# Supplementary material for: Statin-dependent and -independent pathways are associated with major adverse cardiovascular events in people with HIV
Source: J Clin Invest. 2025 Sep 9;135(22):e196021. doi: 10.1172/JCI196021 (PMC12618077; doi:10.1172/JCI196021)
Supplement: Supplemental data set 1 [file jci-135-196021-s117.xlsx]

## Sheet: Supplemental_dataset_1
study_num	ada	alcam	ang	angpt1	angpt2	angptl3	aoc3	ap_n	apom	arg1	axl	azu1	blm_hydrolase	c1qtnf1	c2	ca1	ca3	ca4	caix	casp_3	casp_8	ccl14	ccl15	ccl16	ccl17	ccl18	ccl19	ccl20	ccl23	ccl24	ccl3	ccl4	ccl5	cd163	cd244	cd27	cd4	cd40	cd40_l	cd46	cd5	cd59	cd70	cd83	cd8a	cd93	cdh1	cdh5	ces1
c10cc6c57c32d24e6e8d0e2287438f2c9d0a0905d1b61296d1c98603fd7845cff83c9a00536ae26d7c7d1b8058b757d39e6111feb255da05055e17562586956f	5.96788	6.79385	7.92796	8.51987	6.49718	6.05949	4.02655	5.98373	7.10712	5.27169	8.86319	2.78713	4.40521	5.95504	5.21576	7.81687	3.35209	2.67004	5.08535	8.19885	5.44268	6.49188	7.26622	6.77889	10.8315	7.03205	10.8635	5.58074	10.0983	6.8373	6.37655	6.84652	8.76426	8.15044	7.01545	8.40388	4.45607	10.7395	6.94431	6.06445	6.27065	1.61745	3.72404	3.18572	10.9648	10.5835	3.76485	3.81256	3.40399
fb2858f0749dae5198657b97174660f759e93a397deaaca85ec6cda7097e5537278eaaba8fda5c44dac4e8362d94deb2b9b6edbd6c3bda252be3aaa5ecdb4e5b	5.83368	7.11807	8.08848	8.26112	6.59514	6.67254	4.30318	5.6097	7.42627	3.71758	8.66722	2.70361	3.37895	6.95402	7.64602	6.82091	2.93401	2.62346	5.20708	8.40867	5.45059	6.90749	8.21846	6.86463	10.406	6.04111	11.5725	7.75575	10.0881	6.66294	6.61964	7.33466	7.42766	7.69791	7.57956	8.86493	4.68588	10.8782	6.70348	5.35822	7.08999	1.60304	3.92256	4.25845	11.6297	10.9946	3.9318	3.74879	3.74346
f54eab2244634b3156076e811b37da56f92a2e14f19f9f78b2f1d69600a2eca6caabb64b7801e998ca827b691303031e9f54fcc8c5876af4da1a09e8a9ceff5c	6.18619	6.9272	6.92058	9.08135	6.06075	5.68266	4.16254	5.80989	7.22453	4.73743	8.4412	3.02973	3.68435	5.71411	7.40435	6.2076	1.99604	2.50567	4.11455	7.43888	4.45182	6.30669	8.22922	6.56169	9.70814	5.87662	11.0595	6.98847	10.2018	5.25456	6.38363	7.13272	6.76941	7.91958	7.30119	7.90622	4.01368	10.578	6.54197	4.7099	5.92512	1.33461	3.43915	2.91063	9.82954	10.4163	3.70277	4.05024	4.92199
60c69e3c1a0473cfa571750eada51b08663c275be34e071a7fe827ed8ddf8c111eb6afbc78afdb9579b54aa2e99167e1862f5185f94bf49ef29c655bf529b85d	7.00218	7.12921	7.75952	9.69555	6.0301	6.20854	3.96956	5.47151	7.15573	4.68295	8.74332	3.77746	4.88805	5.70557	7.42938	6.84049	3.58579	2.85437	5.44394	10.7296	6.29622	6.39662	8.24362	6.65124	11.0578	7.3717	10.8314	7.61711	9.96968	6.00914	5.82256	6.72467	8.58691	9.045	8.13554	8.74526	4.36237	11.5182	9.11635	5.47202	6.75054	1.3556	4.00741	3.41128	10.6778	10.4573	3.71863	3.52106	3.59518
7c59a677818fc05cdb771e00a0c21e98d717ec7a08cf9f4e8b43f5cd1c7a29cc477ee795a8b8fc5aed2925e735bc5f6c7eacdd3af004a22e527da0507e6fa72f	6.46284	7.01601	6.99829	7.62392	6.5509	5.59806	3.52076	5.64332	6.91374	4.43818	8.98528	2.3152	3.93888	7.23634	7.20996	7.17341	2.21866	2.57589	4.54326	6.86557	4.36132	6.54873	7.28001	7.23567	9.56221	6.45953	10.4437	7.00537	10.6537	5.33289	6.26052	6.03555	8.01731	7.92311	7.06425	8.75553	4.51264	10.9229	5.795	5.19624	6.31642	1.35919	3.65257	3.12975	12.3103	10.7957	3.55432	3.73873	3.70087
2a3219e1bc1a7d8f320a4ef0af67256abeefc2c72d4196b508752533316eebadfb8958e5f33fe5e0d84f2f584fcff062e63b16028798d37fd7eb72b63945ab56	5.59185	6.73876	7.44247	7.72011	6.44921	5.91994	4.25082	5.52066	7.16114	4.56095	8.8195	2.69546	3.49583	5.64832	7.64147	7.36648	2.50822	2.86109	4.9863	7.6679	4.38654	6.72014	6.76432	7.00433	8.97222	6.26149	11.0794	7.23396	9.87286	5.83452	6.01276	6.7755	6.04018	7.55452	6.96789	8.53535	4.04833	10.3499	5.43404	4.23726	6.32136	1.47416	3.79337	3.08943	10.6596	10.3535	3.84311	3.86836	3.55403
79137ca3e6e89a5eb0fb695c14e9557c20e24ea54ad3dce4b0cb8f46862714f442a172824fa7bcb02219087ef2746d01223770c0751b8381ddef6ae3b800178a	6.91584	6.64231	7.333	9.62674	6.06311	5.68813	4.29752	5.80016	7.06969	4.13494	8.58239	4.75652	3.50054	5.93134	7.3169	7.18613	2.28557	2.71085	4.91491	8.52976	5.57615	6.45052	7.27314	7.00908	9.50242	6.66373	10.6521	6.67338	9.96054	5.65885	6.31642	7.07719	9.35936	8.065	7.59495	7.96144	3.62974	11.0288	8.36252	6.57612	5.87809	1.93251	4.03974	3.01319	9.51136	10.5074	3.47856	3.75075	3.97778
a9fae5d854036052e83bf425998b6079677ef6b35337ffe0794879f002ca7b268dc58b4e86b96f2295313b628f5680c258354c3735d666480643e919352f70ee	6.21325	6.80301	7.80467	7.01795	6.78624	6.0227	4.31861	5.36702	7.33923	5.14159	9.13879	2.43771	3.65292	5.7986	7.51888	6.92234	2.9173	2.72415	6.43287	6.12929	4.10132	6.19334	8.22146	7.65746	7.70694	6.76094	10.046	7.05547	11.0983	6.49588	6.80675	6.66381	2.96385	7.40784	7.28374	8.48512	4.4794	10.3253	5.38936	3.82245	6.06825	1.62867	3.76217	3.46245	11.5901	10.8094	3.77386	3.68214	3.82748
5a9f945f908350fe3c77a000fcdce79fd436f032965bd826df69ad1d465c72428e8888405e0c050780a41b356af41942c1b5089a2548af9ce39af619f8ddb5f3	6.00387	6.60066	6.6005	9.04248	5.91615	5.51186	3.79511	5.49803	6.59622	4.97381	8.58673	4.22788	3.67334	5.17675	7.31636	6.82462	2.38334	2.05437	4.18435	8.25611	5.03049	6.112	6.69555	6.37974	10.3708	6.31168	10.0378	6.92289	10.1719	6.65753	6.15883	6.74541	5.65786	7.95197	7.54206	7.93555	3.87318	10.9508	7.91264	3.76172	6.12974	0.79212	3.57013	2.81141	10.7003	10.0795	3.28565	3.47748	4.22591
a8cebb90c67bdaed9b9c28c2bf383ba752211e567a583c486e5c34fc3c4aa5d4e96f0c0034cbdb2c7f91acda775ebe95c680ff3d75b16520f88dc3bbcc266082	6.15014	6.86399	6.89814	6.9839	6.45729	5.79453	4.10625	5.66176	6.67233	3.94662	8.56244	2.10643	3.64435	4.91302	6.91693	6.59366	2.25148	2.04864	4.35317	7.23914	4.65481	5.63365	7.17177	6.84922	9.00094	5.40487	10.5755	8.42057	10.9979	7.00496	5.71909	6.34018	5.29398	8.25239	6.59841	8.72503	3.84151	10.4599	5.50785	3.89652	6.14962	0.89575	2.89688	2.95452	10.1456	10.8495	3.10735	3.89126	5.00716
5382b380b5fe68e6f9cf6687b72b7e40ba9422f01527e36b3e31d9d3599a76cd818b14aa65379d5464f5df21f19ca8a0f2c5eb0119f583e3aeaa6ba0fc3848e6	5.5418	7.12122	7.48196	7.17376	6.59559	5.99197	3.55337	5.43066	7.47001	4.47777	8.83038	2.94428	3.48624	5.52013	7.62293	6.88886	2.45388	2.55563	4.86842	6.81403	4.43309	6.98993	7.94258	6.53545	8.48589	6.68889	10.125	8.07901	9.39622	5.52855	9.93522	6.43615	5.34722	7.54492	7.0121	8.44222	4.68697	10.0521	5.22238	4.24065	6.76124	1.23883	3.58899	3.22503	9.52928	10.5907	4.22778	3.77876	3.58061
6b2297cbe7322f39a9c6551679e6ef5f0f93785ff197ebc66d47dda54d2f56ca3c5f735d8199936ba3634029adaa7bb0f7b73f242d914003814391733a4e61c4	6.78749	7.24732	7.36382	9.51704	6.26922	5.9735	4.19961	5.87755	7.37036	3.93143	8.84684	3.23594	4.10104	6.04031	7.4915	6.79072	2.83527	3.00684	6.401	8.95858	6.57886	6.79702	8.57154	6.60721	10.5124	6.62785	10.8022	7.59248	11.0195	5.68909	6.17405	6.77516	7.02624	7.37712	7.95215	8.71069	5.08894	11.674	8.83667	5.02491	6.2799	1.43135	3.87822	3.43504	10.3788	11.0874	3.79841	3.93926	3.66204
9258aed3ed329cc2c811ded9510c127f26c42563ac2fce15bd8260a85a27ec4a938b521fba6b318ed3c74ccb1d62659fc69110ce1cfe2547417fa355cbf4bd52	6.64193	6.57214	7.54703	9.40641	6.94334	6.25766	4.2781	5.29781	7.09469	4.8589	8.40822	4.11771	3.98525	6.95219	7.61373	6.73472	2.55965	2.74452	4.7474	9.00379	5.81837	6.95488	6.82225	7.00595	11.443	6.53302	11.151	7.37936	11.0895	4.75703	6.17223	7.04642	9.12237	8.07362	8.06114	8.24576	4.06929	11.3286	7.55101	6.37424	6.80653	1.53738	3.63677	3.48231	11.495	10.6361	3.46636	3.47213	3.79923
6a1e235f38426feceef6fbea48042ede5c416d7f92c47f7adf99c7bbddf5b1b7b7cea3290c3998f0ac701b6414ebeabb81f07c3467d6360b6b639055f5935ba1	6.34608	6.85123	7.87225	8.88663	7.06115	5.35942	3.65064	5.59523	6.9476	4.61773	8.69925	3.85343	3.45682	6.24024	7.48683	7.86833	3.08805	2.16356	3.80282	9.17861	5.57816	6.74344	7.9518	8.61748	10.7827	6.78641	12.142	6.58458	10.1778	5.85147	6.03426	7.48054	6.49107	8.03888	7.6604	9.12919	4.8299	11.152	7.44712	4.944	6.30402	1.07797	3.76617	3.51153	10.6385	10.3427	3.21823	4.08178	3.74339
dc43ed34d155a5d351478ce11edd03991140069ba5d5d57c66bfd5ad5797fcde1d58bea961f2c83d15144029a8eee7be6025f1e9ea069240ce3134c686936a0f	6.11446	7.53008	6.96433	6.57379	6.34245	5.82146	4.16994	5.78816	6.70529	4.56382	9.71007	3.66935	3.95047	5.66542	7.27619	7.23012	2.61008	2.29444	4.55262	6.00246	4.71721	6.46802	7.77511	6.65549	7.66395	5.41741	11.4745	5.90131	10.5433	5.75067	6.60346	6.60483	2.52073	8.24446	7.32206	9.36334	4.62105	10.6997	3.80717	4.24837	6.64833	1.43869	3.73632	3.92972	11.0778	11.3209	3.38728	4.25185	4.03251
7dbc432c1cceb097cc9c821d8eba65fd8a769c5362cd5a7d1cd1ea8f39be290fd2c74ffbd626a4f49620c26437ba0be6ad95c740bb5e616532022564e1f38e75	6.81683	6.95898	7.43544	8.33389	6.6184	5.93877	4.39696	5.68451	7.02443	4.88628	8.75573	3.03456	3.41144	6.02126	7.76972	7.54785	2.56361	2.67607	5.10112	7.61007	5.66452	6.71987	7.27106	6.94144	10.3074	5.73125	11.1645	7.88113	10.4615	6.48284	5.9578	6.30062	5.69351	8.08399	7.44125	8.64212	4.01955	10.8082	6.94632	4.5193	6.21093	1.37515	4.04567	3.53762	10.3048	11.717	3.9203	4.16932	3.64734
b408788e6c491020afbf3b101005c04fb51b9a5252dbc4aa9e4fbbcd226b3447cd6a405f9b1f68e9c943d0c27ab9ef13d447a2c7322f09915c7080b325c77182	6.4807	6.9428	7.08166	9.90809	6.74342	6.70337	4.07174	5.44765	6.95667	4.62403	8.89168	3.30528	3.58971	6.02316	6.91504	6.77927	3.06052	2.60994	4.41647	8.19584	5.72912	6.65193	7.90194	7.40644	10.637	6.41233	10.2244	5.38745	11.1695	7.08178	7.02909	7.62461	6.12561	8.09414	8.23673	8.1413	4.18042	11.3005	8.17112	4.53211	6.29156	1.42737	3.94497	3.445	10.1542	10.8919	4.14555	4.01559	3.19381
760163a248e673e3bfd17673142b98ecaf34efcc36c7a8d3e3499fd166c503c1166b0d879fe1985897c6c1760bb4b17398eed062a1dabea444ed66c1286e3628	6.2236	7.2082	6.81725	9.36136	6.06769	5.29518	3.94992	5.31096	6.49592	4.0751	8.67891	3.02876	3.6664	5.68816	7.28277	5.94722	2.41463	2.74806	6.09664	8.48582	5.12243	6.5565	7.75701	3.53528	10.1808	6.20327	12.9459	6.89123	9.16944	6.2696	6.32006	7.49096	4.69554	8.09463	8.25597	8.25823	4.2123	10.9065	7.20293	3.6121	6.43019	0.68614	3.87372	3.12643	11.1916	10.5012	3.21019	3.62498	2.57548
5066eff852670a344c9c062cb25f517bced4f5cedfa9363ec28b2793ec66d3072205924a09ae020d44116d8c1a4a87b40f557c28633adf7e640c974b4057d28f	6.19184	7.30856	7.07204	7.77158	7.07321	6.26858	4.62653	5.60944	6.2512	4.58987	8.76261	2.65539	3.43254	6.03495	7.78081	6.64702	2.88208	2.86748	5.20282	7.33363	5.04564	6.54703	7.95431	5.82258	9.03988	6.47985	12.5617	7.83972	10.3272	5.61338	6.52613	6.16281	6.34887	8.8883	7.5381	9.04807	4.59832	11.0921	6.65885	4.51801	6.62368	1.46096	4.9249	4.31629	10.8442	10.8608	3.57803	4.05345	4.40667
a301f3842f388a4de2a1146e07f75ac5fcae4c8724246ed9eeff81053aa34075f4feeb2be395b59c85a0e67739e47ad6d91f6b395112ac91a8bac87c16846fbe	5.88012	7.06935	7.24578	8.98551	6.83693	6.435	4.15472	5.52308	7.24378	5.43682	9.21196	2.80099	3.62079	5.73724	7.87896	6.98008	2.42756	2.64024	5.76724	8.32473	4.67625	6.61303	7.88597	6.0096	8.78563	5.78749	10.7371	6.1754	10.0561	5.51923	6.52108	6.95394	5.79108	8.56091	7.38308	8.55446	4.16679	10.7053	6.56643	4.09864	6.18351	0.92376	4.52299	3.81401	10.5079	10.4913	3.34901	3.55133	3.97952
1fc136b7b661785e7c5e381804b99d859afad7a128ab0e4370b7bf42f5e701d7d67b82ecc636ce3fe89ca1e3be2109a20d0c91396236774937a54381b344e78b	5.76866	7.20655	6.92526	7.68034	7.03426	5.76757	3.96364	5.59604	7.53026	5.16532	8.99534	2.6961	3.86068	5.82883	7.14604	7.47125	2.67828	2.73061	4.98456	7.27538	4.31861	6.55317	7.59463	7.73118	8.81471	6.65138	10.6157	4.47486	11.1275	5.03123	6.80598	7.33173	5.83625	8.78574	7.84346	8.14846	4.73723	11.0834	5.65537	4.28938	6.54798	1.26425	3.46519	3.86612	11.2299	10.6933	3.50424	4.21176	3.54893
ae958b14b61a9c0db3dca3fe2df6cff772e131aef69e7e7b96bd84d5754df3ce26742df5628bd13115939310d008dbcdffb3ec21eba745e9d7f14724a689370a	6.1797	7.21542	7.59413	8.71087	6.92316	6.14617	4.33571	5.59819	6.88895	5.40207	8.77147	5.51787	3.7132	7.07132	7.5154	7.59629	2.85579	2.65297	6.14085	7.71313	5.03482	7.34181	7.36696	7.37557	9.06993	5.88311	10.6887	5.28197	10.555	6.99973	6.48257	7.05317	7.73352	7.68281	7.41637	8.12968	4.23225	10.4509	5.27903	5.06382	6.3482	1.43661	3.64436	3.61899	10.3688	11.091	4.25094	4.10154	3.20893
6e6db5ee5b41ee26c4964cc353473abb666ebaede06a55731dbc42d72d220d1ca68cd0c3f497dcbebeb7d2030a6a8ece8fa1ade6d78ddf254d99bcbccb4a871c	6.23423	6.75349	6.95383	8.95928	6.12757	5.63812	4.29365	5.52091	6.76036	4.5814	8.78405	3.09034	3.78046	5.991	7.15512	6.5967	2.3001	2.26619	4.65801	8.12391	5.1682	6.21255	7.54631	6.99656	10.3517	5.29441	12.4065	6.47765	10.2845	5.06107	6.15007	6.67477	4.58359	8.07848	7.32492	8.28727	4.26845	10.9226	7.75342	3.8872	6.52313	0.87092	4.03582	3.34657	11.1161	10.8707	3.46394	3.78222	4.01472
386d1b6ea27205fb4d5543d54958d6c1c23bf5cd60a981c16e0785e3d037a8328fd8824c6c370bf915deced61a675e2bd70a17c38bbf04d34c9b0cde3b72e44b	6.39136	7.16533	6.38736	9.10982	6.67257	5.5245	3.99762	5.73742	6.72786	4.82277	8.53878	2.70425	3.68359	5.77882	7.19664	6.87741	2.40008	2.60357	4.72328	8.82408	5.68589	6.50725	8.90096	8.46033	10.5361	6.21955	11.631	8.62612	9.92495	4.76754	12.615	6.88829	7.7356	8.03118	7.28589	8.40326	4.7914	11.0132	7.12739	5.01135	6.4768	1.20567	3.6508	3.33249	10.2034	10.3286	3.55376	3.49256	2.6161
9e57c3ddcecff683d8782655dd0a65235fbea9f043d5c482a2085ef2e00e9cf5afe4a636b997776dfac7e18d35d70d7847b76853d40442d3b9026ffb6e9bb81f	6.38003	7.21537	7.0349	8.2269	6.67091	5.49753	4.53732	5.69365	6.67441	4.41539	8.8103	3.13657	3.65292	5.66158	7.21257	6.46646	2.51855	2.7076	5.34491	8.81168	5.15036	5.84037	8.25471	6.22309	10.2414	5.7913	10.5356	6.22099	10.1719	7.59601	5.47978	6.37072	5.67306	8.12154	7.44592	8.13999	3.97887	10.8457	7.15356	3.72636	6.20233	0.99958	3.19899	3.34371	10.7676	11.1045	3.33123	4.63873	4.07346
abb87f41d30e2a2d2101a3d480e4abe3b41ffea65a3cdd998a4ad6731b9e00c01e936b92408df6162b062a4e57c10a0bba31ef4c36a8f1697605dcaac040ab83	6.85783	7.14447	6.91279	9.87408	6.69037	5.53499	4.30475	5.6289	6.31105	5.6444	8.70627	2.72698	4.15789	6.05896	7.09476	6.26141	3.05747	2.14043	5.53248	8.28668	6.49252	5.98005	7.82198	7.38832	10.8243	5.73194	11.5201	8.1266	9.90801	5.47053	6.61338	6.70313	5.6083	8.41619	8.54979	8.8233	4.18954	11.965	7.68123	4.21533	6.63778	1.15562	4.10823	3.60287	10.5164	10.8511	3.70141	4.01075	5.59981
62eb7613d7853f7ca98c119d0cfaec8fccbc9677359a5091a322b7f6c721a50be69433a63d74089f5cc0b1ba894ea000df3ca6559c6f816e441eca1968c3a6e5	5.37156	6.91293	7.45044	7.60046	5.99795	6.06014	3.71059	5.67592	6.84919	5.39643	9.3016	2.99077	3.36785	5.49322	7.10457	7.45168	2.39023	2.29825	4.84415	4.89323	4.19895	6.17196	7.58077	7.26082	7.37373	6.51839	10.5893	6.45126	10.5595	6.26002	6.48423	6.98011	3.21964	7.4503	6.61344	8.35957	4.5772	10.0739	3.78929	4.212	6.34835	1.25108	3.75921	3.11573	10.6577	11.1048	3.84434	3.77342	4.03956
b986f251755251e01f418427f6a2a90fcaac8a747b6bc0fc3bc410db992d8d9a59e7b1439be8df6776d476cf316de339e904f60bc30bcd6537a487d8fdd82f17	6.7613	7.2403	7.17582	9.15999	6.56699	5.32616	3.68683	5.91324	6.09059	4.57067	9.87146	3.54571	4.53122	5.4348	7.19285	6.39728	2.39914	2.29971	4.37427	9.50957	6.47628	6.57647	7.63318	6.36848	10.4119	6.11077	11.1453	8.51504	10.8056	6.49321	7.45533	7.46766	7.2198	9.4145	8.26693	8.74897	4.21944	11.5064	8.43979	5.20952	7.26607	0.98573	4.08084	3.72134	12.193	11.3804	3.33013	4.92323	3.57855
76c0fd98bcf9ab8583be5e91482d24ee079e74f63927102f3c6f7bda61d3374334d506a8b90a6ec4ce88957d3230398169df674f6e92d7c61d3f46e2cb7c2a27	6.30979	7.72652	7.66707	8.01624	6.85934	6.17797	4.32766	6.11248	6.60721	4.66674	9.58806	3.0736	3.7037	5.96462	7.50794	7.63811	3.14039	2.92181	4.61177	8.22235	4.8837	7.2982	7.4526	7.1566	9.32392	6.89705	10.9238	6.69011	11.0851	5.03023	6.22544	6.78599	7.49549	8.22483	7.30745	8.99249	4.58796	10.7512	6.84053	5.1729	6.60732	1.6938	3.93421	3.50147	10.2433	11.2905	3.79931	4.22059	3.27429
e0a442cf74f7245de69cc54663974a2d8c4c651487e830b9be4fad73bb837c2287b1d16e79cd74df53b383165fd47484011285459e03a53c5ef0899ba44c9bfc	6.39739	6.91468	7.72946	8.83712	6.83499	5.83051	4.22021	5.71984	6.9954	4.8237	8.56767	3.47729	3.07251	5.596	7.47821	7.08721	2.49607	2.64631	4.74378	8.31145	5.98294	6.42509	8.46465	6.23252	11.3139	6.12352	10.769	5.8112	9.5684	4.73346	5.82132	7.28192	5.50598	7.16742	7.13512	8.33778	4.06212	10.8411	7.59552	4.002	6.2676	1.28865	4.01964	3.6416	8.68009	10.7868	3.6937	3.84327	3.57243
e885ecf4245a4d6c325270e5b3bd1d2a1c939543146eb28c653c37b7694c59c7bc7e51942c28389c0cfab03f67b9c11bccd03316156da1add3405893a1e6147f	6.06216	7.22051	7.22489	9.08644	6.83888	5.78122	4.54733	6.24897	6.79153	4.42073	8.76997	3.31573	3.78867	6.97568	7.50238	6.40806	2.16222	2.60071	5.35707	8.66681	5.27367	6.58055	8.16831	8.29126	9.73979	6.21269	12.0964	7.41101	10.1056	5.2023	6.36007	7.13507	9.43091	8.49939	7.45318	8.182	4.28729	11.074	7.37197	6.95013	6.65392	1.94884	3.67193	3.3542	9.79385	10.5592	4.04327	3.96031	4.87696
b6ba00b8589e817c659974d8bc7765a6418bb40ad2db77870b3d736efe93ea71afcb7bd4547d338e41c8928eef152b93fae0939f01f40f7115eccc356557787f	6.26665	6.69792	7.38626	9.30137	6.1533	6.413	4.01166	5.55765	7.07784	4.37054	8.54343	3.1262	3.21184	5.55253	7.23128	6.60321	2.71576	2.59139	4.39796	7.99215	5.0815	6.6058	6.76227	6.73189	9.93166	5.88011	9.96099	6.05272	10.2302	5.46756	5.64361	6.68929	7.47664	7.3936	7.43294	8.17473	3.58698	11.3681	7.72427	4.92506	6.02196	1.19846	3.49405	2.98407	11.2472	10.4201	3.78508	3.53143	3.97035
a91152eb4dc17fdfbae9ee3e74a1688d1ec7aa67318955355b3ce8c026ebf5413bd0dafdfbd97a14bce4468c1b3ea63316de804bf933bc3571a5b39ecb7190a5	6.54693	6.73127	7.34982	9.40305	6.50534	5.90764	3.68054	5.08406	6.88519	4.15891	9.34384	2.73748	3.7529	5.56792	7.33659	6.75279	2.6958	2.71173	4.90154	8.5554	5.48516	5.92708	7.54816	5.94637	9.27223	6.21312	10.7458	7.12397	11.5458	6.81187	6.42492	6.02653	6.9945	7.47939	8.55539	8.93837	4.43255	11.5983	8.01729	4.79727	6.9063	1.54695	4.14483	3.43221	11.385	10.7448	3.67789	3.62749	3.62279
b657a4d3fb98435db631f4895f0ea9698792c2894e02bc19f917685514eab58eae1f0779bc05e3ebd8412810abe7637c077cb543d0528c13b169614e20c49b6c	7.72544	6.79438	7.97769	9.54207	6.5714	5.57706	3.84935	5.65957	7.34489	4.73705	8.77975	2.86153	5.14793	5.87931	7.23604	6.90794	2.63766	2.78337	5.1439	10.4985	6.20626	6.07227	7.59247	7.16723	9.87007	6.34861	10.4397	8.21202	10.3576	6.18119	6.36278	7.19643	6.76204	8.08387	7.17522	8.37299	4.05195	10.7576	8.0429	4.84989	6.25841	1.16355	4.38232	3.04819	11.5147	10.7579	3.49751	3.98751	4.04164
bfeb87ca71c3697da1bc0ba662af38290a297a6ba2dbc3b08a368791f0e546d8f6e00cac3acf4b75e16c29582ead5c5674de1f83cbb3fb74f4a8580fab366b03	5.05612	6.63752	7.77263	7.36105	6.05026	5.82146	3.91495	5.38815	7.63411	4.24431	8.30314	1.83712	2.90573	5.47461	7.1954	6.44227	2.4579	2.69477	4.68786	4.79763	3.66989	6.0417	7.08709	6.28794	7.58636	5.9873	10.3922	5.19744	10.8861	5.22932	5.71351	5.86366	4.39108	7.86557	6.58092	8.49305	4.07452	9.84058	3.05877	4.16995	5.92976	1.38334	3.12185	2.99268	10.6032	10.316	3.86371	3.58072	3.73687
14611181a011b41309d3ef0f3870d5aef2421cdb32735359399917c6453dfcd7fbe18421d035ce17573e1d588f589d6ac4d3ab527cd2566e6dde0a158a6ab6dd	5.97151	6.99791	8.00653	7.98286	6.41017	5.85276	4.08541	5.79427	7.36614	4.7756	8.80821	3.25647	3.84732	5.97659	7.7556	8.86731	3.74813	2.65286	4.66299	7.51118	4.70037	6.57651	7.32331	6.50867	9.99897	7.07267	10.5231	9.83732	10.2045	5.58802	9.44523	8.22296	5.09942	8.71452	7.24724	8.46997	4.60021	10.1347	5.39442	4.2169	6.73964	1.43299	4.03617	3.24176	10.5852	10.6201	3.79112	3.76521	4.09217
a9307e904035f5ec790e80567fe4f36902e24967936a35eb61a5f5402df35678f3faf829475d8d9cb7ecbbed6aef26147ace672b9390fdfc071cca347b1821dd	7.15629	6.86183	6.86133	9.74204	6.19037	5.71237	4.0676	5.56048	7.45372	5.127	8.42108	2.89895	4.30539	5.84426	7.39359	7.35082	2.27902	2.28605	5.35189	9.52952	6.05754	6.64241	7.1548	7.30756	10.1953	5.95448	10.3187	6.24086	9.982	6.45904	6.44115	7.05791	7.6338	7.44749	8.04973	8.02353	4.08814	11.4986	6.99209	5.28946	5.8832	1.1573	3.50358	3.01259	9.66836	10.6767	3.23002	3.8894	3.68395
241c9f201f884e3af77f819a3707a969967c21fbdab56c01efc87bd2a9436e80bf48ff729949a8fa6ed53dce925c1a99858891b3922c0145de2cd3fb83b38c95	6.1694	6.92387	7.88664	9.15571	6.52418	5.50718	4.2017	5.84461	7.11606	4.29011	8.78932	2.50894	3.42292	6.08938	7.20614	7.25128	3.1453	2.49363	4.72434	8.3538	5.34086	6.84126	8.01302	7.23713	10.6606	6.1566	10.8499	6.3	9.81336	5.95383	5.98183	6.95676	5.9566	8.11424	7.93708	8.42798	3.98675	11.335	8.17425	4.08937	5.96182	1.16249	3.37507	3.10237	10.9245	10.7366	3.39533	3.46132	3.17833
c9c1300613792f4fec5fe3461daf20fcba668d8c30d13e1333ded7127441d9c2ec1cdad6cc66ac0866e3de7edd5ee5b904de096415a0132ec4fff4652610239d	6.36903	6.70162	6.99802	9.90345	6.408	5.80542	3.79694	5.45453	6.91812	5.48084	8.97401	4.1336	4.09284	5.56751	7.36535	7.0302	2.21634	2.47337	4.08347	8.80032	5.81562	6.71251	7.98601	4.3735	10.7279	5.99474	10.8064	8.2999	10.2869	4.91262	6.48306	7.48758	7.44121	8.01455	8.10942	8.3175	4.22549	11.3824	8.0018	5.30002	6.64223	1.1036	3.85124	3.39326	11.6645	10.2221	3.40644	3.62534	4.37964
906dd034eb44057bc163051960c813b7ee29e697a82ad41f98191bff4c690d0ead1cadc21221b6a53ed3962900eb0d5133480b9062e5019a73a1ec725d133f25	7.06676	7.23611	6.61129	10.1707	6.21534	5.44005	3.81007	5.86143	6.55728	5.00707	9.31168	3.49079	3.88875	5.7752	6.93737	6.69394	2.56343	2.47599	4.66356	8.4674	6.33076	6.38738	7.37702	6.87556	11.1654	6.48787	10.5066	6.21696	10.3177	6.2194	6.49483	7.1468	6.35143	8.3451	8.65287	8.37137	4.09928	12.0099	9.49034	4.38689	6.83776	0.94041	3.33298	3.33252	10.336	10.6033	3.76954	3.74611	4.05856
6426470c3382d8d3ad70091db53abc661a5b7da22ac801e67d7f1f4d3782c544473ec250804d3e184f7be30376e8a3f1cff385fdadc6b1139ae86948051414b9	5.47482	7.02411	7.43359	7.51202	5.97695	5.27288	3.90377	5.50869	7.17299	3.9981	9.32719	2.88375	3.74082	5.66588	7.39893	6.98267	2.20116	2.2494	4.71876	7.41546	4.1526	6.93346	8.26507	8.74402	8.51802	5.7705	10.0621	5.86652	9.58296	4.99648	6.88497	7.51911	5.96123	7.51818	6.66067	7.66487	4.20325	10.0177	5.78992	4.32979	6.14402	0.97045	2.92133	3.23762	10.3682	10.3736	3.95082	3.70782	3.0157
79d98a2f312a59dfceee829bf506b5e09cde0bb5a59b20773461f7a230acfdc44b355a65774225d16b1f5eaaafa0e45fda47c154b252a326323c590c22765fde	5.99861	7.23208	7.63108	9.26481	6.27974	6.05921	3.75969	5.61672	6.7543	4.02896	9.06688	3.92812	3.74085	5.82523	7.49408	6.51156	3.19766	2.75489	4.15945	8.7067	5.1668	7.30243	7.82723	7.46157	10.5528	6.78046	11.4764	6.72028	9.94134	4.77159	6.51267	6.56626	7.00258	8.4882	8.05476	9.11637	4.78763	11.1927	7.54782	4.71129	6.19564	1.55126	3.62029	3.37044	11.1087	10.4186	3.71055	3.93741	3.35011
263ba5d4e6c9e99986e61b9b513a9873ea2dc078511a8ceaa141f0e957471b5f60394bd59c773f8b401f675d54786849473f1a8f40662f63e5e68712f2fb874d	6.29187	6.96486	7.45987	9.445	6.78389	5.81652	4.17593	5.15035	7.33205	6.41804	7.99421	3.36143	3.4369	5.44621	7.6315	8.28386	2.8373	2.74803	4.79006	7.74822	5.02207	6.7446	8.16627	7.09611	10.6957	6.30174	10.8027	6.82492	9.93037	4.45548	6.09966	6.60476	7.24694	7.0264	7.58324	8.13243	4.22746	10.8138	7.16919	4.98597	6.30714	1.3022	3.87515	3.48667	10.7595	10.0921	3.20368	3.60851	3.93975
cba6dd49042c5fb8334de31e20d181ccf85acf744f2c10cae0db392f7166b64908443c717573a71e5c293c44d430549264ae57ba994b64e68935e445223a9bf0	7.14903	7.44112	8.05165	8.88795	6.49768	6.17465	4.16457	6.14358	6.93323	5.84771	8.41451	2.80305	4.26847	6.28052	7.47037	7.71228	3.49276	2.64854	4.61999	8.79695	6.75475	6.65678	8.85217	8.9564	10.3542	6.22812	10.9044	7.35955	11.1757	5.61427	7.23087	7.26488	5.86204	7.61411	8.21634	8.44144	4.20885	11.8109	8.28565	4.35908	5.15017	1.40479	3.54511	3.12375	10.0465	9.83678	3.98008	3.3898	6.13731
7db0e39c0b924a313045eca5c672574a519a2daf98b7c45da6a3bc76466b3b2a979e4c65226078f624011e88697d5285c695890ac3f6f2fe23eef095c393cf81	6.8846	7.04846	6.78081	8.08984	7.78028	5.85946	3.82988	5.47892	6.89062	3.98067	8.82141	2.28223	3.51382	5.75692	7.41831	6.66801	3.30206	2.56267	5.21678	8.49097	5.07833	6.94956	7.56581	5.63178	10.6512	6.5771	11.7784	7.41324	9.85783	3.55677	6.21022	6.47806	7.53845	7.68101	6.88432	9.39505	5.16664	10.8494	7.37503	5.08652	6.16424	1.36068	4.39536	3.27486	10.4577	10.7522	3.72256	3.5499	3.65459
9bb753f7b2f313a793848c90bc1435181bb2de7d37842ca9de0c7d37b7d3e02e00f04942b773d4246e57a1cad838d9b6d8d9fe3057f1a929715bf2a5ddd0cb47	6.41591	6.98008	7.33974	8.96225	6.60527	5.78563	4.20906	5.85598	7.30974	4.49215	8.01458	2.63504	3.60664	6.17015	7.58452	7.14852	3.4183	2.61011	4.90898	8.22235	5.247	6.61501	7.43159	7.15413	9.96298	5.21942	12.8584	6.4999	9.96825	4.44263	6.07305	6.71849	7.39363	7.57567	7.44296	8.18591	3.67354	11.0231	7.15517	5.0912	5.89038	1.26884	3.12491	3.05215	9.94299	10.6332	3.65741	3.30543	5.40661
2aeb522a3fe0d8eecf239f01fbdb6ae0ec8eecc58fc235e2d418bbf8ce57af339262c096eccc9f53687fb1e1b928dc259fb7394e114b393b6f60e29ca4a06e59	6.77114	7.08298	7.23905	8.01907	6.48101	5.83728	3.85525	5.59863	7.05772	5.40889	9.37766	3.07153	3.66426	5.6353	7.11865	7.97396	3.54073	2.7751	5.37694	7.51229	5.0815	7.24831	8.27686	7.36887	10.2287	7.50459	11.4148	7.49335	10.3025	5.96094	6.49304	7.07562	5.40958	8.54252	7.51244	9.04902	4.06692	10.7684	6.08122	4.72782	6.64765	1.41171	4.15967	3.77119	10.9145	11.3311	4.00908	3.83907	3.12753
2caf0427b2124fe875016f62ba475dec779b26cf2d31c1b66a9049b7987bdbf29abd14f146a79dd35fae952c6e02017f91986752b606538790fdc01db2441fbd	6.64549	6.69993	8.25777	10.1884	6.55632	5.79621	3.85009	5.4914	6.80838	4.73126	8.6128	2.72633	4.0822	6.04466	7.36896	7.52553	2.87283	2.81069	4.74849	10.0844	6.44608	7.27192	8.40305	7.46858	11.127	7.94421	10.7226	7.32498	10.5125	5.80395	5.74436	6.97544	12.7362	7.33973	8.37112	7.95924	3.85965	11.8253	9.37408	8.64071	6.17771	2.5877	3.54292	2.80784	10.16	10.4114	3.91935	3.2611	3.89808
603edc10b8ed7b2a1fed9887f583dae83b2835d417bd92d64da1ee0730d539fea4260c164d91cba0b571aff9f11ec0e8848277eb29d67bbb157e6fa9a0d05d6f	6.30294	7.00412	7.87762	9.5737	6.28591	6.1269	3.92007	6.03612	6.81744	4.10061	8.17612	3.49976	3.46263	5.44529	7.23926	6.35112	2.52307	2.48707	4.5423	8.99056	5.46333	6.34858	8.08994	9.36351	10.7222	6.00846	10.9843	7.36992	9.50935	5.70393	6.23934	7.00688	7.20971	7.78409	7.93835	8.4561	4.38856	11.3406	8.31188	5.41477	5.70287	1.50442	3.84718	3.25007	10.3664	10.6599	4.26656	3.85581	3.53828
dbc44d549ae1eb3ad95a904b35fe6bf60e19914877a988b130338a1c926fcaf9fe664342e413ad9e10527a4dabb551a6dca7a8394ccadd0dd458cd0771851545	6.58137	6.87887	7.81887	8.81092	6.65672	6.19092	4.21296	5.3943	7.3556	4.69004	9.05308	3.28225	4.25526	10.0327	7.49157	6.63299	2.98181	3.18698	4.43313	9.47975	5.34648	6.75349	7.07248	7.13215	10.4457	7.12658	11.4411	6.45607	10.3124	6.0618	6.91668	6.66926	10.2609	7.99403	7.14928	8.95544	4.04923	11.3478	8.8015	7.27968	6.45234	2.13077	4.15783	3.57151	11.4655	10.8219	4.25289	3.79609	4.6391
ba50af29491cb6b5f70a67bfbdf3675dd97032f85590ee20c8b338c90097187b42a3d5b7e8b2ff86db821659a7266e816714e0b0cf3f0f492dba6d3008bf5e9b	5.95516	6.94664	7.5389	8.40065	5.48445	5.48353	4.19444	5.92703	6.75349	3.40893	8.94238	2.80039	3.6744	5.57222	6.97747	6.14779	2.18025	2.48813	4.87171	8.61021	4.27921	6.16932	7.55468	7.00697	9.60818	5.34809	10.9885	6.16333	9.92009	7.15371	5.78814	6.03696	6.32582	7.82271	7.22969	8.16524	3.86614	10.9429	6.91972	4.75649	6.0487	1.28435	3.32105	2.94983	11.2932	10.6115	3.0446	3.67749	3.27897
cc0ba14e689de3b26f954191d3df8da2424bf7b06faf907da9c4e7f51bc086d247ef35bf396b71b4093d14ed577a74c4a12722d39da32e7e18b51f24257b8a0c	6.68628	7.31991	7.89717	9.11303	7.05452	6.34134	3.99931	5.84707	7.31715	4.7503	9.20762	4.03984	3.93747	5.96228	7.4042	7.35404	3.03983	2.94897	6.0959	8.73541	5.50205	6.97967	7.75107	7.13114	11.9386	6.42945	11.5187	7.83487	10.3932	4.86803	6.71778	7.25254	7.96753	7.67658	8.17756	8.8298	4.23393	11.236	8.62031	6.03291	6.45732	1.41364	4.20232	3.74996	11.5024	11.1062	4.1	3.9683	1.79136
c51b8c946b4ac720ce2f010c22ef77b64f43ecb1193e2f7eb138fb87002195b0ae70115046a6296780c595fecf91ed9242bb156eec3a21ffdeea1d65887162a7	3.92682	6.91726	7.08031	6.72361	4.61197	5.77817	3.82174	5.28947	6.67471	1.95104	8.5103	2.94004	3.16212	5.67435	7.29961	5.82617	2.36455	2.34289	2.84987	4.16438	2.88631	6.19385	7.44019	6.32119	6.57912	6.11575	8.08496	3.74927	7.71493	6.74982	3.70873	4.58103	5.41474	7.77859	5.16668	6.90876	2.64693	7.63993	2.16165	3.80648	4.84536	1.15131	2.18127	1.64043	8.59409	10.6143	3.49453	3.77995	3.36821
693fa7c5a50b7e4136b8c5f7e4e3b869b37ec20032dfc8ed934c0cb41f6fe2a5874bea1299a27d16a6b42acd817515a6184318a7e68f4d74cdebe21162b96eb4	5.88849	7.07674	8.02041	8.52008	6.6868	5.85998	4.48501	5.72167	7.33216	3.528	8.8324	2.77158	3.23177	6.26375	7.54858	5.92044	2.01756	2.6501	4.85419	5.50975	3.90105	6.39978	7.48156	7.69774	8.49204	5.82976	11.4169	6.75827	10.7705	6.4904	6.62312	6.81763	6.04986	8.18027	7.00984	8.27715	4.44381	10.3452	4.41561	4.1717	6.44673	1.27561	3.78179	3.5732	10.634	10.8628	3.9773	3.92196	4.4033
cd0d95fc7bb5fb9633d130be706c259b5efc08d1ae69b4f118f458111a94acccecc4cae27920737f0382ac49191f01c45f331cf895187bfbe3a693225f7f980e	5.46611	6.62868	6.59587	8.27824	6.06178	5.54624	3.85282	5.45845	6.53905	3.75361	8.50787	2.37705	2.7791	5.22625	6.57357	5.81988	1.96154	2.44189	5.33916	4.00702	3.92215	6.05137	8.33848	4.35101	7.94224	5.90259	10.1004	6.64105	9.95839	4.68108	5.50766	5.70906	2.55954	7.2462	6.84903	8.44217	3.99371	9.8688	4.8737	3.18394	5.83597	0.71548	3.99725	2.97209	10.5203	10.342	3.58195	3.65245	3.4416
5fd07ebf00609ea4b45c0b512254ba87d416a3d0a6526dc3775358617ba516c599a874a90dbd45ccc0c2521d8df66a1b9db4c2fa1e45f72fa5811034f575a3c4	5.1011	7.03212	7.48927	8.41609	6.27705	5.89165	3.71657	5.92708	7.29027	4.36842	8.63162	2.91769	3.71106	5.91723	7.43442	6.74278	2.42534	2.56051	4.19957	4.79952	3.88512	6.59761	7.15791	7.22652	8.88128	5.44642	10.2429	5.77933	10.5735	6.91457	6.07956	6.38541	5.32042	7.53579	6.5351	7.92782	4.16991	9.39999	2.92872	3.71193	5.95832	1.26453	2.93319	2.68497	10.2032	10.3823	3.37905	3.7916	3.34122
edd7a0205d96247e5ded76421aa7467aabf3c585bfc3c6f87bb6f840c1c04c227d6ad9dc95881cacb1753633ae6dec3c5d38aaad4e20856cb98fb44d2ec9771f	6.56118	6.58659	7.33664	6.15819	6.33593	5.39209	3.97619	5.41909	6.56202	5.09343	8.29014	2.94841	3.31269	5.92827	6.9618	7.39297	2.44145	2.32844	5.46973	4.75933	3.97479	6.20365	7.19649	5.61752	7.46129	6.55105	9.46825	6.43201	10.2153	5.59476	5.5733	6.41183	3.03872	7.73965	6.57379	8.18927	4.00482	9.27675	3.37787	3.33248	5.67523	0.74741	4.27502	2.85278	7.93641	10.1953	3.56817	3.79687	3.36859
1435b66ff6e181b2bf50d67f36eb7dc0c5ad95e4c5aefe0acc9d91e9295a3d5e388776f96efe223cbc3978b04369db456691f265af13b9c92f43b84ba3b5ef27	5.91432	6.85543	7.19286	6.98674	6.35798	5.51959	4.07675	5.61717	6.74372	5.24029	8.72545	3.10202	2.84282	5.71878	7.02825	6.48455	2.04775	2.19257	4.2858	4.5437	3.97701	5.71624	7.23391	6.78233	8.01403	5.66787	10.8618	7.15787	10.0887	6.19696	6.24382	6.47716	3.68944	7.90915	6.48847	8.0652	4.09924	9.94016	3.68661	3.62046	6.33136	0.75301	3.39451	3.34116	10.1275	10.2316	3.70785	3.4673	4.73641
5716aa23f540d6d0c6f0c069721cf245e33a9a876b3ed317361c879987fa96fb8ba3f0f9cf4222d03127acb202dfc97a7d080b6b2f8dbaa3fe97ac5c551501ae	5.67287	7.26594	6.4797	9.22464	6.74378	5.81604	3.92665	5.34859	6.62389	4.12097	8.85232	2.85374	3.3673	5.69108	7.18958	6.47183	2.15972	2.59157	4.67273	4.97963	4.09822	6.66759	7.39006	5.15512	9.83673	5.97788	10.1679	8.78114	9.39312	5.33156	5.79269	6.14196	4.54976	8.40181	7.27833	8.49292	4.20547	10.0275	6.31537	4.27427	6.33799	0.90652	3.85665	3.8752	10.1519	10.7123	3.7394	3.34899	3.5842
5ca8144f137cab5d6744f575a3931a338e4d3b63bd567a853465611504967a7ea3a9f006b77c62dd5c92ead20c481d1552712b77908e11e53fb77a368e0bf24e	5.99677	6.6536	7.46242	9.02254	5.848	6.04955	3.91326	5.69511	6.80175	4.66465	8.69174	4.17221	3.17673	5.64433	7.31474	6.60363	2.37946	2.79441	4.61389	4.87234	4.3845	6.54338	7.2204	6.11412	9.88676	7.21673	10.4621	7.90028	10.5205	5.18662	6.32208	7.17786	4.40847	8.21023	6.85672	8.40302	3.87172	9.8945	6.02811	3.66004	5.93144	1.41137	3.74169	2.93248	10.6591	9.97272	3.54214	3.07835	3.46047
192f35ad70fa65a9f5ab2cc56120306bf46e456976330e02a5f6d5af1d2e27772051cc243ae2137eaf772a3937e94026327d3665005585f748aa65274a70b477	5.12703	6.88122	7.14889	6.1714	5.83545	5.62759	3.73781	5.80352	7.05596	5.0836	8.88363	2.88671	4.05296	5.86316	6.88527	6.96048	2.2051	1.9761	3.96377	5.36234	3.68872	6.17447	7.15615	7.46525	7.19652	5.61509	10.9358	9.5666	10.2128	5.87026	5.64319	5.8832	2.60542	7.09189	6.40368	7.88889	3.88965	9.52927	3.50552	3.72839	5.7959	0.87589	3.19922	2.7833	11.1155	10.6025	3.67504	3.57239	3.65773
34f08e4af662bdcd0604b0acb0e2a4e5e0dd3c43bb359d08d9c5f85efc6fc4915af6bf120a127f444e997029d3a032c3f42056d0988597cd7be6937f454bac9c	5.65831	6.8243	7.08545	8.11048	4.98882	5.37047	4.0089	5.77157	6.33992	3.82424	8.80744	2.84599	3.43286	5.51699	6.95495	6.21248	2.33012	2.56969	4.25195	3.96527	3.22252	6.15582	7.63884	6.76953	7.87324	5.87748	9.86498	6.22156	9.5572	6.56023	5.55224	6.28171	3.38511	8.43687	6.25192	7.96638	3.72679	8.72809	3.67874	3.87768	5.70616	0.9991	3.32442	3.28246	9.64582	10.5257	3.69221	3.93814	4.34953
49916a84b9d31334150c1a1b9db5f2fefc61a43ec8caa14757029201a8d3242414268238e30a76a92ca7d1eb5e3e3d6f43c9e19b128b729c5fd2d78fe195e01e	6.30294	9.73316	8.11827	9.21439	7.2072	6.11848	4.04063	6.33906	7.26552	5.08848	9.16628	3.04189	5.77297	5.94846	7.62898	7.26852	2.5823	2.62413	5.43512	6.2762	6.26119	7.31624	8.97875	6.88846	9.3084	7.23943	12.5227	7.92647	10.6475	5.80251	9.70847	7.70688	4.81255	9.4399	7.08179	9.44926	5.55122	11.3134	6.08831	5.101	7.28877	1.90191	4.99725	6.10691	10.7364	11.1636	4.38456	3.5688	4.213
a8e055de3328c343ce3400b828b32094ee55ffa5b662c41edd8e2eb2b1a74a421591fcd6f2d4a158d9752015fecca9a23dc2498bd1d17bdb7e67c2bbbeb0d16e	5.74099	6.65999	7.60686	8.50237	6.05273	5.85771	4.07252	5.64275	6.23228	4.38488	8.37455	2.42797	3.24834	5.93566	7.5572	7.1273	3.00814	2.44319	5.00994	4.88384	3.94559	7.24161	8.10972	7.17574	9.04427	6.56135	10.0755	7.68791	9.67012	5.88248	6.59304	7.55528	4.40613	8.17915	6.65359	8.75089	4.68389	10.0157	4.41825	3.60693	6.82162	1.36136	3.48895	3.07212	10.2751	10.2879	3.5644	3.75425	2.8772
04eff63244b7b74e424aab30871d2e52bc9dce32b9b7fe30826183e27af151f2273f7421af273ddbcad58192649acca7975722b8d6640a38e480d836dc9d19f8	6.2241	7.39978	7.20671	8.37509	6.9842	5.48664	4.7057	6.17866	7.40898	3.92112	8.88748	2.59256	3.55882	7.97057	8.0101	6.37882	2.44824	2.58143	6.33581	5.72888	3.97987	7.2465	7.28433	7.49769	9.29695	7.45511	11.3014	7.76275	10.2998	5.55335	7.27081	7.4664	5.61334	9.06628	7.08854	8.84153	4.4232	10.2553	4.42787	4.58427	6.38478	1.6979	4.05834	3.77673	10.9916	10.9037	4.14632	4.12239	5.70226
4b8eab0c00b1d33edc393643c29671920f655b6693df7740213b0f8b0b83bdfba69a7d4ea4945bb8d851a639422c32424caaa95c4568401852b3f733474a8840	6.2049	6.97891	7.08983	9.75633	6.28034	5.84489	3.91267	5.63715	6.70211	4.61939	9.001	3.84551	3.63116	6.70737	7.21721	7.45317	2.46926	2.99968	5.4283	6.41099	4.64864	6.71546	6.95019	6.20605	8.16526	5.31553	11.1235	7.38098	10.1753	6.64917	5.961	6.74639	3.49001	8.34164	7.41644	8.94203	4.38124	10.27	7.19993	4.32703	7.11836	1.34361	3.66294	3.54381	11.2166	10.7671	3.69701	3.70705	5.50633
8a5734ee942742ac01d7871604fe86d752e7219d967240e54f07cb3fb91167139e0cb2128daa3ac9f69a0db2458b2907b22b57f33ce1d7e73de3cb93db51a896	6.06051	6.80332	6.91441	5.02238	6.97606	6.09063	4.53045	5.4844	6.82756	3.70451	9.30389	2.39243	3.46074	6.48401	7.20205	6.00567	2.06662	2.19001	6.37723	4.06306	3.63432	6.7005	7.5551	6.08089	7.32391	6.24709	10.917	7.48372	10.2504	6.98472	6.87559	6.88173	2.36348	8.21238	6.62349	8.77867	4.16162	9.59666	2.45261	3.87212	6.04739	1.25491	4.2248	3.52387	11.5234	10.8572	4.15017	3.64263	3.23295
9f0ba09c81e28915dc0767dff5bb8c97d8aab8d049aae27a3775495ceba486abba80831bde06ef17f41b62120b5bef0cd3e859893c5edacbe81f6a92eb450486	5.98045	6.54787	7.16135	5.87168	5.90312	5.67079	4.15565	5.36622	6.84818	4.66407	8.63196	2.92119	3.23087	5.91427	7.47885	7.20412	2.34837	2.57042	5.09947	3.76161	4.31588	6.42047	6.78264	6.168	7.14348	6.16043	10.6086	7.09009	10.3231	7.62362	5.34145	6.21754	2.61598	7.41024	7.03202	8.14908	3.99231	9.73974	3.39798	4.02015	6.41047	1.25683	3.05864	3.05817	10.4375	10.3058	3.85417	3.29892	5.33908
8fcbcf822b02b6694aac0f373dc2db2021dfcd3b362ff11a0abb839a5ee0fa21bdd24b4bbb048e90431209d6a72f2e44613f32b512f7be2c919ff6d7701c64c1	7.0146	6.67156	7.39611	7.3065	6.31997	6.33232	4.14824	5.43142	6.48292	3.73367	8.9239	3.23642	3.54082	5.65488	7.84625	6.98203	2.22526	2.48962	3.9934	4.91833	4.58501	6.447	7.4268	6.34181	8.32852	6.94905	11.0086	6.74382	10.5809	5.18917	6.42351	6.90992	3.30163	8.22879	7.44556	9.32609	4.3327	10.3073	4.04842	4.00826	6.42651	1.16074	4.07084	3.5648	10.4472	10.1925	3.99493	3.52321	3.32623
2c592dedec254f4378701643bfe6a04c01444af94eefee59dc244e393dbe6e9fa1b2d3f0aa4d61f893930980ea250da592aa52f61958df294bcdd71b1cfac1b7	6.07796	6.89897	7.11293	5.8936	5.42062	5.67588	3.84829	5.38607	6.6683	3.30822	9.12544	1.98471	3.4111	5.73983	7.43549	6.96782	2.50822	2.52225	4.92385	4.36424	4.07217	6.5473	8.81223	6.37458	6.83085	5.21172	10.8118	8.32196	10.159	6.21973	6.40209	6.45481	2.16912	7.93406	6.66137	9.08784	4.22064	9.31973	2.76532	3.33191	6.56162	1.26884	3.38976	3.1762	11.0358	10.6116	3.90176	3.52952	3.45325
24b30d3a7fb66e8cbcc3f90f1ee984157698ed5618acbd18089d3d86b237e172d4050b8b2913d6d47a242e9af792d9055df36e6cf36c1853c8667aed1b420941	7.05925	7.18612	7.23448	7.25718	6.13711	5.56489	4.25448	5.69997	6.85608	4.25455	9.27723	2.87764	4.6563	5.65556	7.09893	6.44028	2.39891	2.76483	5.0901	5.27673	4.94911	6.34841	7.39044	6.72044	7.98557	5.56714	10.6918	7.16889	10.4185	6.79497	6.54232	6.46781	2.479	8.66994	7.49076	8.76403	4.23241	10.4074	4.00371	4.15753	6.4686	1.2447	4.31138	3.5818	10.7009	11.1157	3.96483	4.32415	3.43844
3e0536b04e2423a797ed5b4cf510fa257702bed91d98e8ecfbdf83ef234a5170566de5539dfdcc338169dc090097af43f2ed5e9ee4381033a693224d68509a37	5.81075	6.92774	8.00549	7.75298	6.54956	6.00517	3.59653	5.7034	6.31502	4.12753	8.81235	3.03516	3.35063	5.77428	7.57728	7.09575	3.15049	2.37567	4.64456	5.20841	4.07034	6.34989	7.44708	6.82473	8.86152	6.66729	12.1099	7.14353	9.93185	4.11562	6.51339	6.71386	3.96758	8.71788	7.138	8.88953	4.9904	9.47992	4.68522	3.79574	6.67194	1.03782	3.6166	3.36468	11.8259	10.379	3.37485	3.46155	4.34176
29b043fcd5c0a55ac449ecf447cadb0a8a7b4033a4173080e9f2475eb5108abf22ffa07a5a9575e41bc341972c86ad82ed172a41eb27d246b8f0e7eb29025cde	6.34246	6.96866	7.02771	4.79629	6.3134	5.86495	3.96552	5.34182	6.86699	3.45902	9.01947	2.6354	3.59884	5.88797	7.64468	6.21735	2.25281	2.60693	5.65601	4.7541	4.44674	5.61013	7.40688	5.459	5.82189	5.91784	11.2873	6.11764	10.6611	5.38027	6.05601	5.83359	2.59874	8.47581	6.77218	8.84585	4.21214	9.92603	3.2012	4.11247	6.93154	1.20514	4.16143	3.9064	11.809	10.3194	3.90094	3.7915	4.57722
d3669c82345e8fd2b2ad3a240c1652741fc3b2d6f4b5b49ccece381c8c9c209c9130622a454413c554e0f66cf70f7da72d0d9d81bcbb5c693948d157b1df670c	6.29699	6.832	7.31703	6.86603	5.27988	5.46941	3.92559	5.27842	6.8195	4.29687	8.53909	2.86305	3.80755	6.50208	7.24261	6.74988	2.59145	2.35264	4.93588	4.34083	3.78755	6.52677	6.38676	6.87702	8.32977	6.80089	10.1878	8.20064	9.533	4.21595	5.94242	7.03163	3.97676	8.10709	6.57217	8.52515	4.25174	9.44177	3.33134	3.55275	6.28839	1.02462	3.90035	2.9797	10.5926	9.92277	3.66871	3.78782	4.12045
56892331a977d4ff61f93a4ee89175c2419610b3129f8780d1e24ae45b5728442d73a02062449d489e88dca1384c77e55937ebea1271d455fdec29ccf2329577	5.67075	6.81175	7.28345	8.23505	5.84587	5.469	3.8961	5.52942	6.38933	4.03169	8.91055	2.73462	3.01309	5.57262	7.2155	5.85013	2.01038	2.5228	4.51463	5.88395	3.58207	6.29359	7.04027	5.95378	8.98124	5.48679	10.9396	7.30913	10.0439	4.70007	6.06499	6.56333	3.74133	8.04098	6.79856	7.91465	4.11838	9.35067	4.45665	3.00135	5.84873	0.84001	2.99612	3.07296	10.5244	10.3567	3.20377	3.75538	2.94144
dc0e34bb84c7b7606b6eea856b81c3244001922a9fc2e9cb2b184cafe5732611027d8b978050425a95e4f81c4642e25b2bf3460868f10301a67577017e04bb26	6.12459	6.84574	7.81738	7.54017	6.72613	5.96364	3.91833	5.24778	7.10625	4.43248	8.30694	2.44689	2.75623	5.75442	7.18735	7.42637	2.76115	2.56631	4.58041	4.10137	4.40095	6.99705	7.68575	6.19673	8.856	5.39785	11.178	7.18331	9.96252	3.95236	5.69927	6.34451	3.97071	7.0051	6.46228	9.00421	4.36957	9.96617	3.46814	3.74303	6.29159	1.49298	3.73231	3.09747	9.94972	10.7698	4.28849	3.06459	2.67689
ac20a9d1241bb50a8e71d9f6bd7308543e346694fefe1893a9f77545508341f9e42f1548d79899ff05724b69667636342a850e0c51e955b3d2df76b57a47b295	6.54081	7.67573	6.78999	10.0299	7.84131	6.08603	3.95253	5.81945	6.53149	5.75811	9.22328	5.52892	3.5005	7.39005	7.2886	8.02424	3.05802	2.95259	4.52039	6.85765	5.07939	6.52183	7.9271	7.92368	11.4993	7.10129	12.3278	10.0329	10.5683	6.31851	7.14798	8.30231	6.33734	9.25769	6.91578	9.00045	4.82954	10.6487	6.94109	4.54764	6.89015	1.42057	4.99217	4.20297	10.5475	11.1619	4.12567	4.32674	4.09472
5f7d8682e38b0764acabe4a2c5b1583b94a8ea54ccc77e089b3e18b9fcecec51cd9cd2e555be77f2c489322898e75a659f8a1c637c7d79eab1b018f23c04aa20	5.85819	7.5093	7.04927	7.35712	6.32367	6.34638	4.52723	5.50647	6.77548	3.9459	8.99471	3.61294	3.05561	5.96542	7.48795	6.18491	2.27024	2.86941	6.71936	4.14599	3.7788	6.48774	8.51955	5.98786	7.34953	6.51266	11.0285	7.59051	9.84484	5.69949	6.1602	6.66651	2.59622	8.55984	7.28371	8.56452	4.52002	10.0078	3.69555	3.44551	7.20015	1.216	3.67297	3.84799	11.3895	10.6067	4.23167	3.71894	4.57572
3230013a46e89494d16365b58c10cee3dbf919d9863ed0b0621a4af5f3b8aa8a34b5591a203f1d61c814aa06b9a916224ca012f10d9ab3bcc6e368e1a3ff1bba	6.24858	6.71431	7.59061	9.31786	6.45199	6.58434	4.12107	5.60038	7.28936	5.34198	8.61507	3.50263	3.24458	6.05325	7.26479	7.52431	2.52662	2.89544	4.85784	5.90651	4.79853	7.12013	8.47209	7.5342	9.82925	6.74167	12.5162	6.09668	10.2188	7.11368	6.81591	7.12998	4.54155	7.75386	7.04781	8.45183	4.53461	10.1022	5.58835	3.41284	6.18154	1.362	4.5301	3.5817	10.1021	10.5314	3.63006	4.05977	4.38447
5af04ebfe4034718ea0190eadd301f67799c2665c58ee6ce95239877903fd0e1301d87b571c2328f0001b3ca0b9a1b116438c3d00b379ba3ecce39ee0d80a01b	5.67358	7.22237	7.54326	6.95719	6.73839	6.99123	4.47614	5.27582	7.2667	4.45223	9.18337	3.11884	3.20555	5.4355	7.43836	5.96769	2.44639	2.92885	5.00606	4.90496	4.5004	6.76987	7.63298	7.17527	7.51893	5.88873	10.8298	9.72882	10.6522	5.59303	6.27552	6.04294	4.45821	8.66087	6.92351	9.26187	4.40172	10.4205	3.58195	4.70831	6.74719	1.42579	4.04852	3.5944	11.2179	11.122	4.5896	3.85218	3.64984
f96aaae78cf887f8c43bc0034978725cd42f5ebbda8f54fec950fee9e4afe6d20769959508b4acdc0c0a0289efa3f14dc82a5f0b01d00d8effc831e770b4c548	6.23988	7.16894	7.15096	7.21012	6.39144	6.18162	4.36355	5.70042	6.78894	4.82552	9.021	2.222	3.60525	5.9807	7.15179	7.34597	2.44938	2.47569	5.87266	4.52782	3.86087	6.20728	7.95901	5.92164	6.9321	6.15372	10.2928	7.09194	10.2157	4.74285	5.9116	6.42815	4.00205	8.66244	6.69715	8.38473	4.26761	9.62676	2.73241	4.34049	6.4782	1.1927	3.79363	3.3286	10.8023	10.893	4.20711	4.35699	3.65292
2bb5e596d79dd4adfd2edb00b82ba9ed3e2941f9733f62e7158430c7065f794d13ec39d570c33ad58292793d78b6d2589b9a483d21e135a7e417834abfe5cc52	5.79221	6.69119	6.97866	6.33091	6.18307	6.487	3.82586	5.38314	6.78175	4.80533	8.81453	2.6282	3.06339	6.24559	7.24786	6.04253	1.96323	2.61207	4.86842	4.83029	4.12361	5.94135	8.32149	6.19103	8.04719	5.8173	10.6687	7.80918	9.44197	5.2211	6.30854	6.77419	3.41506	7.87276	6.73396	8.43897	4.13934	9.7645	3.02325	3.25987	6.54965	1.05449	3.54697	3.20902	10.5	10.5606	3.81104	3.5918	3.95367
3923b7b1ce54abb23f83ed5c011fd4436804a86fcf0a0c6979a538d66d3d4f58c579d01549b0c182736e425d3fe4adcb8885e8df2a597c4ed3907769b2fac92d	6.32153	6.93591	7.33327	7.30306	6.8188	5.76846	3.65941	6.03927	7.10814	4.39315	8.93951	3.22065	3.57705	5.56142	7.11506	6.65666	2.43235	2.3608	4.36873	4.89126	4.3905	6.04877	7.53218	6.12383	8.15115	5.66026	11.6118	8.29012	10.4362	5.18485	5.94132	6.37932	2.98492	8.26713	6.92124	8.50736	4.00346	10.0673	3.78561	3.93135	6.48441	0.84521	3.51487	3.16553	10.2902	10.5863	3.94928	4.01235	4.46634
a06886f6afaace814319aeb0c717fe6a36fd81b40928f4ecbbc035ae48921c79feb492656fab4b17bc0f2c36d503905fba2b9575b0f84e6ea65358ec6ae5aa21	6.32671	7.11	7.12804	8.02396	6.96956	5.74137	4.16956	5.86188	6.71685	4.60334	8.9987	3.01786	3.24123	5.83087	7.20805	6.68805	2.17844	2.50502	5.05841	4.50487	4.10261	6.55895	7.70195	7.03076	8.02765	6.14417	11.5082	7.86077	10.1724	5.44755	6.72934	7.20125	2.95098	7.82309	6.83298	8.15067	4.53285	9.99543	4.45328	3.96006	6.46588	1.23314	3.53519	3.4995	10.4598	10.4604	3.84982	3.73413	4.34737
a93b384c7fe20122012c00f35616cf4b2449dfb0dea012970d1f50f9d4776c9fb9b2419e284e7ad8e42b1394414b6da63a59ac20aa493a44cb335e9a5af6c92d	5.73904	6.81676	8.02228	7.93943	7.24695	6.51966	4.41905	5.35667	6.75809	3.90384	8.71893	3.18217	3.24779	6.51775	7.45863	6.94267	2.41611	2.84123	4.72318	5.67469	4.48049	7.11989	7.21403	7.0458	9.98555	6.91177	12.0837	8.68957	11.2243	6.65706	6.26688	6.50833	4.82586	8.56993	6.88925	9.27973	4.77891	10.1576	4.71287	4.16694	6.21656	1.29357	4.78209	3.03058	11.2491	10.4176	4.18564	3.9226	4.66335
c2b96c3d3e53c39b946f710b766a50012fd8434043f33035700dafdb3792b87306ec516ca82fbd0ad344ee52260d941ceda3c5009d77f6369e4fbf6841579008	6.99868	8.25298	5.92816	5.69618	7.34235	6.65345	5.09084	6.54125	5.83795	4.45143	9.85788	3.99606	4.76397	7.09022	7.07561	5.5878	2.09207	2.56358	8.21182	4.52978	5.08849	6.24264	8.58985	6.63973	7.01601	6.11758	12.4191	9.79326	9.84445	7.20896	6.62572	7.23181	3.41687	9.56652	7.42505	8.77711	4.57895	10.3827	3.64651	4.50631	7.02607	1.55437	4.62432	3.93631	11.8208	11.1983	4.86763	4.68246	3.45799
6c1c700644b5ab12fe2c453e2dfad67f7a5d04eda700a209fe3d53b84af34f9bc01246c56c5827924ac49175f829e5ee048fa37a29c08bd38b47206e9cd7ba8b	6.10044	6.96545	7.75295	8.08356	6.49968	6.23876	4.03617	5.88217	7.31593	3.0388	8.53231	3.26738	3.3895	6.68688	7.67014	6.83044	2.65524	2.77744	4.73399	5.78326	4.48454	7.10392	7.51113	3.17779	9.31787	6.1174	10.0146	7.38436	10.6619	7.18525	5.49743	6.40652	3.37703	7.80976	7.00961	8.35476	4.42402	10.0277	5.13809	3.72189	6.19683	1.32954	3.44398	2.70474	10.6901	10.4852	3.70894	4.26656	3.85527
9306524559f5efeb1568ea6a5e65b82743ff00e1b54c266c365fa1db2f630f0b2d6a65d0e765ef9121f1e51de2f79425baf0f9eaf171296e6df6a56af3f3b60f	5.29253	6.81223	7.62761	6.52304	5.88817	6.32375	4.05071	5.7258	6.75816	4.63365	8.60397	2.71495	3.03547	5.92607	7.51871	7.20702	2.4165	2.80199	5.6646	4.09989	3.79363	5.95224	7.29706	6.94752	6.97994	5.90876	10.6702	6.87262	10.0023	4.79909	5.85925	6.11414	3.62979	7.79871	6.19276	8.474	3.9678	9.1538	2.58333	4.34466	6.59963	1.34589	3.92135	3.29734	10.7439	10.4547	4.23124	3.7357	5.11247
cdf1fec9865a294e9a4d80df4ca0ed078d6036b3ceb3b301694e57d920bcb82887dba741cc5086dddd20ff4a7c94b86712acc78a9dca3bb33ab9f189c56e0f15	5.8754	7.07043	7.98246	6.88028	6.37065	6.35887	4.0553	5.6337	6.72235	5.4783	9.27742	3.02549	2.94783	6.34248	7.67256	6.46589	2.53343	2.67462	4.02691	5.03957	3.8728	7.05256	8.15119	8.49024	7.92157	6.2825	10.6715	7.46212	10.3435	6.75049	6.57876	6.42956	4.72025	8.07887	6.46474	8.66518	4.0775	9.71453	3.65003	4.30439	6.03764	4.94884	4.38447	3.2802	12.0115	10.7867	3.93354	4.28097	5.25652
59ba894a9bfbe6ebca74ac9673823c22cc2d5db91eca620cbae3fc7254b2c39d414226b508791ee1b5fe2420f767bec3f79a8d899c6085d4df24ecf8f8cc0b4b	6.14952	6.86078	7.07331	7.4305	6.19477	5.66271	4.19379	5.79175	6.53138	4.99721	9.46993	3.54107	3.49323	5.50684	7.06584	7.0182	2.14699	2.75614	5.67598	5.6604	4.34959	6.21138	7.5807	7.08003	7.81884	6.51528	11.1572	7.49518	10.5375	6.32177	6.05795	6.07271	3.97759	8.65132	7.13012	9.22306	4.32587	9.9199	4.13127	4.19441	6.54037	1.09131	5.48481	3.33854	12.0135	10.4771	3.88314	3.65357	3.29921
a6fa638e8e63628c6c348b563445f79f91f621845e565cbe22af0a2d7c67afdee54a4c839de01259436c2a4be6887ed24faa3703672344fefe630580da40185a	6.05793	6.6058	6.89841	7.57729	6.06319	5.43779	3.70115	5.3843	6.7753	4.40691	8.58281	2.63144	3.1384	7.46482	7.33928	6.81837	2.26191	2.90093	4.43277	5.43152	4.11828	6.40706	8.20784	8.46266	9.4187	5.79126	11.5875	7.17454	9.98904	5.98997	5.5428	6.73504	4.38862	8.06724	6.76726	8.64087	4.55078	9.64716	4.1414	4.12695	6.34999	1.0972	3.49999	3.52501	12.0445	10.3981	3.34893	4.04808	2.99897
88a47c64cbbf0b1a9832871030f348276affe5993d3480a03c56877b9e5200d95e03d147b0a7e797bb17e2579541d4875415b0455e11281b06a0404d8327a61a	5.85552	7.03705	7.3506	7.49124	6.39895	5.84478	3.92041	5.79632	6.62274	4.35957	9.07014	2.40259	3.78917	5.37996	7.16119	6.86866	2.28944	2.4551	4.65849	3.87835	3.78038	6.26262	6.8413	6.96302	7.54055	6.1248	10.6508	6.13329	9.43317	5.12493	5.63812	6.98026	3.51314	8.02817	6.91594	8.35782	4.24889	9.54147	2.83675	4.17741	6.13147	1.03416	4.62976	3.4425	11.1454	11.1903	3.82115	3.88902	4.08379
fdb55a7226786576c694b3e388ac436b5b2492f79bd9be1c7bb946fe8619968e607d3a4b4e77c4fc275e8ea88cba2f1466749f1aa24c9b6c67fa8cf6c221cd26	5.22131	6.70872	7.21908	5.6457	5.51033	5.45207	3.90051	5.51073	7.03351	3.85503	8.69467	2.19458	3.42535	5.39967	7.12882	6.96511	2.18719	2.36233	5.38282	4.14294	3.74033	6.21449	7.06616	7.14565	6.67321	5.43263	10.7397	6.44222	10.5352	6.32157	9.95232	9.01342	3.05586	7.92965	6.38134	8.37924	4.17704	9.72626	2.54424	4.09465	6.31338	1.37548	3.05484	3.16995	10.6134	10.71	3.90323	3.6172	3.48983
29417b383e8e2dab95ced152af90990cd6e1e2fb1e34a64767e938c2b9a308880f63bd508bf2491fd69213400d4a4801202cd3b81fbe974c3b6a08cdd6d18e0e	6.0394	6.74015	7.69314	6.19486	5.97437	5.56601	4.03342	5.79705	6.84255	5.27896	8.61788	2.79951	3.19798	5.95435	7.35972	6.71027	3.20239	2.58783	4.55171	4.12757	4.03469	6.91042	6.85402	6.72767	8.23853	6.10391	10.9547	7.5987	9.85939	5.51879	5.29665	7.13229	3.66301	7.82968	6.86777	8.49006	5.14697	9.72043	2.94956	4.0453	5.74492	1.40787	3.81149	2.85555	9.60158	10.5457	3.7545	3.67184	3.54439
b445b7588634da15bd3f0648935296afcb1c7b7f631dca7499638c8a064069b62221ce1eab3bf71b824859a8d51d8f25fb9880abc29126ccb6c850e46ee70b1a	5.9798	7.37009	7.3447	5.7557	7.01804	6.44778	4.50563	5.64431	6.73041	5.13	9.69088	2.98182	2.98389	5.64573	7.1675	7.37222	3.04969	2.75302	5.30662	5.51072	4.55513	6.46988	8.75004	7.36555	7.49251	6.75295	10.6536	6.16849	10.5498	6.07018	6.46306	6.42749	4.2611	8.80337	7.43014	9.45788	4.33679	10.5053	3.55033	4.65069	6.92084	1.77857	4.21385	3.98811	10.6446	11.4076	4.3596	4.27977	3.82861
6a82ccc2a2a1cf74766e51c2089fc27bfc7bbf32d9e8ba97c001231310824ff3399db66cc5f7cd63ae636697c44b86afe26d4138018267e9c6c24a1535b25b8c	5.91099	6.42216	7.33235	7.87718	5.78242	5.79793	3.36123	5.25826	7.14731	4.80414	8.61524	3.01343	3.28673	5.77523	7.21775	7.4028	3.76552	2.46413	4.76311	5.73851	4.62246	7.29352	8.72409	9.02197	10.3165	6.14168	10.3162	5.37765	10.8164	5.06104	5.79295	6.39326	4.58807	7.25965	7.0197	9.21304	4.34483	10.6678	4.44922	3.85783	6.03678	1.17782	3.67666	2.90022	10.6352	10.4007	3.79619	3.21472	4.00891
d50c0eece1f3f108aa35f39734aeb1272cadabc7b5a2c515703da3ce0c67b89ec195b35f4ee93210ccb4de585e557d065a04b4433be1b3d396cced2d7aef8010	6.46758	6.7018	7.99729	6.01507	6.33355	5.87447	3.97456	5.52043	7.40914	4.816	8.15825	3.17613	3.76811	6.45162	7.57386	6.60197	2.48938	2.40243	5.5166	5.39277	4.56166	6.28686	7.50976	7.63262	8.81559	7.15795	10.1654	6.86509	9.67367	5.0135	6.04772	6.5435	6.20126	7.54673	5.96605	7.92643	3.98031	9.65781	3.58874	3.9475	5.25246	1.25271	3.24075	2.85039	9.46222	10.1641	3.77796	2.87178	3.936
802ce52ee4561de4a8b6cbe290a12da1e904e4d9a4ca61c67fd6526ef227515309f3d8512ef8d2653a36c0c117591aff8e1bdbebbd138f4ceaf1102c440c7005	5.7911	7.09367	6.96463	6.36687	6.61575	5.64536	4.30872	5.64591	6.24843	3.88596	8.80542	3.01258	3.30701	5.88442	7.42625	6.4325	2.58955	2.78162	4.99525	4.47836	4.12945	6.72109	8.34958	6.41906	7.54579	7.12448	11.5229	8.51876	10.3556	6.26166	5.7797	6.37091	2.27967	7.87407	6.29059	9.10821	4.31514	9.67036	3.26577	3.87562	6.61586	1.31999	4.36491	3.62239	11.3178	10.7615	4.10198	4.27312	4.58442
ec7958df291cef43332dcc02e460ccff0242009b930ea8aa198c632e6cb4f9475b16974a2e0065961973bf0c62409286c8c5488867a5fe0b9e46d2b2f58873fd	5.4022	7.01527	7.16115	7.53811	5.83678	5.82146	3.49195	5.44844	6.70896	4.23802	9.03084	2.64751	3.57475	5.37589	6.78728	6.6705	2.16225	2.45768	5.59932	5.31991	3.74353	5.57052	7.21853	6.9302	8.1723	5.84388	10.1556	5.94313	10.4444	6.70556	5.59721	6.43405	3.73186	7.89347	6.69957	8.31858	4.00061	9.53854	6.51135	3.86886	6.29816	1.00502	3.43554	3.18553	9.92397	10.6122	3.44195	3.7618	2.32414
7faa0ec93216b2183632de654b78a8af2ad5a093212d6080c0c38e1d0ed4014c113699ae2e91c64f8ac6150c8f063ecae1313f2b5e52bcd386fd6a0f60dbbc27	5.72459	6.84164	8.35275	5.98868	6.0124	5.71983	3.70138	5.94554	6.42087	5.14374	8.6595	3.28009	3.63918	5.42257	7.33616	7.06049	2.59534	2.42434	4.39724	6.13868	4.4787	6.41992	7.24188	7.17289	8.62328	6.19393	10.7301	6.83892	10.5046	5.06005	6.43811	7.17341	4.16325	7.89383	6.68228	8.30662	4.15893	10.1214	4.41875	3.90246	6.25094	1.17007	3.6402	3.2088	10.3906	10.2532	3.45422	3.625	4.13007
64dd0826902f73626f84a8e30b76754ad72a110ab24b4727673d27c050c3ab35259318ad249b0a062826b1665891744ef8b45301288b70f442dcbfc167c118de	5.79004	6.89885	6.38695	7.99311	5.7499	5.76855	3.96752	5.15199	6.94427	4.65321	8.61803	2.34261	2.61239	5.77111	6.67506	6.09844	1.87959	2.67836	5.00622	4.36189	3.77547	6.13367	7.5038	6.61347	8.50617	5.21737	10.0051	6.23691	10.5994	4.67782	5.60886	6.51588	4.24119	7.83223	6.59188	8.21674	4.11953	9.11455	4.96542	4.14517	6.12776	1.02982	3.00122	3.02886	9.61447	10.3219	4.00713	4.12866	3.33569
fa9ec4f2a874495dcb79cdbfcf087556759444f85a159a111dbebcd0e6bf14c49596f8f3e2acb0e6e82e0862b1bd496f2b872a8ff5b49e067fe16ee63bb63417	6.32912	8.17018	7.57361	5.73431	6.79857	6.11232	4.36947	5.93751	6.89328	4.81893	9.17356	3.04097	4.02279	8.06147	7.46243	7.1822	2.84279	2.54019	4.57199	4.84881	4.74069	5.86004	7.27695	7.53756	8.09695	7.86696	10.9541	6.97405	10.5819	6.23885	7.93967	7.02234	2.01159	9.03677	6.7246	8.41577	4.88944	10.1973	3.23421	4.3245	6.27546	1.3704	3.74955	4.48841	10.4892	11.5072	3.74669	4.0259	4.11084
1177aa6147a08b21faebacb173c32095ece92ea3c92d93ed3e3c625abb63e55f7b26a6172c8b48677c6193a76e196b921b08569564488bc2c0cdeda78ae91b33	5.54153	6.6964	7.33981	7.36625	6.27386	5.71488	3.96569	5.5107	6.81735	3.63576	8.20779	2.67135	2.73099	5.56238	7.37098	6.80434	2.09832	2.15893	4.56147	4.28906	3.57884	6.5056	7.63783	6.52318	9.19001	5.55187	11.4583	6.51293	9.79891	5.60659	4.64831	5.86179	4.63023	7.63415	6.05928	8.17086	4.32874	9.56602	4.26619	3.73664	6.13659	0.86477	3.09017	3.28819	9.51854	10.4071	3.54746	3.34843	2.98297
c568c30a991e62d488cf292106ab7805c88ea19bc1e0816da051f4637fcd72576c027f7a72921f3264a35b2fe83aeb96a3e84d38416e9820da7b28b85c1824b6	6.27334	6.52293	8.00808	6.67416	5.46428	5.7037	3.85574	5.86465	7.18268	2.97494	9.30681	2.22056	3.65292	5.9142	6.7422	5.32309	2.04932	2.64642	5.45335	3.70889	3.5754	6.80693	7.42656	7.37268	6.62001	7.01321	11.2184	6.9479	9.84138	7.14504	6.80864	6.91923	5.91673	8.15885	6.53591	8.54862	3.92501	9.7107	2.61143	3.87467	6.2086	1.19496	3.77694	3.1716	9.97748	10.8057	3.97625	3.60871	3.51913
09ef7b0f727a8c36232b30e5c3f637a9307ffe03c7415f3d378774c07f23bcbde8f433df0d6030ff9a92f891745385135747da88c017146dff25cd76226c961f	6.50119	6.9222	7.16948	8.07994	6.48546	6.14249	4.13926	5.91819	6.79421	4.038	8.61869	3.28202	3.93123	5.95641	7.10223	6.43594	2.53843	2.6573	5.11086	5.10646	4.31827	6.71653	7.13182	6.9601	7.8605	5.80831	10.9717	6.61624	10.0044	5.94776	6.94258	7.26816	5.09876	8.58216	6.9359	8.37421	4.53328	10.155	3.03976	3.89234	6.47081	1.09639	3.88153	3.23947	10.6278	10.8031	3.70681	3.97691	3.72353
cde62734e32c47dd97f5f8746106e70d4783b8eccafaf0ff4df6611494f90973b0e809be2657061131de619687760c0c6633ee13d4fcebe564637c5ec1f339e4	5.62319	6.5565	7.91249	8.4711	6.4076	5.47783	4.11501	5.59634	6.84065	2.78036	8.00406	2.41368	3.02083	5.09969	7.24034	5.9791	2.52381	2.5655	4.40178	4.81089	3.41721	6.15939	7.4035	5.93494	9.15399	6.22837	11.3224	6.27382	9.56067	6.02128	6.61029	7.49482	5.99084	7.58856	6.34216	8.05886	3.9195	9.27719	3.92011	3.85599	5.74295	0.99391	3.18959	2.7983	8.96818	10.3482	3.47424	3.56883	3.06854
97192d0df1806512e08fb98dc638135503b5bdf48bd4f8c9a4d741a712cda465c26bc49200dafe6c3878d43a3ee4d7b159f4d30f76743649643440a36f4d1412	5.12811	6.17224	6.63294	7.81709	5.41023	5.1304	3.14887	4.8824	5.97924	1.52712	8.37762	2.39193	2.80804	4.89824	6.32225	5.11609	1.90938	2.13573	4.30275	4.16151	3.6008	5.79173	7.42719	5.85894	7.96767	5.4523	11.903	6.17887	9.15913	4.68762	5.34504	5.83583	3.70088	7.2923	6.17856	7.87353	3.40497	9.65648	3.25117	3.38278	5.94763	0.35766	4.06461	2.64179	10.2201	9.94751	2.82705	2.79053	1.92303
2e9fde0c0cfe9333ec218ab71fa9bebed4a275e615891af867c0c5df0b214db8523cf798da6bdbf6339c94ae850e7d7402818972d5f20901aa5d3cb3966b1138	6.24357	6.85117	7.35278	6.79804	5.68199	5.47147	3.95886	5.84158	7.09619	4.92368	9.28355	3.09618	4.05319	5.7449	7.07074	6.14498	2.27163	2.72163	5.57119	5.27125	4.34189	6.00748	7.90362	7.17797	7.25899	5.58545	10.403	7.90947	9.93095	6.09307	6.32849	7.03634	4.06631	8.6044	6.8569	8.00405	4.44474	9.81597	3.34668	3.84051	5.66648	1.00066	3.63249	3.14843	10.742	10.273	3.71293	3.69579	3.76387
181b2e1006b517adde49db74f77e12da06f7040b643d727cbf3bb15da6c1cc2c66f0a11fa1024623c8e333c8f4800880ec216008d016db1749b439177b8be48f	6.7673	7.23613	7.30275	7.42693	6.73494	6.18842	4.1774	6.02485	7.07863	3.31835	9.65935	3.08609	3.86431	6.09891	7.43113	6.20631	2.16987	2.69527	5.42915	5.52943	4.95489	6.65106	7.1313	6.99275	7.99296	5.92308	12.6019	10.771	10.2681	5.42715	6.86828	6.66886	5.12313	9.40043	8.06849	9.45595	4.62803	10.6338	4.15671	4.67789	7.54013	0.93888	4.64288	4.17906	12.0999	11.1594	4.38673	4.2453	4.93363
009b57381d0a4b13383639c76e118f3706d8e9d93ae1eed7cb762af8f17f895f221bc97f9e21570ac17bef577f3a16d6a59a8a80c2adb80de8691223cd264a37	5.77329	6.34482	7.23219	7.29018	5.6173	5.37413	3.28262	5.22132	7.27383	2.31633	7.93825	2.20803	3.21668	6.07995	7.29232	5.7972	1.99672	2.20565	4.27291	3.9814	3.41884	6.55508	7.86174	6.90095	7.26607	6.09607	11.6754	7.81118	9.45838	4.85572	6.25118	6.53107	3.84377	7.12276	5.89382	7.97145	4.23241	8.91248	2.24484	2.79352	5.47292	0.91694	3.79002	2.47231	10.0388	10.1166	3.45699	2.97135	3.80369
de8833c9e0c06b5630f3b1e32fceac55ef48f8541b287722fb585f4069cb3cb3b70d4efcb5697ad0ecbeddbdf35899f76f0cda59b5fb18475555a5dab38f98ec	6.1105	7.16413	7.74688	7.16032	6.30288	5.951	4.54978	6.238	7.18088	4.66079	8.97212	3.10455	3.36887	5.67691	7.56919	7.1191	2.39396	2.82165	5.40364	4.5002	3.99656	6.36024	8.83064	7.5636	7.69677	5.89099	13.5774	8.113	9.50891	6.07854	5.7991	6.15824	4.46562	7.81242	6.7897	8.8544	4.20951	9.68989	2.62326	3.4758	6.66917	1.43109	3.55067	3.37554	10.7395	10.7334	4.27929	4.44179	3.71697
61d0e111de02d198780c93d4428d41d3a70dcedef9463592495b678f33e4803558df1af23d3baf41779518e251c1a20e1966f21411049c7afb99067e80dae8e3	6.0334	6.29007	6.7722	7.96904	6.28787	4.97054	3.5364	4.90009	5.90978	3.41736	8.76883	2.3982	3.06881	5.65169	6.36221	5.32184	2.3153	2.28761	4.67306	4.31941	3.7664	6.18229	6.83721	6.4724	8.07965	5.76929	10.4486	7.47338	10.1607	4.99316	5.9227	5.71717	5.00457	7.51289	6.94807	8.72042	4.35307	9.83353	3.81316	3.5888	6.37463	0.63473	3.8261	3.04507	11.6652	10.2782	3.38408	3.37783	2.34491
a293f8b7f08f05cd9569756bb174bd4fdf8bc267a9d780363a556036af871e1f5d65c3f425ac87b40e5b5012c5ae9bac83c4f9fff3ffd69cb47a4de553026ece	5.70136	7.15737	6.91425	8.46457	5.92444	4.79243	3.43733	5.59604	6.69756	3.62376	8.99385	3.03407	3.44084	5.41579	6.99267	6.48413	2.50822	2.35112	5.01326	5.72771	4.72799	6.31138	8.30637	7.51392	8.55092	5.71233	11.0081	6.78596	10.2215	5.71803	6.88896	7.11293	4.45174	8.35144	6.85337	8.55777	4.32197	10.083	4.17112	3.52676	6.05218	0.70138	3.35519	3.73935	9.32473	10.9479	3.07355	3.70806	2.97641
017996f08913fe24806b406cba535aa0d613361fab2862d32d180ba6ce4c57f6176e68b39ad53495ec24958705114fc1717d7d7433f9bfbc5082c91d34be062e	7.11593	7.2214	8.24951	7.67684	6.2907	6.31609	4.17415	5.37859	7.49247	4.32136	8.78063	4.35491	2.862	5.71227	7.92394	6.13905	2.53966	2.6356	5.45062	4.4722	3.62919	6.99245	7.88186	7.16209	8.83873	6.47298	11.4461	8.79052	10.3067	5.6444	6.3034	6.43539	5.60335	8.15362	6.92048	9.23628	4.72315	9.69045	3.44379	4.42787	6.67983	1.27288	4.41873	3.40084	10.3273	10.923	3.92571	3.71142	3.63797
225acbf4b38c527da69cbd82fde9bab27aac0fb9650efecf420ece66137c0ffaba378de34820278a05a77671e410ec49090a12f3ef6625b8303a785d009202d5	5.68606	6.39719	7.18294	6.14854	5.86251	5.32677	3.71892	5.2935	6.56287	4.69451	8.72003	2.51407	2.94024	5.14725	6.78073	6.52681	2.32936	2.41243	4.54489	4.48853	4.48325	5.96435	7.24182	6.07056	7.42773	6.1062	10.2635	8.86669	10.0599	5.63	6.24593	6.15123	3.38177	7.99969	6.37191	8.63574	3.88266	9.97279	3.45147	3.78459	6.26154	0.95531	2.62841	3.11156	10.4697	10.4368	3.70894	3.37775	3.70087
693b0b473dadd8170925efeef67528dcdd5e9a9adb1b0923cf02b5d1eb763a0df8b071aea7f75300306ffe1d18bb744004b0e7e0ae91256d719e3385ab442bc3	5.66106	6.83456	7.488	8.01516	6.17588	5.54645	3.93301	5.23514	6.57741	2.99797	8.78087	2.90611	2.91836	5.68017	7.18212	5.93612	2.56022	2.54658	4.32958	4.20134	3.49564	6.83896	6.66998	6.77827	9.14407	6.22513	11.6489	7.6198	9.82568	5.37332	5.93057	6.21863	5.01187	7.76787	6.90676	9.06474	4.56817	9.63547	3.1597	4.02424	6.73004	1.18585	4.19211	3.06705	11.2759	10.3707	3.46327	3.61317	3.19537
c88ad29f1b0e91ff2a10fa89cd68781b185c6117c43a3148746e86612d7c029e8f382506cb4351f57f10e0a745f72e48709d4a29ebdd71ff3e59963cfeedd2f0	5.48151	7.01144	6.64907	8.28253	6.3151	6.40595	3.90253	5.77463	7.04019	3.69277	8.80664	2.5078	2.86963	5.67299	7.30209	5.67707	2.17078	2.71473	4.74963	3.86058	3.93603	5.90584	6.94832	7.05681	8.63021	6.09734	9.96607	5.7927	10.1457	4.23232	6.17406	6.5359	4.99658	7.71371	6.4089	8.50553	3.74646	9.88227	3.10082	3.95577	6.20271	1.03245	3.178	3.3149	9.51123	10.9295	3.94055	4.00677	3.70906
5bdde54e8446e6e6f591cea17420fee8754515fb402498075ff226d0935946f75fc8c124bba35dc537aa65fa6f8cf5d997c2fcfc819c478353f3410cc85fc06e	5.39492	6.13625	7.06343	4.91674	5.60848	5.31023	3.59396	4.82518	6.78584	3.12775	7.83373	2.29813	2.55357	5.57962	7.20239	6.04998	1.82489	2.4842	4.94142	3.74301	3.77097	5.46469	6.69847	5.18351	6.94754	5.33417	9.79819	6.62822	9.70787	5.83715	5.68841	5.99178	1.25126	6.80057	6.24305	7.85479	4.19327	9.42748	2.63051	2.96307	6.199	1.10432	3.54035	2.995	9.64515	9.62755	3.68011	2.91625	3.81414
c78e87dca517fb4b557b108924f66dd3b1f5c09ab6907bc548735b1ab18512b6a0dae1aa00610acf5d1ced90582d2224c6d79e9b046a9a1749b648f22d6b30b7	5.45696	6.77604	7.25842	7.95469	5.61387	5.49845	3.37048	4.95513	7.12873	2.44558	8.41947	2.55468	2.72409	4.97986	7.09952	5.8676	2.16648	2.34575	4.90032	5.11099	3.77362	6.44337	7.89441	6.53786	8.65576	6.17554	10.4064	6.69619	9.85867	5.54534	6.07946	6.38943	5.78087	7.1676	6.17888	8.56612	4.17393	9.58811	3.78714	3.7452	5.89968	0.95307	4.07029	2.78517	9.879	10.4094	3.70894	4.00904	2.83461
a0c26d314ebe4db0fd5ac761b9f22b348bcdbc5c14b5cf83ba044236ed8f333a02dd37c224794176f9498a99eaaa8349a256699d987168b620f768b3507d66a2	5.44258	6.84849	7.31057	7.99957	5.89695	5.72401	3.4169	5.63297	6.86556	3.68032	8.92541	2.77416	3.13619	5.29275	7.24902	6.60123	2.06506	1.91055	4.85132	4.63812	3.41691	5.90637	7.05534	5.76577	8.82907	6.13874	10.8404	6.96949	10.6853	5.8595	6.02342	6.58129	4.31931	7.46071	6.61868	8.28196	4.02948	9.68176	2.65104	2.99602	6.5503	0.85739	3.70603	3.17089	11.6312	10.3616	3.39385	3.58896	3.73819
917fc4f1792a4c66ce000d69e24b80f3a5d63dbceb4a9e7773ddba10cdafec4e561290f8e81ce1a25871d6918773ecf89129051f488abb5892d79646dd558a98	6.7668	7.19479	7.68421	8.3975	6.21149	5.7713	4.32745	5.99142	6.90604	4.14273	9.57269	2.66499	3.78342	6.29621	7.42778	6.36077	2.27315	2.68647	4.86842	4.98624	4.49076	6.98461	7.80219	7.37169	8.92005	5.61491	10.3535	5.60009	10.8644	7.89381	6.29723	6.64742	5.72246	8.99529	7.38061	8.99975	4.4195	10.6581	3.89253	4.45667	6.80816	1.51576	4.43987	3.68038	11.4761	11.4703	3.93304	4.30981	3.61311
75dcff9d24a9e1375bbd0ad0be866c73caf63427b856d3196162967552995e763e113cebdc4f4e62f4bb276e1de59f767e3e09b5e1c201933e1af2d0f0b38c32	5.90525	7.15325	7.20731	8.33656	6.46325	5.89981	3.55797	5.28161	6.7577	3.02216	8.9667	2.67141	2.63803	6.08865	7.60201	5.26636	2.52149	2.62405	4.2924	5.83648	3.80267	6.48387	9.27989	5.69995	9.20536	6.46348	11.311	8.74484	9.05648	4.78657	7.04456	7.26677	4.64377	8.75927	6.79367	8.7241	4.51426	10.1089	3.65309	3.59708	5.90028	0.92467	3.5932	3.36732	9.91811	10.4255	3.741	3.69642	3.83475
0bc03f71f7a03eaec090cda29bef874ff460252ba26a48c5add271a6569860d3d0920c788ee85bd449c8b23db7d0b424780fe7b34110b3553bd0126a234077a9	5.55266	6.92299	7.24488	7.82856	7.18564	5.87378	3.52237	5.41647	6.89045	2.56123	9.20828	2.71542	2.46332	5.39363	6.93322	5.2924	2.12618	2.95297	5.04172	4.62166	3.94931	6.46832	7.82636	6.68775	8.09858	5.07248	10.7219	7.07298	10.4591	6.46619	6.39382	7.1416	3.90174	7.90639	6.82613	8.85739	3.91534	10.016	3.25572	3.51295	6.41217	1.13322	4.45439	3.40399	10.7825	10.7006	3.76747	3.72302	2.84754
390fd7ef00f0f5add0053d7c06bc8376f2c65ef1198919bd06760a538b15260fb61eb17d95de1f57df3645d5eb6fb209b23f43acf02126fe285c17d9b1650873	6.22361	7.28159	7.7211	8.44005	6.42107	5.08654	4.11883	6.04824	6.42147	2.61146	8.87868	2.8474	3.65155	5.72641	7.28792	5.76129	2.94725	2.12878	4.91001	4.07831	3.64094	6.67669	8.38275	7.58545	8.10909	6.08961	9.83807	8.78836	9.57635	4.99445	6.31473	6.9356	5.36318	8.07198	7.13858	8.11744	3.94666	9.58733	3.30549	3.66359	6.4025	0.97742	3.50931	3.29166	10.4181	10.8781	3.60215	4.31274	3.46056
974b30903e7cebff0428d4aa1aff0ce2914cc71f684d4e266d7506025f221602834454609a17fbae1ffb5379e8d9220d66a36e8347060754aeaf6426a29c0b3a	5.20539	7.41496	6.19563	7.00005	7.12509	5.84469	3.97131	5.261	6.34598	2.59421	8.82489	2.60419	2.2495	5.03824	6.96057	5.21659	2.21461	2.46189	4.29232	4.54781	3.91867	6.09201	8.08105	6.66228	7.41974	5.25941	10.8181	6.07289	10.1837	4.67057	5.71384	6.07214	4.00596	9.09137	7.07693	8.67021	3.6588	9.58076	2.6803	4.02029	6.4564	0.83951	3.65813	3.16342	10.6275	10.927	3.50811	4.07711	3.64672
9432eac4fad2211f7ffcd8d273050621fec1c2a2979035998ddf4c6cac73d016d10443054dce63bde2b8d58c476206c77f5cd8c1068c5a5bd063e8965165d4e9	5.89639	7.00312	7.54078	7.68687	6.79024	5.71441	3.18795	5.44412	6.76093	3.39475	8.50749	2.70733	3.19313	5.87693	7.15984	5.20956	2.02439	2.32746	5.20175	5.1431	4.1717	6.78978	7.76699	6.32408	9.11657	5.83437	11.151	6.04909	10.0223	4.70319	5.69194	6.26537	4.99245	7.21186	7.14781	9.22942	4.04277	9.95246	3.88698	4.23559	6.34508	1.0074	4.03236	3.61964	10.5857	11.0533	3.73382	4.44253	3.19968
f65f47ad86bfe2c184c5fd94acef9e9e7d7ffd645bea0f77d0eef29f58b8ae3225d37a228086306d732a3502aa20173e87d7b004e3ded0445fe0e18c68d33414	5.09359	6.61929	7.3241	6.67849	6.15455	6.1315	3.67608	4.93649	7.30652	4.15602	7.99412	2.15	3.2033	6.13422	6.81021	4.28447	2.41654	2.4236	4.32758	4.31513	3.34225	6.6468	7.18579	5.6113	7.9684	6.32319	9.37909	5.52339	9.02306	4.90904	6.26533	6.23263	4.47413	7.10981	5.97735	8.08225	3.51449	9.19368	2.3742	3.60451	5.04161	0.97425	3.03415	2.82817	9.76386	10.4022	3.50636	3.23948	3.33315
4cddf82b4eeea558200fba6fa6680f82cf0b4604ceea178c81b9e0af7a41ef58c1a3395036e2fd5779196721abd7d4add1265d1bcd2ef099efedb2c0367771e9	6.47747	9.1033	7.47125	8.55231	6.77666	6.20271	4.39361	6.02004	7.55292	5.00832	9.15153	2.8638	4.45819	5.60867	7.34158	7.13316	2.75915	2.63097	5.40255	5.37945	4.84047	6.81426	8.71337	6.14411	9.36076	6.06825	11.3688	6.15645	9.88817	4.54673	8.3234	6.68391	3.65952	9.28204	6.82989	8.44115	5.70677	9.92537	3.47213	3.49684	6.3492	1.43396	3.2878	5.58627	10.732	10.5953	3.80465	3.8589	3.3862
290a18dec4afbe5d891345f80b9fe8b05b10779b794a2156439a0fb4c59dd20b989d4c6827a697efa9115c1ad43864742d7ab7f5b1db1b040dc16d730c89d314	6.33181	6.79686	7.87749	7.966	6.10528	5.11862	3.6231	5.3756	6.59325	3.99138	8.42578	2.98316	2.59227	5.41421	7.07854	5.27737	1.74398	2.31969	4.87203	4.94453	4.01041	5.93151	7.87414	6.96373	7.73699	5.56945	11.0573	6.87371	9.56365	6.03803	5.9153	6.59594	4.22366	8.24479	6.70976	8.76588	4.29666	9.86515	3.9018	3.74089	6.4615	0.57053	3.28845	3.24015	9.4353	10.361	3.25913	3.45384	2.95768
9b6642b2668ce110452ed2a99b0cf91843fce7153773ed8a99f309d7e9335ee35d4e4466d72824f7f4c3ef7961d94e63f30f843582a809025a23441211eb9eaf	5.61839	6.38651	7.48938	7.55901	6.63478	5.64008	4.20704	5.03678	6.32361	4.42539	8.64572	2.60772	3.18274	5.23642	7.07011	5.99498	2.34148	2.33177	4.92212	4.79454	4.17757	6.24995	6.74969	7.04789	7.85196	5.50008	12.384	6.321	11.0779	4.30493	6.73892	6.8995	4.60977	7.92718	6.72844	8.95598	4.44315	9.6847	3.24943	4.04701	6.36576	1.54366	4.15106	3.71716	11.4509	10.6526	3.62472	3.51639	3.49662
771a0f125497c6bcabc6754a9b8e695ac0e73277c4e7acbfac8568162f8ed16ecfea09261bdea4c82c530c97d944bc186788a0ea8c7f43fe905b21ae92477ffc	5.73508	7.14094	7.24708	6.73813	7.05598	6.04814	4.00142	5.36615	7.20772	3.66144	8.74212	2.23917	3.04039	5.17698	7.16782	5.01137	1.9303	2.63703	5.11366	4.17114	3.94197	6.52663	7.79248	7.64391	8.20409	6.64163	11.116	8.6724	10.6021	5.27971	6.5872	7.39607	4.18837	7.94731	7.15297	9.35293	4.14743	10.0765	3.16266	4.00698	6.98082	1.05306	4.28153	3.41638	10.6828	10.4848	3.72612	3.39151	5.29467
2f0191fc2dac909940a6f170238d8b3c037b4d255711490f3ac5653e669b71029f2a6584e31197b3b26741f9b2e4c3b681d9ddddb0bb974bae9a9c360753c4fe	5.91165	6.80483	6.77968	7.08439	5.58708	5.31483	3.84738	5.24304	6.54481	5.90671	9.4918	3.19104	3.2681	5.49508	7.11443	7.80518	2.64928	2.40354	5.04451	5.85313	4.53158	6.70241	6.64083	7.23612	7.76773	5.1994	9.92773	7.03964	10.2768	6.96651	6.27406	7.04049	5.2284	8.84165	7.4311	8.56044	4.46227	10.1691	3.7933	4.15901	6.30377	1.47188	3.64382	3.22547	10.9102	10.7492	3.41675	4.03249	6.8177
8f7af1ba05363286a1d8a5bffd350fd086f5cb182c12c83e95a10acaec339b71c31aa21e11e64d1e2c712fb71bcebda2895c6b76a28ab91b41d4c45f85e4c3de	5.74694	6.70255	7.64202	7.71843	6.38107	5.43325	3.69471	5.34597	6.54247	3.77938	8.622	2.6528	3.14899	6.29049	7.20221	6.73043	2.82944	2.69063	4.1671	5.062	4.09734	6.82336	7.43395	6.13157	10.6567	6.21036	11.6767	7.28962	10.6687	6.32265	6.23966	6.75281	5.49568	7.98886	7.08386	7.86016	4.69302	9.84364	4.15606	3.80615	6.48033	1.1328	3.84024	3.27595	9.55997	10.1767	3.50993	3.53662	2.76643
9e8b2ead473bbbfadd72bf62296060bae15d9bc246da6993116cd786fdae4eb52c774cb33dae16578e5cc5383c310835d4c06159aabd7ace829b41b6820ee34f	5.65555	7.03096	7.093	7.21421	6.43692	6.01479	4.02586	5.73477	6.76914	3.07724	9.48221	2.77839	2.75247	5.45332	7.04665	5.48343	2.06714	2.56297	5.27911	5.10755	4.02784	6.83407	7.54857	6.94206	9.22083	6.19419	11.0715	7.19261	11.0081	6.57247	6.8197	7.58506	4.2996	8.22146	7.37065	9.08673	5.14969	10.2709	3.0957	4.19874	6.55789	1.2203	3.61022	4.08294	12.293	10.926	3.80675	3.90036	3.09129
f6086047cc74856e4dbe58a75f6b4b663a5ef1b39e62f7495ca8ca5343b83584d43e3d7f7c85cfd54599e8921f03fe5e09cf608e37b596c2ecef27454d1dd06a	6.0006	7.20843	7.39427	7.89256	6.71528	6.29123	3.95527	5.81518	6.73864	4.85265	9.01654	3.79598	3.26948	6.62923	7.49774	6.62273	2.24529	2.61359	4.26166	5.36704	4.41501	6.30957	7.79539	4.51282	8.2401	6.60926	12.7426	6.27649	10.8194	7.21122	6.69869	6.43152	3.52552	8.32739	7.11793	8.2999	4.6327	10.1846	3.21542	3.50036	6.86536	1.17362	4.15234	3.92229	11.2347	10.6986	3.4626	3.94348	3.66722
dfa930d3e1b38c94bfe59086e792e5eb627484ecd4c263daca347d6873852bf4168de10becfdc181d2950f96e4734a79e61ddd8979968de72332255e24ffe29d	6.77079	7.18107	7.31283	8.86701	6.04498	6.20791	4.48851	5.47591	6.84467	4.34083	9.41381	2.66037	2.72763	8.45654	7.16742	6.37689	2.36523	2.72955	5.12152	4.26214	3.70168	6.82409	7.45616	7.01572	9.37445	5.59968	10.6134	7.63433	10.5207	6.82718	6.4275	6.86622	5.00452	8.54765	7.63484	8.82372	4.6283	9.96483	2.86202	3.85256	7.1191	1.40571	3.83957	3.37103	11.8062	10.9411	4.37048	4.10327	4.10696
2c7b3acd0162c84ba2228a6d9e147fa0f5ae88658e4ebf3eb28ab13e0e6d88805ab1d1e76d7c4e1b8a3c875347915c855fd91afbe555e898662bb6b325c5cd7b	5.18951	7.33307	6.98782	7.21278	6.71547	6.41586	4.3514	5.59419	7.00577	3.22089	8.68408	2.56449	3.14843	5.51562	7.51752	5.74501	2.31535	2.37458	5.86542	4.59613	3.47867	7.07262	7.91893	5.20819	7.65153	5.68232	11.0486	7.18414	10.781	7.68775	6.56895	7.14324	4.3434	8.05376	6.46478	8.533	4.15858	9.6834	2.54276	3.46274	6.12419	0.99586	3.46744	3.17253	10.9702	10.8481	3.28095	3.75177	3.22468
46024b4afbd62e49c2927042262b61a7506577250faac647ea58880964cf01fb90d02b5ed6c09d1a9bdcd35a9ff9d98a30699a8b8aeedf585125b43aca069a8a	6.1079	7.05209	7.24991	7.36504	6.21113	5.79177	3.60335	5.70177	6.7251	4.80518	9.13472	3.083	3.29572	5.71865	6.88545	6.34255	2.08127	2.42027	3.97072	4.76271	4.06694	6.01858	6.7273	7.0727	7.72138	5.68916	10.6394	6.81803	10.8116	5.40903	6.57685	6.868	4.42217	7.47286	7.1895	8.26755	4.10446	9.81802	2.90105	3.79892	6.4578	1.13635	4.38293	3.39992	10.5342	10.5666	3.52161	3.90163	4.61261
9ef40265bc852f693ac01ea9c847c109f3d4ccdd885fad6691da945e33c60f8112f9702ac3f58abba2995c5272a004825a4cf9d68e2e6c1d078d339dc923f81b	5.91755	6.99741	7.21735	8.45941	6.11394	5.81997	4.22546	5.72565	7.22478	4.06156	8.78633	3.1663	3.11706	5.69527	7.2051	6.34205	2.15356	3.05699	5.11013	4.11182	3.85795	6.77536	7.35535	7.25013	9.4491	6.2439	10.6337	6.02087	10.2446	6.29124	6.07786	7.09755	4.72915	8.14067	6.58523	8.02508	4.02576	9.66778	3.24877	4.0973	5.91466	1.40254	2.93123	3.00656	10.8625	10.819	3.71036	4.02128	4.55034
524d7ded08903566a41a416d318d52a9dabf140daad32d84a6a1486fefcb09cca101252c803ed96a17e9d1d7646de7fffdae7d5c11459fd908dc5aed99bc6733	5.66259	6.85629	6.89076	8.38636	6.01611	5.80049	4.18601	5.43974	6.67084	4.26227	8.67088	2.211	3.53508	5.69419	7.47957	6.27324	2.49835	2.60688	4.90543	5.06205	3.93544	6.00756	7.05275	7.00433	8.73473	6.23978	10.5287	5.94227	10.2479	4.73614	6.31675	6.65047	5.72964	7.96155	6.95311	8.19887	4.05633	9.93522	2.40835	3.98886	6.18367	0.9789	3.32696	3.37644	9.16382	10.4047	3.24031	3.6436	3.69412
ae7011af30cbc7b22ffaa1aeb603a2b8394460f67618c39d88f35edf75a7d6d9664cf414ad403817f53d68223410c61fc9b9ee5250ff138ce0bb42ca344748f5	6.01086	6.83893	7.7121	9.80953	6.55611	5.81987	4.08986	5.34863	6.90911	3.94099	8.68475	3.0356	3.36928	5.68319	7.15224	6.08598	2.43382	2.58519	5.0913	6.72343	4.62026	6.77591	7.44944	7.31377	10.5606	7.49325	11.1013	7.6796	11.169	6.75758	6.86873	7.04458	7.69346	7.79311	7.30119	8.8026	4.22447	10.8811	6.57817	4.88014	6.46542	1.34143	4.21687	3.70978	11.5706	10.5633	3.82759	3.34596	3.3543
193a8e41eb4a6e5ad98548afbb53218456c7d63f897c2c4c3b7b6d27b422bba8d09f3722142a0100974769e5ae4f6617d085dfabe8217045ed0f9135fce081d0	6.44626	6.53397	6.89757	7.83007	5.32885	5.55786	3.71823	5.60498	7.03357	5.22808	8.10331	2.3549	3.46307	5.64739	7.26684	6.57267	2.41017	2.29019	4.91005	6.2585	5.02592	6.21831	6.79226	7.00206	8.0773	6.246	10.7658	7.71103	8.99782	5.81072	5.55137	6.7894	4.42504	7.39517	6.48483	7.95895	4.05318	10.3195	4.87396	3.61708	5.89803	0.90968	3.17379	2.73645	9.76257	9.80018	3.35586	3.4372	5.18955
57ca1dc62c76bd9c3c6c062964d2efcb913e2d31382fac7a00af4d99191094297135f63f4f72dd5ee43eb109787d8fa8df17d28f4aed7c7dd7408d12d884f609	5.41202	6.36182	6.60781	9.1809	5.89555	5.21686	3.74679	5.16577	6.98698	4.30357	8.14389	2.53698	3.03907	5.58155	6.75106	7.64923	2.94403	2.53681	5.463	6.89399	4.34938	6.02188	7.89535	6.34101	8.36761	5.0706	9.64218	7.04267	8.74281	5.54582	5.31896	6.16209	6.25263	7.1938	6.30873	7.46781	3.75981	9.41995	6.1109	4.10706	6.0938	1.07892	2.85225	2.54632	9.72698	10.1658	3.4508	3.92951	3.25578
541b5edb04dccb41789fd8b554d6cec02377c189293192aac7fb2696b3500c84e487b360fd065df8cde308be562245929e6c84ef33b80d7a03ac2e1ae18deb70	6.01903	6.63739	6.79706	9.16279	5.73851	4.99218	3.9359	5.10984	6.60766	3.57104	8.46654	2.82184	3.04852	5.34337	6.92134	6.44392	2.13735	2.33528	4.8271	6.11489	3.83762	6.15145	7.79592	6.98891	9.98161	5.27373	10.2965	7.58724	8.95115	4.24285	12.9143	7.34226	5.83821	7.61183	6.43365	8.16831	3.76674	9.58615	5.29292	3.66693	6.46201	0.75042	3.63556	2.71779	8.29764	10.2721	3.10348	3.07568	3.0382
1d13df6fdee7be7f7085b46f262f698c441a463547a0855f11716f0a187bd882c929bc87efa2f72e300d72d6c9368534d48c405d656a24be2be5f53b1f9903c2	5.39349	6.62976	7.03904	8.38506	6.60512	6.00681	4.02616	5.58605	7.1722	3.66241	8.42074	2.55485	3.06693	6.61304	6.92323	6.13145	2.53613	2.37273	5.03402	4.85493	4.01117	6.49904	7.22805	4.17506	7.63457	5.8933	10.6511	6.66885	9.98995	4.35135	5.84955	6.62353	4.37206	7.61366	6.85352	8.73707	4.54726	9.60288	3.93222	3.57366	6.13258	1.01492	2.62481	3.06945	10.7397	10.4095	3.14142	3.28625	4.34895
280e48c826689c455d8b1411db304fde672484d2f7c0f4315ffbd6425eaa65e13d84dd86a6bb915b6b68b7b03acbd0603a90f06476fc736e35ba113ea41a5d2b	6.2493	6.49691	6.84092	7.57732	6.82538	5.48436	3.88238	5.57468	6.65217	5.44781	8.54633	3.06866	3.84555	5.22631	6.87752	8.28714	2.89608	2.4349	4.52714	6.96238	5.60818	6.35665	7.58334	7.40772	8.90032	6.25015	9.93215	5.75378	10.8787	7.90308	5.84893	5.88777	3.48892	8.29598	6.74558	8.0715	4.11418	10.1696	4.92758	2.88399	5.71023	0.88594	3.29175	2.86743	10.5483	10.4244	3.25901	3.55538	3.67908
0ca16d5ac65761f05976b2364beaf7225081165c7ec491b3c93541dda8c3dd6685286a856ed418dde7de001f7476148260a5f607297c9b09c3077e5947819bb2	5.55963	6.72806	6.87359	7.8517	5.89678	5.04676	3.85689	5.45746	6.27371	4.88726	9.05603	3.35259	3.16711	5.34877	6.60289	7.57305	2.60621	2.49451	6.23552	6.29658	4.66512	6.6554	7.27098	6.8157	8.53725	5.08651	10.4724	7.46728	10.6387	5.45676	5.90585	6.194	3.71434	8.66799	7.2338	8.4903	4.19942	10.123	5.37337	3.86287	6.41303	0.9136	3.21716	3.18831	10.5921	10.445	2.93278	3.3098	3.36228
f588de13e4699cda133e9f3fc47a517b555963c2e4836a71660abdc36b5c8cf98e31ac2506d5b7313f15be778f480394e33227d004249902fa70f51e64254aec	6.48745	6.9665	7.80523	9.50412	6.72023	6.37521	4.21615	5.66942	7.26867	4.36679	8.85448	3.1785	3.14495	6.01881	7.65434	6.47359	2.52254	2.80519	5.06873	4.65105	4.19411	7.17016	7.47774	7.77398	10.2168	7.26573	11.0266	6.17499	10.8908	6.59206	7.42744	8.50765	6.10153	7.9087	6.78197	8.8702	4.52523	10.6928	5.1593	4.35492	6.94666	1.39579	4.09594	3.68096	10.2867	11.1933	3.64672	4.00472	4.07688
ac3fa2cda7a559f94193a41e226960a54748050d00a3b91cb7c7bc56b8545a4904e8630b6dbfeb56cc4316e286fc597155eec2394078e9275f75cc8debf4b1f6	5.39863	7.00042	6.92986	6.35443	5.87162	5.77359	4.11967	5.72046	7.35821	4.31556	9.18658	2.50871	3.42728	6.01836	7.25438	6.65206	2.42856	2.76851	4.1768	4.18258	3.85424	6.4461	7.37706	7.22739	7.36081	5.67335	11.9258	6.55955	11.398	6.33841	5.84647	6.24084	4.46577	8.3127	6.54238	8.27296	4.13013	9.50473	2.0307	3.87795	6.45905	1.15431	3.20866	3.29276	10.641	11.0257	3.71946	4.04854	4.53303
674da3c1cacb76cf403e74a17d484e1e180c17f7377f15a9983122f71a5a4a566cd9487f12b8f567ecc86fe1eb35dc427724f8c4ec18c8c432cc6c617ef05690	7.39003	7.47047	6.71586	8.07158	6.13544	5.81459	4.02932	5.2335	6.13686	4.47565	8.44705	2.45788	3.33932	5.70585	6.95335	7.34749	2.39522	2.67035	4.5178	7.02895	5.18969	6.48398	6.91377	6.81431	9.29274	7.9914	9.89076	5.4227	10.3538	5.08655	8.06784	7.10273	7.87383	8.14256	6.97309	8.42706	4.46256	10.603	6.1505	5.15438	6.82657	1.37524	3.22611	3.85789	10.7352	10.5781	3.47726	3.01902	3.54598
81bc2e98e1c7b84dde57a9cb8916a4ee966ee98821b80787b57d6c423b475554ceaac97d489db9ea0e0f5ac3d6344ac8215e989d0a43f03039b312fe9fcbd94f	5.34825	6.57685	5.93204	5.36972	6.22623	4.41491	3.43082	5.48473	5.87674	4.12049	8.81326	2.67716	2.67879	4.93873	5.96439	5.78323	1.93017	2.11252	4.10066	4.30329	4.52193	5.24095	6.83841	6.78577	6.93291	4.60891	11.1532	5.31808	10.4411	6.01081	6.13602	6.16782	2.25079	7.67103	6.47341	8.67597	4.23908	9.86312	3.16243	3.10596	6.31117	0.54362	3.73987	3.08567	11.0292	10.5537	2.89876	3.30434	2.33369
afc94058decb211421aea6dcb5ef905d660d117ef9fd5ab7f9e2b964af5985231b1d3cddd12d54fd5334bcf0a2eaa801a7e66c1ae3aed9669cb6872eec1f3fb2	6.53103	6.40919	7.63326	7.19187	5.48538	5.56308	3.83993	5.17858	6.73478	4.84044	8.28133	2.43423	3.53037	5.1974	6.89284	6.85827	2.10546	2.40274	4.50662	8.61031	4.78751	5.78605	7.05033	6.82591	8.87278	7.86641	10.1249	6.30086	10.4097	4.99922	6.03969	6.09656	5.44999	7.24336	6.59704	8.42514	3.61764	10.4678	5.63965	4.16811	5.66821	1.05864	2.97866	2.87953	9.31177	9.89119	3.95241	3.61127	3.37339
01a4298ce630d88223e5564560455b0d7de51143d4c13b358ea33a051364cb2c9f985d620472c320633d1c6fdbad5ce8b31986206541052a87ff79446a37cd20	5.44576	6.93471	7.45895	8.05259	5.82996	5.94264	3.35267	5.88158	6.6443	4.50974	8.98112	3.55931	3.58984	4.90012	6.81938	6.73514	2.37053	2.60206	4.22857	5.61269	4.7773	7.05997	7.79787	7.50507	8.58354	5.90515	10.3665	7.66156	11.0624	7.00188	6.70953	7.39503	4.0634	7.75817	7.0152	8.7407	4.65625	9.96525	4.28609	3.95398	6.58356	1.20807	3.55085	3.17019	11.29	10.7944	3.43067	3.94892	3.33867
6599f58ee49e54ee8c97897dda8c81b3d5f35b409e2f58e1f932d9c330acb40f300264675ce2079ace75decc3c4a226851eb1c288dca8ca2395781cfbbd0e3d1	4.64998	6.99838	6.61664	6.78857	6.19206	5.66279	3.34126	5.41421	6.44749	3.92303	8.67335	2.80744	3.03262	5.40991	7.09184	5.80119	2.72316	2.04412	3.51872	4.94751	3.49588	7.01574	8.30054	7.00317	8.86378	5.93479	11.8482	6.26504	10.3867	5.09765	5.62014	6.59541	4.10332	7.71667	6.33879	8.78389	4.53921	9.52155	3.432	3.97508	6.97072	1.02443	3.66935	3.3346	10.6719	10.308	3.12562	3.71141	3.24263
479ba3cfadcd08bb886854fba6cd62a62b7f0da11017c4035e0b224153037e1f0c5a173ec79e16c89ee102076b72f188d4a93905e8cc73f8e4bd1d7e6590d40f	6.70979	7.33138	7.62997	9.49876	7.1265	6.11329	4.2784	5.77562	7.35178	3.51173	9.80251	3.77287	4.33438	6.16808	7.23352	4.19666	2.19814	2.06548	5.63027	9.87066	6.13795	6.76353	8.72956	7.73898	9.72445	6.4392	11.6727	8.59651	10.6993	7.60723	7.2446	7.73893	6.47319	9.48722	8.27002	9.19539	4.72849	11.5105	7.72491	4.9446	6.66668	1.19284	4.14875	3.83755	11.4121	10.8368	4.39637	4.32952	3.92183
36efbed8fb2997ba6259b498dd79ab368ed1c332123a1edd4009ff4f07a93742fc1eba44231f395aff7b60d67a3698642796e6f89fca53d0a9ba7199ecffc16e	6.15245	6.86719	6.93059	8.21726	6.34693	6.17591	4.04079	5.69198	7.43468	5.67889	8.95521	3.23361	3.8632	5.80041	7.48452	7.93371	3.01514	2.55863	4.88776	7.32502	5.23396	6.3033	7.96614	7.26919	8.15635	6.13938	10.9695	7.64063	10.3773	5.71019	6.56969	6.74715	5.78473	8.10526	7.19744	8.40674	4.46747	10.521	4.87194	4.40729	6.32717	1.54726	3.16141	3.39911	10.4169	10.8437	4.20295	4.14117	3.54537
0ff821fe4bee77feca878a9338362f3ad613590bc659d577dd114c6a9fc8176a798aef9af3e20b60d2cfd94ba8201493980458efd6cbab15f8451c6808e9e6d6	6.07538	6.87553	6.8469	7.59439	6.21366	5.50859	4.07056	5.60659	7.29296	4.80568	8.8768	2.60957	3.13051	5.46559	7.08014	7.15541	2.52844	2.87341	4.86555	5.39402	4.81154	6.50707	8.27468	6.49187	8.6431	5.77927	10.0753	5.13687	10.3354	8.13733	5.99086	6.10355	4.57079	7.80217	6.6834	8.01053	4.02674	10.0325	4.17004	4.054	6.26861	1.38345	3.97272	3.26854	10.0815	10.7458	3.43795	3.80538	3.4212
b24780656c103f46f77e7b5127e42bd72cbcfb1163a54241851834dc326f43f648a50f279c716d7b7974599952b3eda6f70b89c787d97057d2aa833366cdc206	4.91567	6.74877	6.83804	7.16275	6.17791	5.83716	3.66647	5.41913	6.85688	3.86228	8.70764	2.52905	2.66032	5.38732	7.47923	6.48194	2.35733	2.75273	5.42538	3.67313	4.26662	5.89836	7.18201	6.75211	8.26141	6.38621	10.4215	6.29349	10.5973	6.189	5.95071	6.18893	3.8756	7.97971	6.95025	8.4156	3.96751	9.30687	2.77054	3.44559	6.46118	0.97051	3.15037	3.04196	10.1372	10.2798	3.89286	3.55365	3.80226
07a847b3ae7fb32315d8eeaa1bcc0c5793fa9576b7cfb623340542669df18c8d77a169f433352a88596379ec58b7f7613287b27f2feee72a86537c7635a2785f	5.97648	6.9431	6.69834	6.2576	6.36074	5.6214	3.56882	5.4949	6.36867	3.42782	9.13249	3.05095	3.27812	5.53516	6.58938	6.288	2.31112	2.58007	4.50397	4.85793	4.45013	6.59789	7.5107	6.60856	7.7858	5.60561	10.4988	7.39353	9.38137	6.45642	5.85425	6.38903	3.71106	8.345	7.06974	8.84361	4.61364	9.75511	2.84132	4.40071	6.73318	0.99071	3.60197	3.45911	10.6643	10.9574	3.4955	4.38231	4.1678
eb090b8cd3b3fbc45a50e306f14afa3c1b0edcf1177d61a23304a435ed565875abbd698ccba72cd59c4bfbf559ebea4b62756001a056969daec91c243cba8550	5.34059	6.69245	6.84013	6.44991	5.37787	5.35251	3.80017	5.66688	6.20839	3.88513	8.78081	3.56836	3.0747	4.4139	6.28447	5.52923	2.29182	2.20864	4.0955	5.57726	4.53441	5.74436	7.63095	6.84979	7.68605	5.52017	10.3818	8.31788	9.83475	7.00368	6.13517	6.34665	2.67149	7.71827	6.9066	8.16953	3.93264	9.71132	3.34283	3.48227	5.98716	0.74042	3.52034	2.62049	10.7612	10.5874	3.0387	3.6928	2.30856
68b3b04944744613548d4b1a4ffd1fed49300a356126778f32935947ec3fd0206ebf57bcda274df289ac5cde5b3779bf11fcf5fc5091f83ef788c41d23cfe4a2	5.81538	6.95452	9.47924	8.57905	6.33536	6.09842	3.95949	5.788	7.64785	3.71334	8.28913	1.91789	3.64655	5.73956	7.67412	5.38545	2.15493	2.61148	6.0553	7.41684	4.20458	8.40196	7.26623	7.68032	9.37102	8.2816	10.9472	7.13169	10.2136	6.79828	6.19849	6.28927	7.9051	7.71368	6.71827	8.21171	4.64287	10.075	4.88106	4.29041	5.67105	1.26884	3.93717	2.93014	10.6151	10.3312	4.44909	3.41874	4.18224
59a80f6e5eed77eaba551efef634143c3b4e3c1c585cd6bd0ddb4f4b6bc8f0aab477e33b3ba7247e016d32435312fa14e5710bb404d694026d6baa362bd2d81b	6.01062	6.51535	7.67377	8.63283	6.4176	6.465	4.04476	5.48325	7.16888	3.34708	9.23437	2.85395	3.64634	6.00576	7.60411	6.10842	2.9504	2.62035	5.42268	7.56162	5.08529	6.60964	7.20781	7.01021	10.0996	6.52597	10.1045	7.70024	10.498	8.3906	6.88387	7.33821	6.40891	8.76968	7.25169	8.83993	4.25019	10.7588	6.4196	4.66756	6.34999	1.36457	3.88882	3.24032	11.5223	10.1003	4.04472	3.5436	3.97984
d844433429204fa7edcc26878c66a6daa2f4baf6552ab653c7546c00ca31b0ced178729ee3ab736d44177b2bdf4bfc42941313705951536a24eb1fa2bfd8a9c9	6.11309	7.00623	7.63692	9.84257	6.54119	5.51064	3.85732	5.62896	6.54101	4.27735	8.54751	2.63137	3.17715	6.006	7.45543	6.94121	3.25464	2.36727	5.51858	7.53017	5.26718	6.83794	8.73137	7.39165	11.8582	6.70178	11.012	8.31088	9.39152	5.07914	6.06538	7.00177	7.09378	7.74125	6.74951	8.73083	3.60604	10.5487	7.05967	4.63934	6.683	1.14298	4.14431	3.20758	8.54791	10.6721	3.78201	3.40272	3.26709
a532ab9b0e8a5e34c091554035b6a320df88d32521028c75ece1d99ef42bb87545ca6da151ff4c58eaa4275c0027dd2ae0540352a691526773b6529c6dcff2c4	6.69679	6.83132	6.89325	9.19276	6.30619	5.80755	3.95062	5.55601	6.65814	4.60969	8.53988	3.39756	4.139	5.16648	7.13738	7.0489	2.35199	2.51045	4.96423	9.02021	5.83544	5.55633	7.09419	6.80907	11.1857	6.21338	11.4347	11.3286	10.408	8.36531	6.73889	7.86271	6.18778	8.56945	7.49145	8.28752	3.92858	11.2092	7.72276	4.38713	6.44476	1.10683	3.68147	3.45268	10.464	10.3348	3.80226	3.71489	3.73115
a21b7ef16be5e13a92d3a2d886df2ad53cbcc435c19f0d8e96810a67fff1b263a2713805765a76153c74bd201c71c723b9d4f03639c99ed6b3a72b2919580256	5.83486	7.02009	7.12786	8.9333	6.75557	6.49554	4.11258	5.72557	6.79869	4.21895	8.94256	2.71301	3.14568	5.57124	6.89833	5.76502	2.23409	2.41017	4.77606	4.85021	4.45595	5.94205	7.33981	6.09675	9.47608	6.23132	11.4373	6.63628	10.8895	4.99352	6.27882	7.31769	3.77505	7.51136	6.55606	8.21664	4.02966	10.0443	4.89302	3.12039	6.41623	0.9035	4.43818	3.66953	9.81712	11.5281	3.63114	3.92342	3.45198
c906c2eeae978ed5dfd2707cd2729e43ab11a58baed794263b7d03d9fea9de342572eb376934b700937d16079d91abbcf7cccddba7530df7df9d5fc15f0564b5	5.90098	7.02934	7.31531	8.10666	6.03079	5.05587	4.22026	6.15196	7.00223	4.21159	8.60881	2.634	3.27988	5.35939	7.06679	6.93224	2.49636	2.73985	4.61403	5.53413	4.12186	5.48526	7.53103	6.14103	9.12253	6.05275	10.4387	6.12215	10.4497	7.75376	5.59037	5.94518	6.16495	7.67	6.94732	8.42244	4.18962	10.0444	4.02426	3.96294	6.23273	1.31283	2.94161	2.95458	11.4288	10.4904	3.05971	3.65626	3.15504
271916b28dce1d31e9cd4b44b8d18512b02fba24b4c629d74f51385bbf31c91323309d14ff06ce6b1bdc63a454237272230b5a2b65aeb78c8a471f8d86e961c4	5.02392	6.36847	6.92774	6.79651	5.63023	5.26313	3.71629	5.09162	6.95228	3.75083	8.6428	2.55922	2.90993	5.40883	5.96854	6.82486	2.04802	2.16319	5.14102	4.03076	3.39222	5.8541	7.09781	6.64766	7.2731	5.28642	10.2879	7.74447	10.6846	5.82824	6.23132	6.42553	4.02653	8.11491	6.66677	7.59724	3.90054	9.05589	2.33599	3.70072	5.91779	1.24472	3.21136	2.84653	10.9557	9.95748	3.29565	3.19046	3.73888
f148e7208e0469afc7f4374cafbc6b1cabbd74b728916639bd1ef43f50256ca30e865078063ad96dc521659373cb566c72a66e95afe7a5db4939492a453680db	6.50769	7.48605	7.91944	8.93493	6.28468	5.71418	3.85579	5.85627	6.62124	3.39645	9.18477	2.96112	3.2538	5.73102	7.35646	6.39257	2.36999	2.55157	4.87899	5.55311	4.57704	6.79735	8.59693	7.20463	9.16168	6.52977	11.1636	7.25527	9.76002	5.93258	6.04622	7.00027	4.4235	7.77593	6.67584	8.43484	4.03914	9.57371	4.07617	3.26927	6.49506	1.28485	4.19124	3.12565	9.81386	10.6818	4.06899	3.91749	2.74364
0a9d31c877db3969ed071b089cb5e68d5d457e3519fe411bb247d50e1854155cfc58a727e084577c0197578a85900b94a78cc9430d0c1b2e292479673fbfaf2c	5.81679	6.89632	7.16774	8.82905	5.83974	5.95565	4.19808	5.37751	6.78798	5.38296	8.70648	2.70729	3.51916	6.03274	7.4773	6.81104	3.44622	2.16565	4.13593	5.70342	4.35132	6.51541	7.35555	7.26054	9.04171	6.24396	10.3801	6.58158	10.1765	7.96421	6.301	6.62774	3.92021	8.22113	7.36267	8.24244	4.07364	10.2069	4.19684	3.30825	6.23811	1.38143	4.03431	3.61781	11.0642	10.4088	3.77251	3.41439	5.11589
819a78ea95c111edb446e5fff7097e47a8b301057856f0552dede57b150078bd979f59c8420ebd775a040895704aa546eb838f9ca636512e78f02dfb135d015d	5.91508	7.14885	7.16932	8.02257	6.23179	5.67565	4.19891	5.74649	6.91229	4.31076	9.24894	3.66984	4.06191	6.04439	7.19966	6.98064	2.539	2.56153	6.00904	6.22532	4.67368	6.88253	7.92972	7.11239	9.02783	6.4402	10.7647	6.80606	10.0254	5.15001	6.09405	6.57127	3.79606	8.44541	7.11759	8.87259	4.29507	10.164	4.40218	3.43115	5.92262	1.28492	3.59919	3.35007	11.0368	11.1196	3.88935	4.06169	3.37297
ede9266dfc74902015f7d75e7b7b4fd3e1bee919f278888a7c6ef26660af0ea50628264d11ce044df29076963c645f5a9a6fa3f79410a7384dce3a8ebac39109	5.62243	6.52257	6.94852	7.08826	6.09154	5.45823	3.87107	5.291	6.72301	4.14895	8.67864	2.70417	3.52404	5.61357	6.9684	6.53574	2.33108	2.59031	3.99635	4.44482	4.09558	6.26581	6.85982	6.91347	8.28756	6.19707	11.1336	6.77564	10.5972	7.45327	6.53326	7.17374	4.19468	7.94727	6.70068	8.0439	4.2561	9.38733	2.01824	3.48885	6.18335	1.02864	3.29701	3.28916	10.5118	10.2464	3.35092	3.38185	4.63172
b45dd073ffb5d2c618fc34fa3c7d21c28bf39db6e492675f7dcb858b0bdb87534f6988ddeb12c1163cdc114f27d99bc312f048750a618423a716ef3ba783a97d	6.18226	6.94527	7.2693	8.0942	6.38163	5.7516	4.09794	5.57199	6.81251	4.05611	9.03691	2.76882	3.73289	5.63369	7.26588	6.4119	2.40099	2.2864	4.43472	7.03885	4.82945	6.71632	7.28533	7.03662	8.54216	5.74639	11.4797	8.02732	10.7627	4.44208	6.34901	6.87625	4.25865	8.13961	7.54957	8.84792	4.26679	10.2804	4.5515	3.54696	6.69573	1.0763	3.80867	3.16286	11.5395	10.7495	3.99941	4.19851	3.93459
9206775d04d86b728d74b24d4d40774ac21fa5c5fa45e04583a7314512378774fc778c2e23a5da8ac2b1bc9513b42f9f15657800b945b8053a91f0376619aaa3	6.1861	6.65954	7.24157	6.52492	5.98274	5.66394	3.82761	5.33858	6.88895	3.26153	8.98625	2.59954	3.39861	5.00465	6.91747	6.15298	2.50822	2.40854	4.0671	4.95872	4.19422	6.20086	8.06905	6.45004	7.06385	6.03965	10.1799	7.41055	9.76462	7.20291	5.69126	5.81359	2.98212	7.55543	6.32164	7.76558	3.85061	9.94373	3.59592	3.73928	6.04236	1.27031	3.30482	2.80338	9.76534	10.4237	3.66377	3.59784	3.8726
c47953b9c082ac4f540916b62903487e1a71eb2b6bccb1b7d4d7aec557f02c9f1317ea9a9715aca2cf89fc35a685b01adb39d4a200b77d6d15d9733402ae83fa	5.93108	6.5479	6.83237	8.0679	5.92647	5.97024	3.96889	5.52513	6.98639	4.1121	8.89887	3.22331	2.63096	5.76072	7.31107	6.74031	2.60806	2.56163	5.12803	6.88032	4.60251	6.34994	6.83465	6.585	8.24587	6.20518	10.2998	6.21858	10.0426	4.81512	6.22832	6.55668	6.69601	7.76639	7.05669	8.3853	4.34616	10.0267	5.65506	4.89883	6.54596	1.58839	3.8948	3.30827	10.3481	10.5831	4.04668	3.80989	3.39161
0d41a3fd378293ad4ff347910fa6dfdcf355a9071c389bd489c5ce83e3e91bfc9ad3baf779f8c6f542f8306e2e36a0bd0b8b68572fa027ab672aa69b0afcd1eb	6.17205	7.08821	7.37885	10.0971	6.88148	6.61093	4.73091	5.55098	7.3273	3.59078	9.28048	2.59706	3.40145	6.32654	7.8493	6.41091	2.59079	2.81682	4.46051	8.04541	3.87489	7.29171	7.30742	8.35951	11.1822	5.82443	10.8722	6.57727	9.2972	4.8785	6.22948	6.67533	7.59034	7.85787	7.58373	8.48524	4.38693	10.3163	5.22983	4.56579	6.10509	1.49546	4.34152	3.53713	10.5595	11.3731	4.07907	3.7494	3.41384
9bb83bc4f00515b03b9cf7f73965e15c7c1ca21416f73b23ff99cfd8dd59d9e07ff9707ecf747c149ca7fe59e7026a4e5cbedef18ce2a77dac60c51973cb53ec	5.81168	7.20344	7.28897	7.00108	6.51889	5.85131	4.79352	5.96011	6.77857	3.48844	8.86948	3.27366	3.53038	5.64791	7.16338	6.89627	2.40879	3.10377	4.76447	5.06369	4.66778	6.39179	7.15329	6.8342	8.16786	6.04164	10.4811	5.92495	10.7502	4.59915	6.30295	6.01732	3.03493	8.56657	7.22784	8.61439	4.21969	9.85914	3.60123	4.28247	6.77994	1.25651	3.40141	3.441	10.6803	10.7196	3.59925	4.39141	3.42923
81c700e7fc6de26ff580038d998cd2412bfbe294dbe28544ef9e3bc651b53d245a9987448ab9d4f075d38d729172558709e1b75104ccdb48f55bcb01e7adc399	5.91484	7.16915	7.13192	7.02888	6.8607	6.56476	4.30856	6.03497	7.16298	3.4936	9.15578	2.58167	3.49597	5.7407	7.44599	5.58585	2.78482	2.6782	4.65876	5.39097	4.33949	6.78553	7.54734	7.2665	8.40587	6.03857	10.5599	6.00777	10.6961	6.81811	6.182	7.12535	3.15466	7.42853	6.73985	8.72569	4.42753	10.1328	3.38087	3.54909	6.50504	1.19998	3.73423	3.61294	10.7228	11.5411	3.96868	4.22159	3.41952
0b47b5e7ca0f6981a86f9986b376171fb4f868897858716f8450177f310241f431e4568c35af1367c0152764753f8bd56b373e3d375444415108c9bf5860f10f	5.8527	6.87863	7.21167	8.35487	6.81768	5.31568	3.57292	5.56889	7.34494	4.49739	8.95896	2.66249	3.91926	5.61124	7.34489	6.76762	2.6975	2.7611	4.22743	8.0682	4.7962	6.79236	8.73624	9.03261	9.50215	5.68049	11.094	12.3941	10.8216	5.22119	6.37228	7.22245	5.58026	6.81749	6.97046	8.65628	4.11857	10.6403	6.22523	4.36177	6.27686	1.37927	3.45127	3.20527	11.2639	10.6216	3.73173	3.5451	3.43308
a2e1a8fb5f2964208e006c7040f8886fdee5046ca409154631500711b9013a4445099a7c79366f3ae15ff9ded757b67623a78b66e0b44ee02f61e373a4c80ace	5.75226	6.95385	7.51549	5.34584	6.8608	6.31768	3.72024	5.61032	6.0613	3.6693	9.56984	2.72124	3.47055	5.39177	6.81028	5.3015	2.48458	2.87626	4.70319	4.47744	4.45463	6.32109	7.57382	6.41038	7.84159	7.14121	11.0423	6.71351	10.4899	7.24173	6.21627	6.0904	3.23373	8.52478	6.91503	8.72112	4.62969	10.1131	3.43749	4.1907	6.85079	1.36981	4.14722	3.77173	10.9819	10.9115	3.70533	3.95306	3.59252
6cdb1c7f04bb24506f82eab400d7ccabf132dd5c5900d193eb10e6858a310e211e2bb4e1df473a87cc3a2382e8354dcdbebf52ebd6d99a78cce69a60eb3ace5c	5.34099	6.68449	7.64677	6.423	5.8165	5.30774	4.08092	5.33833	6.80682	4.63224	8.96988	3.29048	2.90275	6.34858	6.80628	6.90872	2.95744	2.57619	5.4206	5.54153	4.15846	6.26358	7.28808	7.0749	7.51992	5.6558	10.7947	7.91781	10.4426	5.2435	5.92597	6.76746	4.52557	7.9087	6.69058	8.34395	4.11083	9.74775	3.70187	4.4391	6.40108	1.34547	3.96798	3.19618	9.46042	11.0398	3.74315	3.33271	3.43837
ae1531462fb6544e76c8c644cd77e3f0a3202a4f855e6b523c1e2a6333dbd1fb65ee4fdf699993566bf901b5bdcaedcbf3323cf7d8cec08ad835a82186a0d7cf	5.82075	7.01163	7.25562	8.18142	6.53821	5.88483	4.34046	5.38551	7.21026	5.61891	8.61089	3.10573	2.65699	5.87804	7.43254	8.14762	2.83255	2.39423	4.87122	5.35893	4.198	6.59753	7.57734	7.77757	8.89362	5.34552	10.0108	6.18982	11.0465	6.24109	6.28136	7.01362	4.60429	7.77646	6.87721	8.28835	4.25656	9.9138	5.21366	4.27054	6.15373	1.36637	2.8863	3.13715	9.83008	10.5076	3.66395	3.76648	4.45229
bb308443f2c98fcbcb3e4d2ab183db695c4bae69ddeb6f34268c8a2c613d780db07feed9f8d2f20c5ba2fbc909d1cc0e5890ff6c3272b9e7d8de12fe37214286	7.38728	7.00241	7.35748	8.86494	5.9092	5.56273	4.10268	5.43813	6.88417	4.73047	9.06268	5.11671	4.00628	6.00395	7.18344	6.75968	2.53509	2.8061	5.12503	9.42096	6.14871	6.22512	8.44843	6.36528	10.3589	5.9691	10.4191	7.28956	10.2113	6.14192	6.48881	6.55643	6.34786	8.51766	7.67605	8.41925	4.39757	11.2035	7.96245	4.74268	6.46555	1.30041	4.04536	3.54456	10.541	10.8695	3.77048	3.79973	4.3108
8461df9d8c6fbb4fad4446d5711ec8ea1441a2bf483840ef5973c6ee1720b4394f45c61e36815624364fab56b6d09595627d3c3136f2392edb6db6ced540bf1f	6.55957	6.9852	7.46872	8.38796	6.54252	5.84439	3.87816	5.7427	6.80932	4.7838	8.96907	5.57773	3.87917	5.47751	7.42734	7.10623	2.68984	2.5495	5.16863	7.81667	5.0815	6.34644	7.96873	7.28467	8.89839	6.92298	10.9073	6.72265	10.2427	5.76137	5.72846	6.55934	6.36093	8.32203	7.38885	8.19572	4.37055	10.8305	6.71519	4.63292	6.51535	1.52085	4.56361	3.30418	11.0293	10.5266	3.57533	3.7464	3.50767
a0bc675431d42007fd99d3fe34263363d8cbbd36307aa4d96a02296d4eb7484becf995229ed487fb4657506c8bb6241f96582e2b7997b4bd9baa7c83fac3259e	6.76242	7.15263	7.06492	8.74218	6.62702	6.13451	4.60919	5.73489	6.62978	4.29456	8.62384	3.52365	3.01835	6.01721	7.40918	6.76292	2.58761	2.71891	5.35151	7.22218	4.60981	6.95547	7.30858	7.18797	10.2896	5.45993	10.6006	7.70647	10.7186	5.67786	5.48098	6.50639	5.77449	8.71423	7.29076	8.23009	3.87306	10.4484	6.68419	4.14825	6.2153	1.32511	3.30411	3.23544	10.9194	11.031	3.64154	4.14776	4.08092
1814994cffe268509381b361828e5736373d197cc65fd88ca3c1cf359aecb96d2dd6bca859c682d6e0fd67c128d2e123260cb94b58525e61ac7d698959484376	6.2373	7.2265	7.01287	7.51057	5.73767	6.07876	4.10123	5.66346	7.04649	3.99858	9.18867	2.43356	3.69635	5.63019	7.32985	6.16152	2.41804	2.73353	4.47034	7.01099	4.58123	5.90289	7.32066	6.91026	9.6788	5.10428	10.8388	7.62579	10.2431	5.48641	5.86122	6.42858	4.1854	8.34861	6.89402	8.60737	4.10877	10.3386	4.64662	3.70952	6.83076	1.07369	3.95636	3.54543	12.2748	11.1309	3.48583	4.13771	3.54455
84e21b7314728792884d450940694e9e203539a3f8853eaede1b72b1178a3767d4dc327ce438a757f1a95ad0dfd2a4b8c6ece94cecc9119bdfacad95f395e20a	6.26665	6.95809	6.45548	8.74428	6.36177	5.53876	4.15183	5.40046	6.69433	4.38014	9.07976	4.1434	3.31476	5.2932	5.72131	6.22994	2.01896	2.55913	4.39606	8.29121	5.14949	6.07192	7.17993	6.66343	9.18927	5.69123	13.588	5.81702	10.9207	6.47675	5.97701	6.36745	6.20166	7.6071	7.63606	9.00789	4.26393	10.9941	7.53011	4.3233	6.34166	1.02698	3.44624	3.35443	10.1112	10.8261	4.2455	3.99808	3.83337
a84ab3578f4aa5830f653dfcfa6388194ff934b71104ccb5367ec5d6e3fee19d79af3db60c7d3b9e11d6522a37d619e98bab532afb9311c9f05b15c9eefd0124	6.22668	7.03829	7.6767	9.16408	5.97983	6.18843	4.41016	5.55688	6.91184	3.80574	8.91702	2.79201	3.95901	5.71631	7.42891	6.14229	2.53385	2.51653	4.64683	10.1061	5.96743	7.21357	8.3849	7.33391	9.83518	6.95634	10.8418	6.25548	9.96189	5.06936	6.61449	7.26628	6.75534	7.2671	7.99398	8.72448	4.27321	11.8023	8.51709	5.0862	6.19094	1.28797	3.34113	3.32878	11.4458	10.9479	3.76415	3.87399	2.8952
6224f6f616513f2d3a1a4ae59afe9faf0fe14979ea3a9af9c494fd969be8bc754387280444951664f7cde08192bf17ca328d5d4d647315c734dee231440052b5	6.68148	7.14281	7.28276	8.89099	6.77823	5.67388	3.88839	5.61973	7.1487	3.93491	8.58312	3.18687	3.92231	6.91587	7.05385	6.90101	2.6673	2.61743	5.13151	9.10049	5.14141	6.55751	8.38163	8.26414	11.0692	5.93938	10.5798	6.74907	9.63561	5.73434	5.83484	7.26202	6.75572	7.56425	7.67721	8.33121	4.16379	10.994	7.57973	4.96016	6.04401	1.27337	3.73798	3.13674	10.525	10.706	3.74286	3.55354	2.82157
6c30d68380b76da63df14a47f99c5785610195a3fc999e100410c943ed893358d4d7aabd5cdf9ff0f5ee2bb5cebe49a5318be8d33cb8650918831b2a5304312e	6.21071	7.54924	6.64238	6.92968	6.92924	6.22306	3.88973	5.68229	6.96951	3.69962	8.7277	5.22919	3.47737	5.81331	7.08694	6.17431	2.1434	2.51601	4.9773	7.81855	4.81569	6.93779	8.72581	7.29126	9.01166	5.41722	11.5653	6.85332	11.029	5.50501	6.2993	6.83801	4.10093	8.18972	7.33797	8.86494	4.70962	10.5594	5.57922	3.51317	6.34181	0.95561	3.84519	3.56059	10.6134	10.6591	3.23003	3.78476	3.58027
3c7f7ca5410092c3a38fceeaca4013af71810f4488eec3687a54fe9c9f922015e8203e19723454c1b4e044c9f56d4c3b21dc8bd2f41c2e0659986293adce8a4b	6.51484	7.22309	8.03522	8.79385	6.7038	5.96193	4.18244	5.55294	7.01788	3.63403	8.78405	4.04162	3.96185	6.40152	7.43697	6.43039	2.14529	2.36759	4.62265	8.89087	5.5976	7.17822	7.90741	6.36905	12.5803	7.74013	11.2887	8.23761	10.5939	5.8753	6.68844	7.10957	8.36548	8.78872	8.75332	9.09587	4.75407	11.2289	7.91009	6.63272	7.1064	2.1787	4.19149	3.4014	11.0686	10.7532	4.00348	4.26907	3.34728
0d10d4a7c758781cb6f25b3b4000b78821067f80a9df7a7620385ec13659f8e9b88a7c914a3a158b4a68b9775437c9428be5643a1389d3b85f7de10221b90970	7.26038	6.83014	7.21207	8.43272	6.19158	5.6061	4.23073	5.60094	6.83534	3.92578	8.66211	3.0048	3.63646	6.14959	7.28796	5.80432	2.30553	2.38766	4.97102	8.24886	4.8451	6.54038	8.36838	6.92163	9.21182	5.98152	11.5058	6.68732	10.0792	7.09811	5.99035	6.29039	8.23952	7.75209	7.04177	8.53525	4.70783	10.9029	5.92124	5.41859	6.43095	1.39632	3.65493	3.32449	9.78147	10.5947	3.42063	3.43802	3.93423
caabb92590edae9d5660ccb49b1aabadcb990ef9047fe96ddbb03cb322aeefd11a4e4d3d8970313f515a8769c5d19bd38eba1b15096c3bd1e32874032f5521ce	6.23734	6.88615	7.51692	6.02789	5.86154	6.23426	4.38687	5.0908	6.23569	3.93259	8.92755	2.28353	2.55278	5.52579	6.95288	6.07548	2.64447	2.57935	4.76066	6.13923	4.21198	6.82766	7.47733	6.65427	7.47335	7.08799	10.3401	5.88863	9.78616	7.87455	5.79716	5.90288	8.25173	8.07268	6.89976	8.95615	3.69873	10.3432	4.51628	5.51581	6.28151	1.67241	3.46122	3.31627	10.7483	10.8259	4.19585	4.02377	3.58932
374dc695c4c997918c8573dd9f1ee8f9dcd2ec27cfddf3369fa03f9414728df903b7a99c05b40f8769210bdde94201ef649ac6a4a6dfc88510cd7ed29b4f2e0e	6.29695	7.07658	6.90707	7.23733	6.5528	6.46025	4.60258	5.73576	7.01475	3.87651	9.45459	2.93495	3.6283	5.75114	7.58755	6.28604	2.56259	2.69693	4.35464	8.04378	5.06346	6.55449	7.28932	7.32781	9.83196	6.11021	10.8635	7.17664	10.7379	4.32477	6.09411	6.65784	8.5037	8.87703	8.0325	8.75042	4.23456	10.8294	6.88083	5.91881	7.27863	1.57712	3.92026	4.06943	10.7812	11.4798	3.78955	4.3631	3.36365
921e0cc64f4a04a5e96fae9dc761ed6ce7abee25e3645d001e6427678bd011f489a6bc074595807f813ad4abaebdcd5eb6266c48b1e3037073ea4a3730d1a550	5.91913	7.28473	7.47867	8.26064	6.64791	5.87257	3.94281	5.96979	6.88271	4.52051	9.72233	4.02574	4.23035	6.02094	7.52959	6.42218	2.59536	2.66844	4.86611	8.08168	4.89999	6.66265	7.91939	7.61913	9.1039	6.20504	10.5957	7.5862	10.7097	6.20551	6.27399	6.93646	4.85058	8.21979	7.08532	8.80346	4.32764	10.5193	6.57313	3.98589	6.15038	1.11717	3.46032	3.13848	11.7773	10.9353	3.59839	3.85633	3.59149
629d8cc7481458c706b99fca2a108b114a064c72270a481940e961443ab7e54d58b3e6e674e68e5b82cc97ca983cc4d024e5ec300e14e802a19045ca0fbddf67	6.30184	7.18759	7.47267	8.52008	6.36847	6.07405	4.42839	5.47576	6.89189	4.01415	8.86362	2.98791	3.594	6.03117	7.43204	6.9589	2.43409	2.48651	5.4976	8.31211	4.87415	6.33745	8.39432	6.832	9.34417	5.78551	10.9584	7.23777	10.0449	5.32091	5.87041	6.55311	7.89244	8.42993	7.0725	7.98814	4.11958	10.5935	6.94313	4.93001	6.37726	1.26572	3.52974	3.4225	10.3061	10.5223	3.8725	3.78845	3.47535
5f8a48028b4b37d2686c9c5186a65c7af648d218d0851947f6ef1ac8dd5b6364064084ee320d992d99dc239b3014abe6fdb7099cb5639a69e758047767bf702f	6.46027	7.07053	6.78298	9.36494	8.40638	6.17186	4.2753	5.44551	6.74447	5.16352	9.28075	4.75476	3.48076	5.92816	7.32969	6.98753	2.51682	2.89356	4.43459	8.88569	5.19291	6.57661	7.8288	7.15271	10.1505	7.74099	11.9331	7.45234	10.8368	4.54132	6.31601	6.95561	7.17429	8.40624	7.86387	9.06289	5.40625	11.5128	7.84915	5.26434	6.98808	1.88453	4.23341	3.84655	10.6807	11.032	3.91845	3.77462	3.97642
47b2314fda243c5908a8d5b88e9176efde258c06bd2ec95e318c4c4c9acda0930a93533ade6380a6a32a1eab06f445ac5babc41319ed98ed7f1533899ba60734	6.26665	8.19316	6.81859	7.22483	7.34562	7.02407	4.84543	6.05381	6.71178	6.95522	10.2272	3.56103	4.95717	6.4237	7.08924	10.0061	3.68573	3.00283	5.42088	9.02909	5.05816	7.25746	8.95308	6.46019	8.67958	7.18554	12.3711	10.3062	11.0062	8.69835	7.55154	7.44768	7.64946	9.84321	7.47785	9.51672	4.77194	10.5384	5.65074	5.35033	7.58625	2.83459	3.88132	5.05176	11.2081	11.4739	4.67663	4.54363	4.58667
9e91e28dcccf8f789e2d8ea7b5ceb7875adeeb491aab51969d46e102649c857284813ddd6608758eb8aca448f7accace6ede4b6b5671d4c907959cbbe21730a1	7.03329	7.14769	8.07652	10.0854	6.25585	5.76404	4.43108	5.48025	6.94446	5.52231	8.80803	2.82148	3.65962	5.62189	7.45007	7.93648	2.8827	2.71347	5.69165	8.74101	5.45242	7.41203	8.06473	7.35069	10.7752	7.20367	11.4171	7.60754	10.3918	5.81592	7.08635	7.37999	7.78791	8.33964	7.43262	9.38602	4.4527	11.0713	8.04431	5.70422	6.98596	2.07723	4.40077	3.92195	11.1605	10.6715	4.1765	3.44684	3.33814
4969b017d3dbe388994c79dc1f0fc66e2657137dd868e251ebc10223010cbed14025cef5ae1d07ecadb64826e4e98d911528679cff6734dfac5b8af58fc73e02	5.97563	6.75968	6.61864	7.84901	5.73332	5.29985	3.73651	5.94165	6.32151	4.75039	8.58919	3.50118	3.73093	5.62083	7.02621	6.45974	2.1945	2.47223	5.35918	7.74963	4.32026	5.89382	7.42619	4.71582	8.71824	6.01115	9.88425	9.0639	9.23904	5.71662	5.1704	6.3961	5.06346	7.97379	6.72248	7.7581	3.77952	10.4085	5.88583	3.85528	5.80934	1.38212	3.48152	2.68474	9.76167	10.4362	3.45145	3.71945	3.9271
ed0f3480c9f74deac9419a66062dd86782b161da326336c45a5b6304461eb0f7780e355835abe7975967fb2c889222e04b8658c72d9054f35958b66c2fdd2182	6.58453	6.77949	7.0392	8.59963	5.88541	5.50479	4.18065	5.43385	6.89577	4.87735	8.33143	3.41011	3.32478	6.02147	7.15065	6.63108	2.47417	2.27421	5.60321	8.32738	5.33665	6.09777	7.38754	7.17781	10.021	5.96611	11.0807	6.50778	10.7084	6.48377	6.72505	7.42191	6.88193	7.96962	7.69079	9.09608	4.30403	11.0777	7.14541	4.74988	6.34999	1.07791	2.71799	3.50631	10.607	10.2983	3.61415	3.2977	4.44628
80e1f31f372dbacabbbccab7b0af1f561fdd6934be2075fcca7418eec28cfba971643e1250f66fc49671d808e1e930731756e11dc216b9b522208a14ff0f835c	6.35547	6.84899	7.49433	8.74354	6.17682	6.52268	3.9227	5.90623	7.44283	3.77722	8.37209	4.97547	4.23984	5.34299	7.79522	6.25065	2.138	2.4043	5.01587	10.6127	5.12595	6.22823	7.36621	6.82638	10.7145	5.82825	11.0653	6.93433	10.4234	6.58815	6.06214	6.67792	6.80263	7.87008	7.36379	8.73056	4.36466	11.2058	7.68103	4.99167	6.49692	1.26948	4.28361	3.48493	10.7766	10.4784	3.74252	3.33904	5.13341
2a150d3133d58e90ff6d593e2829bfe75f6b22bb685e41193a6c8e37f527b30fb0abaf6dcc4dc1918249c517b30769361585f0da64066af5d33c0daa98ca063f	6.74138	7.44691	7.32842	7.95389	7.41195	6.30936	4.73728	5.87042	6.85798	4.85175	9.34186	4.20232	3.33829	6.63172	7.65292	7.25221	2.86799	2.65188	6.42145	7.05955	4.86459	6.95314	7.9619	7.33355	9.07558	6.53407	13.4297	8.58918	10.6846	7.59326	6.92656	7.01883	5.10231	9.25216	7.38897	9.23748	5.05386	10.7913	5.25642	4.28311	7.06435	1.67932	4.48094	4.25722	12.2979	11.5206	4.54937	4.48227	3.9431
0fdc6f41c13f01c2ee051802f285cbc380b6395d3a7e9e68c54efb0fda5a191131caa60d18fd8be2cb4192fae83e69fc5e1375f25ae140fd09be719f3f725a22	6.15436	6.91819	7.01227	7.1576	6.16741	6.22088	4.48061	5.93841	7.0109	3.93657	9.04738	2.49286	3.38439	5.79797	7.49126	6.2775	2.19648	2.69323	5.55813	8.05153	4.83966	6.17836	7.28546	7.0275	8.62207	5.10094	10.6836	5.854	9.92797	5.43549	5.75022	6.38393	6.17176	7.998	6.90112	8.5826	3.88322	10.3078	6.00779	4.5693	6.11377	1.15197	3.57146	3.47566	10.0514	11.4413	4.05262	4.75128	3.47806
1cd1af49e90176b518aa221115f448bce7e6313b16bc792acdd6525d31f9bd232bfd84c6cc8c08120f73a11e265c3b252513f701c9dac0a47b887451d57250cc	6.26538	6.95036	9.97518	8.53779	6.91549	6.26936	3.84808	5.92093	6.67363	4.60336	9.02854	3.41426	3.55264	8.02404	7.23774	6.77626	2.47158	3.03678	5.50416	7.512	4.99577	6.94264	8.62716	8.22229	11.1035	8.8982	11.8764	7.3253	10.3069	5.79651	7.16142	7.10953	9.71804	9.01385	7.65723	8.95022	4.30453	10.9736	6.77813	7.34032	6.63998	2.35926	3.86671	3.88678	10.7783	10.7347	7.21594	4.09766	4.42909
7c70a21784b0e4a4b5da7f66ad88c85eb6e7c5bc043cf945ecf092eddddc162739593f7d92dd55453bd3fe639b7c289a9dc055978ac5862e570fd77d721e5983	6.48583	6.48316	7.79948	8.24854	5.38714	5.84544	4.14881	5.25542	6.88168	4.82361	8.47028	2.18059	3.2985	5.46455	7.11189	6.66857	2.9133	2.55409	4.85124	7.20747	5.01137	5.99527	7.64596	6.50048	9.01095	5.66255	9.60526	7.80628	9.69221	4.76656	5.81171	5.93437	6.14554	7.61012	7.57436	8.67352	3.70125	10.6646	6.6479	4.47464	5.90213	1.20875	3.60392	2.78097	11.1039	10.1211	3.5768	3.47956	3.6662
c469a1c7b559ab56a1f8bb0fc35a875963e430c71ebf7f4f86f00b0bc727b959603b231aa0389535a45db1d60c5bcd68d2aa1828a9dfae1aa3fea6999f9489be	6.273	7.07936	7.25517	9.01786	6.50451	5.87823	4.11933	6.14939	7.09443	4.02222	9.17866	2.98045	3.97837	5.69077	7.38352	6.48791	2.3089	2.15514	5.10754	9.15669	5.36715	6.30249	7.7675	7.07774	10.0266	6.44613	10.8635	7.66236	10.4913	6.72006	6.23814	6.31891	6.02055	8.22128	8.2902	8.66481	4.23917	10.9989	7.94638	4.32536	6.38198	1.20623	3.69196	3.31687	11.4025	10.7657	4.1323	4.16668	3.05891
c8f262d5bd0fdaaa931daf245b1923e5672e522fd1033609682ee01ef437ec8e71d5e255b0f9ce6558a18cd78f1049d79eea18938e0826348f57a396dd16b153	6.68895	7.47763	7.78586	8.6578	7.64214	7.16952	4.42107	5.77767	7.45319	4.51433	9.19171	2.72303	3.62563	6.25249	7.6658	6.19955	2.2319	2.95386	4.64771	8.55756	5.72204	7.24963	8.07747	7.59818	10.6256	6.94996	11.6078	6.85163	11.2593	7.30376	6.86231	7.0612	6.23206	8.34321	7.99471	9.35605	4.83616	11.0774	8.34372	4.7592	7.13708	1.43149	4.04319	3.94001	10.6316	11.7267	4.19206	4.57714	4.73546
2027356e10dcff5c81755e58b2f8e765bc7dbb57591ddfcc2c2ab9752296447585eda25d4a91e166cef0b852e946975dfaa2f6d049308637a7eadc0860403d92	6.63968	6.90624	7.43207	8.30971	6.04539	6.05382	3.96913	5.78923	6.76801	4.39243	8.97545	3.81384	4.09559	8.33284	7.37984	6.54655	2.66357	2.58928	4.70313	8.10001	5.40389	6.79849	6.75721	5.73058	9.58154	6.26343	11.3067	6.58034	10.0045	5.97218	6.37076	7.26083	7.09836	8.39237	7.18817	8.13642	4.37574	10.8466	6.60004	5.45232	6.18524	1.26876	4.36919	3.38955	10.1325	10.7992	3.67898	3.95733	4.87901
81cc06e7a9c9f7665a9c0ae7a3ddb3a7909d947359ac10fd8f3567f5fa7be9f710b473c60ffccc0904afc037f9ca27cfca0ba3d2be58e1fcf83f34aa0fd675aa	7.03603	7.53878	7.27671	6.51878	7.24725	6.31413	4.48953	5.89075	6.43563	5.36925	9.24194	3.13789	3.69158	5.75702	7.2183	6.69812	2.89046	2.84714	5.60495	5.41602	4.80138	6.32029	7.86458	7.28754	8.00409	6.42163	12.127	8.0134	10.8033	5.82722	7.03476	6.78683	4.49067	9.75951	7.09245	9.42173	5.3593	10.5834	4.65632	4.92277	6.96444	1.46668	4.11718	4.47182	11.4851	12.0501	4.53093	4.93158	3.68148
369e874f43e7aa76741cf40561e180521fbf0daacea89bd5537a7a51fc7755157eeec7dd97e2151336ae92f8bbbc7fbd1f011ddcfe5332f13b4049bfece13159	6.04142	6.19658	7.01452	10.3406	6.02491	5.50611	3.94689	4.97916	6.62433	4.12173	7.8998	2.4296	3.03031	5.68512	7.23353	6.73358	2.40333	2.27692	4.70606	8.48003	5.1978	6.67697	7.4432	6.27108	11.321	5.84427	10.2506	6.89955	9.78428	5.30985	6.58055	7.43315	5.89026	6.67545	7.58201	8.29957	3.74422	10.4872	8.4069	4.09745	5.74022	0.70448	3.46693	2.97969	10.2496	9.8962	3.09618	2.66801	2.68944
ffcba27a3bb96514d64196ad97c1d43dad9d77fd3a37f703e3971553e033a7c9a20cde551478a09638d61e6562a3aaaccfdeb84ce391d3030e22443c5177a5b3	7.7533	7.15644	7.6677	9.97491	6.92811	5.7049	4.02533	5.45869	7.00262	4.38446	9.15942	3.10798	4.95576	6.20347	7.52991	7.34468	4.22986	2.30935	4.25688	10.9491	6.40505	7.09173	7.56475	7.25982	11.2858	6.57359	11.6371	7.28993	10.5269	6.52987	7.31055	8.94096	8.28272	8.31306	8.51176	8.53462	4.35541	11.9284	9.01378	6.82525	7.21736	1.68307	3.52597	3.4822	11.5783	10.7564	3.67247	3.90165	3.17318
019fc3186046f79a2175e3d6df326c9858d7bb360290b719a7b9205d4353f56905c06d397b4faa37bb1ed76608a9a5f0b4fe664066d1e1c74c2537a6618abf5b	6.22393	7.12577	7.5601	8.12748	6.37608	5.97494	4.08495	5.90931	7.13148	4.08397	9.19891	3.14203	3.68935	5.52615	7.42981	6.59807	2.48293	2.5451	5.79592	7.56813	5.43074	6.12467	7.98266	7.17346	8.76413	5.58413	8.9956	6.47341	9.77772	4.83599	6.10348	6.33424	6.07678	8.67399	7.21183	8.48891	3.75012	10.3956	6.22978	4.54823	5.90252	1.18681	3.70464	3.32588	10.6545	11.0265	4.84258	3.90288	3.48762
91d3e3c6f918092b37a9491636bbc4023d1d1563f388a56825b0e14fbddaafaa70fe2f1d7e19652bbcf9cd78f7f74d783b9108ab89bf639e5bd71d245aad7241	6.52447	7.08871	7.98937	9.59389	6.46285	5.6622	3.56405	5.48513	7.10599	3.87696	9.41302	3.37069	4.6472	6.91444	7.55265	6.7048	2.37133	2.74227	4.74298	10.5782	6.35854	7.09663	7.71585	7.00433	10.7458	6.32781	11.413	7.07011	10.3936	7.94182	7.10957	7.29898	9.25068	7.94466	8.02285	8.86713	4.6689	11.6321	9.18188	6.23744	6.86553	1.73519	3.47711	3.7119	12.2693	10.8658	3.84419	3.81631	4.21002
d743b33e4dd53f552388b636e12cdbd92f74126a6bc190025d20c459cf8786654d949bb31d975e808a7447cc9cbeeffa47c2996cd6590d03a7016cabbd7be6c2	5.92892	6.59261	6.93141	8.26034	6.05858	5.13288	3.66193	5.28369	6.88078	3.8947	8.59541	2.69245	3.42174	5.09931	6.64927	5.66344	1.83421	2.45109	4.49664	7.23462	5.20104	5.83613	6.90018	6.77129	9.92318	5.77343	9.96017	5.81369	10.5818	6.32537	5.5329	5.71593	4.29396	7.28597	6.93219	8.01356	3.8152	10.3248	6.78523	3.57657	5.95534	0.78345	3.56685	3.10132	9.59119	10.3139	3.46077	3.33521	3.00962
061cc82ae3aa085d8a1d542619417a7c711ac5d6b29aa5d4f09f9a971a262e59c1ceb3813f0446b8dcc59363d443a703f608470dc00ecf05a502222826605f7f	5.82745	6.54746	5.84962	7.53652	5.53656	4.98727	3.60743	5.16515	6.41157	4.63546	8.29912	2.67147	2.98559	5.03522	6.26805	6.64948	2.09191	2.19163	4.62299	7.66587	5.02977	5.22397	6.62783	5.84494	9.29114	6.14271	10.0782	6.03541	9.20344	5.17211	5.22831	5.39279	7.05475	7.38018	7.14266	8.08126	3.913	10.199	6.26436	4.53711	5.89905	0.77741	3.22425	3.00478	10.0753	10.1352	3.08268	3.10497	2.94668
df7eee5fee5848050f7cc169e09c931825e35f52a2d660d371df0ab8143e519533d7387f676bf8329f9f0fb12a8f200ef6e5e2487e484643b31bcb669043d703	6.61112	7.0632	7.00038	8.60948	7.17445	6.01992	3.80039	5.48671	6.0929	5.61429	8.97978	3.86968	3.57263	5.93645	7.08641	7.08304	3.54193	2.48989	4.883	8.26967	5.08468	6.56286	8.32438	7.21431	9.93851	6.37793	11.6342	7.21509	10.9612	5.48187	6.56483	7.25215	5.41378	8.55282	7.44291	9.1838	4.5136	10.9502	7.8895	4.09531	6.44085	1.38007	3.83382	3.50428	9.9224	10.4924	3.5484	3.579	4.44131
2997b35a3fdad86ba832734aa82308762d4b9bd62c6d026be983ce553bb6a9c2cc8954dbda0c6b537372b020c5ede375288ac8c6d6d6a203cc98be7b7d8467f7	6.52041	7.45496	7.33152	8.54068	6.64779	5.7912	4.53751	6.02297	7.32511	4.92873	8.8068	2.35883	3.52602	5.71132	7.43763	5.77129	2.40603	2.61434	4.92509	8.92955	5.88821	6.63968	8.38483	7.34853	9.79467	6.08467	11.4017	7.92405	9.78803	5.14546	5.8906	6.37822	7.47753	8.20192	7.38972	8.36022	4.24587	10.9243	7.50758	5.3861	6.09809	1.52102	4.40039	3.90175	8.26131	11.2624	4.00624	3.78979	3.98915
9ffc96652008d5d86f8e5a3955a6cfa06adc5573754d06094a4116b5a17fc58b250e91221649d1b2c3ae26fb686fa06076eacbff6c0e040a487e405dda6816f9	5.69934	7.18937	6.93967	8.05093	6.59985	5.30964	4.16743	5.79783	7.06303	4.06447	9.14167	3.28236	3.74609	4.84871	7.10398	6.2792	2.30266	2.36138	4.76935	7.81125	4.72779	6.13119	7.23868	7.24376	9.88219	5.41774	10.4619	7.59095	10.135	6.78763	6.42939	7.03509	5.33835	7.45526	7.55377	8.20854	4.09355	10.347	6.60829	3.90876	6.15205	0.81006	4.34157	3.31437	11.5142	10.904	3.64398	4.27698	3.1452
7ca970a2162243e67a9d2f24e5c7b15f4c58747d0bf7d5453e0be3f38159d2229bd0fbe556bbd852d1d1bbfc2c1a04a4cfb82dbe1d6f302f954078f5fe2739f3	6.22981	6.83322	7.41295	9.8946	5.92656	5.68854	3.96838	5.27926	6.9632	3.83942	8.76969	3.30614	3.88557	5.82813	7.35694	6.11133	2.35922	2.60999	5.04099	9.55417	6.25479	6.17519	8.16417	6.41903	10.128	5.70448	10.632	7.13157	10.1073	7.2757	6.11404	6.70873	8.9255	7.86681	7.7686	8.34764	3.92738	11.7707	9.18205	5.82815	6.20917	1.48873	3.58942	3.15565	10.9776	10.4052	3.68146	3.63334	3.51597
9b3dc98948e4f1b07af5417b6b4cec862cefe0a303d079d2fe762836b25f345b7b2ccfe63bfca1681976d55ab4d8d02cc04ca92368ba9a73e65b1d7e15ea16c7	7.62936	6.97588	8.05054	9.53453	6.72528	5.50111	3.5841	5.46382	6.49639	3.97431	8.71056	3.75253	3.63788	5.79582	7.4043	7.11033	2.81744	2.84055	5.72485	8.82767	5.42557	6.75009	8.3503	6.93009	11.1864	5.81634	10.7015	9.64928	9.09982	5.62649	5.94621	7.21551	7.80871	7.19586	7.66974	8.81498	3.82667	10.8878	7.80273	5.6752	7.04876	1.18907	3.79612	3.37875	9.70592	10.4798	4.24557	3.54013	3.09318
383cecee759eeb39aaa175dcaef1cedb139f50b1bc64ae594e7f173ac2af08bcdc5917ee6693bf96443746f5563abc88cd8892659af3328a6fefa0fb26fe610f	6.20154	6.95901	7.21871	8.49947	7.27848	5.89257	4.19714	5.20275	6.97718	4.72661	8.55224	5.19778	2.92092	5.81838	7.58624	7.51322	2.77022	2.54134	5.20089	8.65231	5.01879	6.61634	7.02633	6.89648	9.49511	5.37297	11.5907	7.31056	10.3697	4.70598	6.22382	6.78904	7.07796	8.17091	7.45429	8.83146	4.60518	10.8116	6.78038	5.25035	6.63504	1.45958	4.07806	3.40006	9.41954	10.2877	3.36206	4.0382	3.99528
edd9408915c3879ae7f231e91f54c8e198ca2f17780bf76760c77872487c184e11340bd4947473552f8a2937ae74a5dc74389548be6d83f67b7cbbeccb3355a2	5.54315	6.65826	7.54234	7.69253	6.54483	6.33374	3.78955	4.28856	6.55922	3.7849	8.96379	2.90449	3.62783	5.53288	6.79718	6.58538	2.37405	2.5246	4.94713	7.81131	5.26	6.43305	7.86092	7.09306	11.1593	6.51328	10.7027	6.94752	11.1108	6.34787	6.40415	6.84635	7.21838	7.87939	6.80492	8.67957	4.05024	10.3018	6.1828	5.3239	6.02687	1.56012	3.84515	2.90385	10.9889	10.5843	4.08349	3.34844	3.47208
f3dfaaed8a438b3936636b1114c9414c7cf8159a1f9f9b0836ebd9829c5f8f61c7efab97080fd484b47d2f1dfe076369458bb5e9e132eb4f3ff9528c0c5acab7	5.63556	7.04437	7.33	8.98699	5.90873	5.76308	4.00507	5.87893	7.11298	4.7326	9.36627	3.03407	4.01673	5.76312	7.13174	6.59611	2.21958	2.30492	5.74126	8.87884	5.5373	6.45556	7.69082	6.65614	9.79432	6.49305	11.0945	6.47197	10.0198	7.16952	6.32633	6.73537	6.55255	8.06026	7.51496	8.20608	4.20423	10.9825	7.04057	4.65626	6.32922	1.37057	3.57528	3.15531	11.1853	10.6207	3.85717	3.87797	3.51905
a3877304710d4ff15d27b71b90bd8666fa202175273b112182cc1e878727ebeac4d76922298f6743bca8052b73d0a0f7a4c10692363c33212a61ca081182b304	6.10444	7.32466	6.82886	9.21214	6.60241	6.44669	3.88736	5.60495	6.93593	4.26059	8.65366	3.52616	4.48123	6.09925	7.86966	6.58602	2.22484	2.18257	4.42865	11.179	6.83276	6.73079	7.2103	7.14783	10.5077	6.78343	12.5507	6.34401	11.1852	7.85	6.2396	6.02946	7.6242	8.35502	8.18801	8.73824	3.96449	11.6517	8.85017	5.42795	6.2264	1.05585	3.98953	3.50109	10.9128	10.6554	3.45038	3.6167	3.6329
255655fb4f7f194e832344b534bc39d51d5f4ac39ecdfce46106c50b49a90177468357133cc85f8731fc63fb7cfaf61295421b9bb4b571f412af8228402a6404	6.28097	6.7483	7.09132	9.01379	6.55119	5.96794	4.13656	5.67135	7.07788	4.61059	8.97814	2.65328	3.38326	5.74296	7.01904	6.56112	2.37046	2.67321	5.05576	8.59718	5.99491	5.60854	8.12893	6.88583	10.7912	6.01856	10.5171	7.61045	10.7804	6.97699	6.27239	6.85923	8.0763	7.69914	7.704	8.42408	4.46488	11.3474	8.10721	5.57911	6.03479	1.30795	4.01659	3.21721	10.2943	10.6057	3.60949	3.46208	4.00832
08c9cb277eaae6dbf7b3186b9a27ec16d63aabbc0c83f5d68589071eaef57389aa2d00f775b5998ab2076c010694a1734a1b24cfeac61fdf434636fc2bd970b3	6.3501	7.02157	7.6486	8.85998	6.84737	5.36795	3.9077	5.28038	6.43861	3.64702	8.92034	3.48929	3.89926	5.40138	7.24423	7.31165	2.81255	2.46917	4.5415	9.49531	5.80532	6.85551	7.57572	7.05824	10.5023	6.60756	11.7521	6.06976	10.0734	4.42417	7.01197	7.29672	5.35449	8.45679	7.60728	8.16485	3.91687	11.0717	6.90084	3.97296	6.43974	1.0996	3.27966	3.19341	9.3889	10.3014	3.5806	3.35259	3.62988
2db0fc044945b0210b19051c6a3eb7970a6cacc8b734ca7d7bf1f41b5d5e5a47a3c1c76092949e994adf22827540ba767b0617c5dff9155dadbeb4db63f01fa6	6.28244	7.0058	7.30876	8.94239	6.59737	5.61291	3.8461	5.47684	6.67573	4.63225	9.32045	3.22224	3.78146	5.78234	7.24692	7.00728	2.3199	2.6958	5.11539	9.40732	6.24924	6.81173	8.03379	7.08213	9.96752	5.67163	11.2467	6.60529	10.5971	6.63255	6.62588	6.88502	5.92261	8.39433	7.88835	8.53579	4.1081	11.2434	7.99442	4.56239	6.54376	1.53309	3.93549	3.74616	11.1534	11.0368	3.56529	3.97666	3.59691
b54b643f0f391330053f0c80f08cc08b16c47092ad01b28e6f4b197ea7f364e2290e86d7d21b47d2888938814dd13e40d8901818fa953b5b297c5386fdd64246	6.10713	7.16842	7.29573	8.22682	6.9064	6.22227	3.89414	5.71578	7.32203	6.64599	8.83525	3.31431	3.8815	5.66846	7.4521	9.00551	3.79676	2.94596	4.42461	7.04255	5.64413	6.80754	7.94253	7.64814	9.71561	6.62104	10.8613	6.53531	11.3167	5.69192	6.79286	6.86652	5.68868	7.89033	6.79696	8.66837	4.89778	10.515	5.26368	4.03751	6.66928	1.5331	4.54306	3.69485	10.6134	10.6784	3.94557	3.60365	4.1385
71d795d6ddfefb3d58e90c1ee380c84cebec899f6ea395a152f88e54582eb6a9db395ad18229a5c11a79644d4d2de4aecf24a939c0b6c5fb9d2ded86b41958b3	6.65396	7.48028	7.95649	8.66436	7.08431	6.59544	4.07623	5.63051	6.76997	4.09572	9.18389	2.6806	4.01676	5.71607	7.58977	6.95978	3.87755	2.67495	5.26393	8.92946	5.17425	7.19202	8.75072	7.42349	10.8696	7.1437	13.2799	8.76393	11.2126	6.73856	8.7803	11.8389	4.91016	8.87511	7.94577	9.16578	4.81156	11.6866	8.13301	4.04047	6.96402	1.69148	4.55092	4.13474	11.5194	11.1845	3.90892	4.07245	4.15122
3c1517c22d2dfa3f53737552b4ebb991e3bbb8a9b4c1f99f578ec074d9f41f4dfe8e4d3a2b0cb68c9594557beae4b963d086dad2eb6f295e77b814cf7e016fbd	6.25641	6.9045	7.27832	10.0599	6.99086	5.61483	3.6112	5.62875	7.18321	5.08718	8.14797	2.80222	3.52976	5.56816	7.4843	7.57686	2.82894	2.78217	5.31001	8.78209	5.64184	6.79414	8.22934	7.33481	10.3298	6.76043	10.4823	7.26597	9.78525	5.24641	6.31979	7.12944	6.85661	6.64504	6.82673	8.27977	4.38819	11.2282	7.7191	4.4143	6.38233	1.05718	4.13835	3.05727	10.234	10.3345	3.41592	3.79424	3.18015
a83ed8a99245e4349c4fa3ef20c3ca3603d02850ee1e205c097599cacb5b0bca35bc0c2a1534fd6d7401eca96d658d324680b77e68ca64aa24ac41ec5d61eacc	7.02817	6.68763	7.1508	9.57318	6.78298	6.16226	3.71523	5.17893	6.53284	4.80942	8.21417	2.95852	3.83057	5.53789	7.22251	7.29644	2.56879	2.47629	4.58563	9.69307	6.1593	6.04046	7.54872	6.94624	12.2973	6.99117	10.3833	7.63072	9.9633	6.86041	6.79804	6.94123	7.27662	7.80099	7.28362	8.14249	4.09471	11.5655	8.79239	4.72366	6.08396	1.32125	3.36625	3.57205	9.06976	10.5357	3.60802	3.41342	3.77498
1e99063c01fcf6045e38cabfe9419310a2845cc21c32513c68fe193d05fa5d838b5872868555f023d511adb8c90c486ffd11cc62ff35b0503faaba8cf90c752f	6.78717	7.11154	7.47472	9.21868	6.07652	5.77015	4.21845	5.59604	6.56634	6.9326	8.64511	3.24957	4.38323	5.34646	7.36899	9.68788	3.83105	2.72378	4.94354	9.27357	6.27625	6.44302	7.33782	6.96437	10.4655	5.82178	11.0524	7.07429	10.7778	6.6862	5.70838	6.55819	8.15872	7.83846	7.77622	8.18146	4.22386	11.006	8.56812	5.60661	6.21295	1.8923	3.95572	3.3833	11.7718	10.3775	3.76376	3.61844	4.041
67c3af7e1512e0cc197449919eb6a2640c2d2a25307001a5dbd99fedff81b5c157d761365116a9d0683a29a0d9c5100b965423db7f35a2566e3df57e6de76f2d	7.75099	7.10341	7.27278	10.1805	6.42239	5.75599	4.03848	6.05341	6.97794	7.27123	9.05291	4.04675	5.07809	5.57823	7.14655	10.8244	4.64351	2.20645	5.87146	10.5746	8.02411	6.4087	7.59765	7.54317	11.7596	5.67574	10.9939	7.85876	10.2347	6.22668	6.67334	7.00954	7.65112	8.82013	8.74371	8.89135	4.94893	12.2057	9.69873	5.04556	6.46775	1.57963	4.47369	3.47709	11.2272	10.9188	3.92335	3.8642	4.19358
ce17ef47f4ffe3792ceb6be42eef060d96c7fa409c4a1704d68820ee28970c8cee5085e0a5e8c4e6e59380067d924fc58203a7717e60c9b7570c06db3e8d9b0c	6.33173	6.69581	7.71914	7.75852	5.91406	5.55192	3.79993	5.80163	6.90481	4.85939	8.78623	2.62854	3.72378	5.42347	6.96053	7.56939	2.68013	2.44415	4.68007	8.707	5.21883	6.07874	8.56669	6.12082	8.18835	6.34397	10.8722	7.92405	9.97506	5.49016	5.76718	6.20956	6.78653	8.32284	6.96449	8.24271	4.19536	10.7764	6.83255	4.97808	6.07641	1.37357	3.14817	3.13663	10.1522	10.0803	3.74307	3.52414	4.24632
05e2d20a2eed85d150e675ee9553da3f5c4733058d99ff29eecd8bca9dd67a72ff314c45d469f4efa7966ac77aea17725a675eb4f5d5737cb3250565824c1672	6.20063	6.53155	6.93567	8.20101	6.19345	5.31088	3.84803	5.46716	6.18115	3.98915	8.42164	2.34307	3.15653	5.32283	7.2422	6.38279	2.20488	2.36437	5.58133	7.44069	4.14455	5.64459	8.36407	6.32961	9.68201	5.74269	10.6913	8.02726	9.19979	4.24863	5.96521	6.50992	4.89656	7.95322	6.78887	8.56918	4.05808	10.5367	6.2185	3.9467	6.4116	0.95287	3.90338	2.92014	10.0579	10.1377	4.30793	3.3683	3.98855
0abd93a94b8e3db65e3f8811a9a42300aca06ca18afd6003e49f7583a90337c941ac7260f3a0fddd5e01b4c9781d2e49220eb38ae5f5987b19bba18dc687ce54	6.28698	7.05991	7.5954	8.98489	5.97785	6.01394	3.9118	6.00405	6.62112	4.20511	9.30459	3.2302	4.00635	5.68338	7.06002	6.66337	2.26764	2.66746	4.68146	8.95312	5.50993	6.17225	6.96706	6.7736	10.1375	6.65856	10.6096	7.07269	10.1769	5.72567	5.9054	6.41723	6.61971	8.11666	7.98411	8.2191	3.96148	10.9059	7.1698	4.9485	6.5803	1.40649	3.715	3.68636	10.8886	10.7564	3.92632	3.90627	4.00961
aade4fa9db79dbeef92746ec4306f3e5a616ef14ae319f80fff38454f3d0f1dc178f81d84c6bae8d523f82e5846532ac69c30e91b54f4f4c518cffc40937b4d4	6.15277	6.91838	6.50972	7.41528	5.88789	5.89558	3.50484	5.30137	6.22135	2.84837	9.13001	2.70195	3.18405	5.24771	6.61893	4.6954	2.45002	2.54458	4.79098	7.98364	5.00492	5.70824	7.92391	5.70926	9.93285	6.62118	10.5092	8.57575	10.0085	5.83106	6.42541	6.28596	6.13132	8.02187	7.22842	8.89808	5.25816	10.7555	7.1155	4.17245	7.01732	0.78277	4.28011	3.6659	11.989	10.3789	4.45188	3.80492	2.46766
fc85ddbe2787ffca3e8d8e8a8a087956722ee7d35d03398d7f4519a399c5b016680578e5750216fe36105e76e425d04290ad1b3a3dd34662d852c141bcdcf8f5	6.72361	6.67327	7.17775	10.6495	6.07693	5.31872	3.48982	5.93958	6.40281	6.26197	8.383	5.70653	4.19322	7.04343	6.72461	8.65224	3.21719	1.67541	4.45821	8.16087	6.08023	6.08366	7.08417	6.83579	10.1265	6.52105	10.1138	7.23354	9.79546	5.49282	6.9362	7.76883	6.36093	7.95791	7.70495	8.04346	4.38089	10.9802	8.36751	4.12871	5.69325	0.83542	3.01442	2.92974	9.66669	10.047	3.39604	3.50188	4.10102
093e74a48d78036236c2bfe0d2b1727cab1978e211985577cce6ec0ba55ff5391fddce2167c8f854fce125dea4f409f5007277d3f58250ac6804b7f889d63180	6.39527	6.65787	6.81652	8.34102	5.12931	5.55176	3.74373	5.49768	6.57072	3.74304	8.73328	3.16225	3.12572	5.63143	6.9862	6.7997	2.03932	2.8957	4.87574	7.60163	5.41264	5.78432	8.56223	7.27007	9.06311	4.7547	9.77702	6.42862	9.72277	5.35954	6.02743	5.9136	5.16981	7.65964	7.2322	8.02696	3.88154	10.7394	6.87596	3.96334	5.49699	1.34476	3.59165	3.00636	10.6216	10.3308	3.47706	3.63842	3.83114
66e0ac3afc709bc48af0486fd94bed8d046de1fcfa395965fc43b041d407a04d255531bc8c10dc9f2ceb01bd8a30689b131ec8e0898ba1ee0eb5af19a1f672da	6.64727	7.06844	6.83071	7.95114	6.60974	5.96531	4.04544	5.66363	6.72527	3.77034	8.7014	2.86626	3.56226	5.52098	7.49125	6.59086	1.93341	2.77831	4.96566	8.45159	5.45493	6.54261	7.84161	6.60549	9.73288	7.01143	10.9716	6.86657	10.107	6.23354	6.40365	6.90577	3.99388	8.50343	7.24593	8.36773	4.26642	10.6971	6.9842	3.3693	6.44944	1.129	3.39913	3.41514	10.7802	10.3579	3.57759	3.75391	4.04739
23d805395b13a377f3c0762054498cf60acb52eb39a9648b39fdc5c484be3b681e9eca2935be20e780af599af719165b5cb1e5d27ba56878fdc6d66292fd1827	5.81694	6.87808	7.37656	8.27962	6.02689	5.30878	3.66444	5.35768	6.67455	3.36555	8.17151	2.42994	3.11475	5.08368	7.25979	5.74547	2.09237	2.45687	4.34855	7.88765	4.28246	6.38466	8.28924	7.15886	8.63688	6.51545	11.7979	6.06725	10.5376	4.62546	5.57161	6.30134	5.96071	7.50106	6.98316	8.0423	4.10774	10.8538	6.94033	4.1318	6.11491	1.06142	3.95775	3.22238	10.1915	9.9703	3.36415	3.56185	3.58909
d1fef15bf8b9be43ae2ca5af71df41ad15effb9500a4cd651a562d336ead6287d34a5b1dd1e547f3690c7b97bbddf612827e8d060463f3edb6d8b48e04209c05	6.51159	7.10147	7.04367	8.09088	6.10525	6.06471	4.70509	5.49153	6.53875	4.95987	8.12011	2.71304	3.37386	4.93641	7.17032	6.13704	2.36332	2.36521	4.4442	7.27783	4.79613	6.33514	7.77062	5.39944	8.72962	6.1966	12.2128	8.26825	10.3666	6.43796	6.5333	7.03634	7.5611	8.50478	7.48327	8.31963	4.65025	10.8803	6.62538	5.22517	6.58858	1.05129	4.01461	3.59885	11.66	10.3035	3.83295	3.61135	4.54855
cc712d092460a8a213a1da809784348fe0a71c74f01c0e571c02e73556d9f40049679e5200c0ce9164297c83ca651b31bc4679cc0ec38014118e2b54cbeceab5	6.08835	6.59851	6.55122	6.44742	6.29467	5.59022	3.44196	5.37862	6.29975	3.52862	8.85469	2.29737	3.33752	5.07108	6.6668	5.28144	1.8546	2.63482	5.15828	5.89478	3.97129	5.77585	7.415	5.75528	7.5789	4.85494	10.1658	8.16003	10.8638	6.16558	6.35112	6.95359	3.03127	7.54399	6.64767	8.65972	3.98055	10.2578	4.9551	2.98891	5.73668	0.66704	3.77116	3.22832	10.028	10.5943	3.35452	3.42806	4.42987
0dd4b89f41e1e64a18854334128d6aee9dd95f8065687afeadf7c3e059f5c01f35a2ff89d407b8cca7bed02089a3edb4fddee5b8a49741770e2dac1f01e3e9f4	6.28687	7.12112	7.07878	8.43898	6.70579	5.61726	4.02663	5.90726	6.7535	4.88748	8.77339	3.5943	3.8754	5.36606	7.33478	6.7416	2.19033	2.18595	5.81507	8.01247	5.34168	6.03772	7.94268	6.99308	10.0242	6.67488	10.4905	7.53989	10.5251	6.7386	6.12822	6.96438	5.12296	7.9406	7.40433	8.58837	4.22302	10.8209	7.5782	4.11143	6.42788	1.32115	3.75956	3.16066	9.97581	10.4164	3.9128	3.84938	3.73175
0305c65a95334f240b71b8ddc7e49588013ff40cd83c258dfc29e71834e94bd46cd0673b4524519ebc832fd88f335e3411d61eb59bce181b94b5fc21fa5e019d	6.09177	6.97873	7.07933	6.71502	5.49866	5.25535	3.87456	5.20071	6.40596	4.73076	8.76313	3.77872	3.38555	6.08087	7.17221	7.68759	2.94729	2.55279	4.67264	7.65031	4.34667	6.08611	7.84893	7.09348	8.07971	6.95166	10.6823	8.13501	9.41868	6.02158	6.37858	7.27824	4.13092	8.45292	6.98433	8.49285	4.17109	10.2438	3.82411	4.11057	6.24714	1.37651	3.44357	3.14796	10.4213	10.2474	4.12236	3.77552	4.06647
e178139d7c48f39ab2b42d75fdd9ff66ff33852037d13fe03d2ad055c69a68cdb4419d11fa10245efc761adb9af058868a0ae36afd251fb6070f66605d808ef9	6.42624	7.22716	7.30863	7.52718	6.93743	6.05862	4.01065	5.63277	6.17969	4.54598	9.45274	2.84832	3.26464	5.79825	7.29232	6.20107	1.89871	2.79116	5.0624	7.84025	4.81626	6.63034	7.3707	6.30012	7.70096	6.19942	12.2132	7.34394	10.0439	5.72112	6.87747	7.0234	5.72144	9.23385	7.32782	9.08412	4.47286	10.3452	6.15157	4.45833	7.22471	1.17712	4.11192	4.14444	11.7088	10.505	4.16304	4.0399	4.34403
c54011e1a3c7f4e7bf03e61a70fe60810754575dda612e97048a6ec89eea4c481801643ed6e407469fe9ef2954ec72a1069fbc4b27dc509e5b00b27491bf4da6	6.39916	6.95002	7.01078	7.81614	6.39649	5.90253	4.19814	5.49623	6.52719	3.67557	9.49109	3.5509	3.61364	5.4363	6.88321	5.9569	1.95081	2.37965	4.34306	7.57913	4.49181	6.43214	7.21983	7.00984	9.45336	6.14065	11.5024	8.13061	11.0082	5.28489	7.74199	8.42759	4.95253	8.33121	7.47906	8.61661	4.36422	10.407	6.30436	4.11045	6.6649	1.05103	3.83554	3.6573	11.3041	10.4332	3.9251	4.00274	3.58262
c28fc180d4395596c1e1c0c0539020d404314b5ba42ef8bbc6267b491b8fb93acdbc2aa93bc793612e32a4ae9802e88f93034050d837d26ebf45f61e05da3987	5.99757	6.50734	7.45725	7.65027	6.47178	5.98807	3.83906	5.2347	6.74668	3.72799	8.9046	2.57887	3.40775	5.97609	7.27752	5.91672	2.12867	2.57718	4.65053	6.8406	4.96046	6.69714	6.97412	6.94179	8.1226	6.53836	11.8183	7.52644	10.9304	5.60043	6.295	6.68391	6.92694	8.19285	7.27989	8.82116	4.45163	10.7441	6.46379	5.15535	6.48625	1.30509	4.00736	3.35415	11.0071	10.1232	3.79102	3.17809	5.65459
64149ae0444d756969cc76b4de063c7ac31d51e4f454a62c4b0ba0cc6bdd40843f2573218e2b4102cda9c10d04800c2bc0a32dd08da1af65db8fa211dd048b46	6.29599	7.2833	7.37369	7.4201	6.15403	5.91701	4.37861	5.5185	6.94686	4.10891	9.03286	3.09564	3.54708	5.76685	7.47944	7.27966	2.33062	3.07761	5.39557	6.94633	4.73747	6.51818	7.94104	7.24648	8.75879	6.50533	10.2831	7.36501	10.3763	5.35717	6.04403	5.90429	4.88185	7.91963	6.87621	8.60843	4.26967	10.5673	4.69352	4.17188	6.50835	1.81301	3.98341	3.70482	10.2659	10.9854	4.38921	4.22346	4.10871
4fea879a6282e9d4f51304743b73c4de8d7f149f4912fac46c0bc3b887c270ef39698a7569fb635dac7d7af0903a824908da767dc54b5159e359d104514f1a6a	6.30218	6.74709	7.79857	8.04811	6.33457	5.48601	4.031	5.87557	6.877	3.79014	8.66698	2.7498	3.46448	5.72512	7.2529	5.81458	2.01015	2.29619	4.47795	7.84436	4.67499	6.17462	8.70986	6.05239	8.73867	5.72022	10.8735	7.03964	10.1561	5.69949	5.77966	6.26631	7.75362	7.89573	7.30959	8.36678	4.36299	10.6968	6.79641	5.51557	6.37159	1.1162	3.50144	2.94806	9.57676	10.3346	3.44554	3.52432	4.33153
b0f1d170973e995bbc3da47e75e1671a9664f4b115a7dda0406b3e37e82b415471b04935272825f1990dd3a0bf7023c42d5c916153de6b39adc9f9e4511d967f	5.9721	6.57068	7.12537	8.68879	6.27414	6.03121	4.11197	5.6868	6.56713	4.21914	8.46354	3.04808	2.9003	4.87591	6.86531	6.82886	2.5402	2.58936	4.55043	8.13848	5.61184	5.78992	6.78799	6.52618	10.5756	5.68232	11.5123	8.48438	10.0981	5.13939	5.72562	6.10813	6.67598	7.78026	7.32824	8.74339	3.96363	10.5987	6.92561	4.77291	6.16119	1.33322	4.2178	3.2896	10.4477	10.3017	3.98607	3.47768	4.07871
d77a2eb6d6c55371ec0da6ba27ffc0cc9f69b88d22594d277207892d883bc4de28f06c10b3dde6885d2326fd60078967e069e84d9faf29eb9363afd8341a2eb6	5.9933	7.21999	6.5403	7.95498	6.65171	5.93947	4.39315	5.86642	6.63548	3.78391	8.82102	2.6624	2.86122	5.10257	7.04352	6.0684	2.36935	2.69246	5.07863	6.62544	4.56497	5.96428	7.44264	6.00256	9.93093	5.40816	10.6553	7.16971	10.3691	5.14037	6.2699	6.85438	4.27449	8.1796	7.08167	8.90696	4.00326	10.4834	5.65893	4.07701	6.4464	1.03708	3.40546	4.13607	10.7027	11.1196	4.68487	4.35733	3.51579
60e0be68535028833f7ddd2eb142ade454df91d8520fa300a97c1ddd7189ffd9d44921f45833f1ce9b30ca8423b5de1582b803003d863c06a43320cc9ac5498b	5.95323	5.37576	6.12697	8.69886	4.88387	5.112	2.74654	4.42638	5.85587	2.67199	7.38866	1.72702	3.1688	4.79422	6.097	5.11197	1.49441	1.9323	4.0926	8.42477	5.27762	5.49462	6.90563	4.95943	8.84154	4.68152	9.41198	6.79446	8.80783	4.95772	5.87187	6.31644	5.69377	7.14956	7.52439	7.5215	3.48946	11.0013	6.4487	3.51565	6.14529	0.25237	2.99537	2.3708	9.78011	8.98768	2.25197	2.42118	3.09325
21fa0155a5e911f4e80c909e9b16e46ff40745e9001c9fb2906f7c2866c2cc610a8b337dbaf252e2ad58818d7c8cf128673a917a8ad8398375286c591edfc488	7.11581	7.07753	6.56474	7.67645	6.81713	5.80702	4.30184	6.09694	7.24274	3.84012	8.52084	2.58383	3.6595	5.83255	7.47549	6.176	2.06785	2.35282	4.86842	8.26552	5.40069	6.26104	7.64703	5.67424	9.36916	6.87009	10.5689	8.08663	10.2084	6.84472	6.62291	6.2658	6.47658	7.53893	7.70926	8.39188	4.26621	11.2014	7.33671	4.7471	6.08623	1.21675	4.24126	3.84647	10.3019	10.5035	4.11194	4.08405	4.47532
54f2e2288101858343a604243ddb97c74b50b88609a1424253a5387c2a692239ad58c581b15679f4dab3689010c35747cbaa55bbc01605173574b3ca49fb5ec6	6.23556	6.68866	7.93583	8.03416	6.55134	6.37754	3.95414	5.40678	7.05797	4.74988	8.77867	3.32117	3.36896	6.996	7.32465	7.3496	3.45399	2.85769	4.3089	7.62818	4.84965	6.69382	7.80728	8.22804	8.59643	5.97298	11.1934	7.62542	10.7405	5.6088	7.4223	8.01269	6.52398	7.72635	6.83075	8.36303	4.23887	10.5915	6.81106	4.92107	6.78551	1.71631	3.76617	3.19227	11.4825	10.2875	3.98884	3.81923	3.45972
e1b76338daf4f03c628c4516c897c3272154f8d084016949188232b96a5d1181b000c0d35174b8ffb66bd056fd71220a2d11da5b73bf9096e8e423faa7d5b97d	5.51294	7.06261	6.18887	6.66468	6.66988	6.17713	3.78661	5.73893	6.47201	2.85518	9.43602	2.82421	2.97072	5.4622	7.26015	5.65114	2.15109	2.23409	4.57871	7.20459	4.02697	6.46411	7.17762	6.70032	8.02786	6.1224	13.2525	7.96663	10.6116	4.48111	5.84562	5.98908	5.41772	8.2816	7.02426	8.93206	4.14849	9.94099	5.03673	3.66035	6.34999	1.03485	4.12287	3.4021	11.3158	10.5841	3.58769	3.81772	2.7555
800e40a42cee6010e692215a35e9885f95e360db6d1cf4534c0006484def986e5ca086e66d116a2293c1ed6c5b6614723e5f44345166d1c435a4f9a7f81b321a	6.1485	6.4266	7.26405	9.64416	5.75022	6.35418	3.73784	5.3175	7.06855	3.6879	8.38355	2.72963	3.71774	6.15444	7.12792	6.57927	2.29463	2.63743	4.88164	9.57223	5.84288	5.941	6.68787	7.08287	10.935	6.24599	10.8635	7.60271	10.5286	4.35189	6.03297	6.7521	6.36093	7.03974	7.82853	7.94036	3.82808	11.5352	8.62812	4.36955	5.93605	0.99492	3.81435	2.78197	10.255	10.1133	3.83756	3.29005	3.93394
6570bffed3f198a2354725b567ef0ac898f91f1e88cd34dc26245ee2c93f3ab34acf26b99785a9f8590020e49c5ed227dc38287fd1039b848c95d28df11376db	7.34714	6.86493	7.74579	9.51614	5.83607	5.48904	3.94339	5.61363	6.62691	5.00957	8.91538	3.10683	3.71507	7.95966	7.03928	7.53944	2.71733	3.11855	5.23331	8.70149	5.68365	6.84022	7.50417	6.64948	11.0211	6.93891	11.7165	8.21021	10.8377	6.03262	6.74529	7.70074	10.2603	7.90895	7.67675	8.50716	4.37448	11.2087	8.04458	7.82153	6.26539	2.54887	3.97585	3.36572	11.0356	10.5684	4.03597	3.59855	3.69689
f3b12683da43ec906a146dcee0bd788cf0369e61765260cba9a96e6c6e3683820c81ac9ce88a55273c473802830a08a5b1408a959fcba6c655f1a4308a862987	7.40385	6.8466	7.1752	9.25179	6.3758	6.57468	4.15603	5.59604	7.40843	5.73865	8.4226	2.67544	4.39783	5.86609	7.81463	6.59897	2.41766	2.90266	4.91586	10.8694	6.30031	6.84307	7.38738	7.13657	11.2856	6.03618	11.0051	6.93319	10.1889	5.20869	6.96628	7.61449	7.33562	7.70602	9.67712	8.59152	4.36882	11.3339	9.30164	4.94918	6.5261	1.2756	4.23625	4.40612	11.3467	10.7604	3.4422	3.62672	4.90451
25d40d65ecea6341d6043c7c1255e65f3bc0861ca67c377151bf4cebd870a54830445cb7aedef0fddac6e26e646f528de4f93cf9749ee2872cde5d3a181f368d	6.66415	6.63958	7.03801	9.53342	5.6392	5.57713	3.68783	5.48412	6.75911	2.80918	8.83702	2.46876	3.85815	5.44702	6.86279	6.47373	2.26175	2.5386	4.8359	8.91335	5.18507	6.53652	8.70519	5.72043	10.4804	5.94904	10.9336	7.29731	9.94816	4.86994	5.82795	6.69958	7.85709	7.27367	7.43406	7.9611	3.90595	11.1167	8.2716	5.54444	6.46964	1.16395	3.36534	3.18601	9.38227	10.5074	3.28759	3.79697	3.66177
3433d26c01bcd3f3a90d86a5e3b17d3a364c0e1c20320ed8967aeecabaed1d52ac016999f1c5faad31c483164ad9ae4b15dcd4746a5d5be3691b89ea32f39a14	6.00501	7.36463	8.37092	8.41059	6.78215	6.4399	4.3177	5.82152	7.96089	5.85077	9.04619	3.42577	4.14103	5.8165	7.85063	8.03371	3.14506	2.55275	5.26069	9.30829	5.65975	6.89962	8.87956	7.53327	10.7205	5.83231	11.823	6.99233	9.95037	4.95018	6.73714	6.96711	7.27434	7.91134	7.25343	8.93866	4.91084	10.5168	6.98065	5.11932	6.60824	1.45949	4.32208	3.6123	10.7191	10.6485	4.03702	4.14633	3.90743
57690c458816dc9320ede69389f3d3074dce19bfcb3700fb043c8bb465c462818895def10b7728cb5636b86c38693ffb9043108cbe8bd790f7525ce47278f69d	6.02594	6.92235	7.49914	8.4666	5.85595	5.26761	3.85023	5.71748	6.87309	3.56241	8.44787	2.68729	3.43274	5.22959	6.9662	7.02123	2.61546	2.34627	5.47868	8.153	5.22809	6.45005	8.37035	7.71656	9.26303	5.84606	9.93772	6.8481	9.23879	4.45478	5.99462	6.91427	5.11315	7.16047	6.58191	8.04839	3.66718	10.6362	6.90834	3.83493	5.95548	0.86157	3.38802	2.79626	10.2891	10.4216	3.8949	3.50934	3.31681
594cfbb60484de19ba1a27fbe2f72a0af54233fc68674c7ca63c0031649a76303357793aabfcba8e29df2276836aa195dad4d0339a251f687521da4a6957276f	6.04942	7.02607	7.43142	8.70773	6.10527	5.3528	3.7443	5.4262	6.51371	3.89973	9.37739	2.80379	3.26147	5.46849	7.27752	5.60523	2.4476	2.57774	4.82838	7.48389	5.20055	6.58274	7.98913	7.2914	10.328	6.41075	11.84	7.23615	9.83375	6.47454	6.633	7.09688	7.24262	8.90365	7.68852	9.05488	4.78002	11.0707	6.93587	5.02511	7.02937	1.07712	3.96359	3.36542	11.2489	11.5152	3.61337	3.84279	3.29705
0f78752a24ee8a82daa66377610558874539261457b95f35bab9319d6379367993764bdb0a5d5e8c1dc633885ac3f2d27af69db6b0acb4b8458109227c49cdaf	6.2638	7.05481	10.6199	8.45158	6.34162	5.72994	3.7572	5.84902	7.0015	6.435	8.89862	2.90752	4.03779	5.90904	7.30379	7.00557	2.60592	2.17599	6.01808	9.23502	5.5794	7.16408	7.68493	7.44497	11.0813	11.02	10.6624	8.28554	9.82295	5.34142	6.36126	6.80797	9.50476	7.8695	7.13446	8.2655	4.26629	10.5769	7.41265	5.58083	6.03123	1.15373	3.81709	3.3612	9.97695	10.5797	6.71341	3.78379	3.90817
b600b2f4d41e8cdf9e93a55c9ff3d6da97de8458cdde447c34ff9ed04d685ada09b3824338bba690f91583269fcee5b9927ef3eac8469737f5440d76a6e262fd	7.02222	7.01305	7.38226	9.37031	6.27322	5.49156	2.81212	6.09606	7.01079	3.83719	9.01197	2.99781	4.16049	5.38056	7.22628	6.29883	3.15035	2.40275	4.84642	10.3705	6.67332	6.42152	8.67823	7.57185	10.8505	5.61506	11.1816	6.83299	9.34918	5.42757	6.81321	7.37915	6.58354	8.24319	8.29322	7.82099	4.38612	11.6678	9.42901	4.56411	6.5947	0.91477	4.13637	3.44614	9.42337	10.5946	3.36198	4.33299	4.28565
b875ca4f352904dac05b8bd90d46c20d7bbf04545d0949e867ef5f5452abc79cf2099b44438da53de841480df9f2326430be8d2b61573db332b66f076fc50d8b	6.57695	7.29838	6.91205	5.47338	6.34758	5.26009	3.72319	5.90745	6.93923	3.73187	9.48329	3.11026	3.95235	5.93829	7.22346	6.47186	2.19042	2.55136	4.37086	4.32138	4.06583	6.73998	8.26302	7.23134	7.7654	6.82558	10.7858	6.90542	10.295	5.105	6.0279	6.99588	3.91433	7.49841	7.01664	8.23836	4.22713	9.36985	2.73395	4.24352	6.33927	1.29068	3.70773	3.29465	10.8901	11.0021	3.87575	3.64197	3.2946
9639f218e2a57012ad22a5de2ec471d017d2a8d5667e99fb223013f093e2d2f709304b478520d53884e94871ffac49e7e2176abc83dc0c90b9b2b738369a3f3d	5.74029	6.59373	7.65335	7.86752	5.92618	6.34746	3.62275	5.30609	7.58129	3.83068	8.81539	3.5089	3.32239	5.73712	7.9273	6.91976	2.60545	2.19512	5.14583	6.67655	4.63856	6.05018	8.37238	9.14088	9.36709	5.37225	10.7196	9.39646	9.88406	4.65158	5.97126	6.65135	6.17254	6.96617	6.47827	7.75122	3.75332	10.4048	5.80441	4.02227	5.76172	0.90544	3.04899	2.62074	10.1246	10.1786	3.72537	3.4134	3.81046
9524a1be8c67d6e0c91b928c47cf38b3e6f6490244b203a7e92f99b74b7650d099acbf9b7107b62b24e66f0238e555e7467c1d81744606aee63c45d066cf6e3b	5.73157	7.04271	7.62612	6.85207	6.67532	6.54181	4.64601	5.54081	7.4752	2.37649	8.94579	3.05453	3.01113	5.95534	8.19859	5.18763	2.44441	2.38443	4.92644	5.10743	4.00594	6.85562	8.52373	6.32811	7.57109	5.69636	12.9906	6.68362	10.1829	3.54739	6.15937	6.60422	4.56569	8.63068	7.20996	8.61111	4.24533	9.83251	3.61165	4.3727	5.89066	1.28522	3.97975	3.72058	10.1324	10.6055	3.5549	4.15701	3.68728
5cd959f496ffda61122c9ca90f7e0b3ed0c922ac37c316d6904aa6be969a26a67938b413a70b8158c63050ce2d3d16048a8d6fc98b35d693cbbd8f4f34b8dd45	6.00136	6.63574	7.18775	8.88916	6.70065	5.86593	3.96097	5.74347	7.0078	3.4154	8.60255	2.76308	3.57692	5.46483	7.36574	6.07825	2.29732	2.24782	4.62038	8.91883	5.36211	6.5158	6.91612	7.20212	11.5276	5.9814	10.5609	6.34045	10.5171	5.67464	5.81002	6.66582	7.11425	7.07197	7.55109	8.2945	4.19083	10.868	7.97933	4.22373	5.94225	0.98687	3.89721	2.77618	10.626	10.4285	3.72557	3.83078	3.05916
19e83ba7208152ad4acd351726d2740c82370161cf4c5105c2a5f7061c63a0a4fd003388c05f1518f1ac6947b44b00bce6b5c63fe2dde2015ebae2f8e15bbbfb	5.67215	7.05864	7.47163	7.13759	6.35174	6.24343	4.08196	5.81039	6.37575	3.9116	8.86915	2.72545	3.29955	5.54824	6.91164	6.44868	2.5185	2.49279	4.91886	8.11399	5.22258	6.23366	7.64754	7.11838	8.73715	5.77198	10.5695	7.08894	10.2079	5.35834	6.08712	6.57691	6.01865	7.9603	7.17581	8.63292	4.14668	10.7024	6.4257	4.65535	6.39179	1.17508	3.34526	4.17862	12.1292	11.133	3.70017	3.53811	3.34846
a24439bb595bc7edf6979d39d1e5958e180a6dc5373e6ef696a4ac1663caea79044c2a231364c6193fa98e61df64887f5576be6f1f791ed166ba8dabf8414521	6.33907	7.13131	7.06937	9.00913	6.57298	6.0354	3.95431	5.35491	7.31055	3.54697	9.00887	2.87471	3.64026	5.41453	6.59848	5.98337	2.23801	2.4465	5.19283	7.20277	4.38159	6.78882	8.78113	6.07527	9.43276	5.5108	9.95884	5.46416	9.5218	4.51112	6.60823	6.64344	6.57358	8.08181	7.28411	8.30983	4.10716	10.3946	5.65295	4.37132	5.98662	1.17138	3.95093	3.17269	9.29196	10.9027	4.07686	4.20133	2.70189
366ada14bc00fac3ec4435ec00e30397297c4c29be15ca0f59ed49f5cabae1dd271ddaccdebbdf4f13ab2df37562c71cdc08b52ce432ee291c90e4a2387c5076	6.24305	6.95212	8.11656	8.50055	6.25667	5.78482	4.14791	5.62836	7.60886	4.71344	8.44911	3.13151	3.80605	5.82226	7.61071	7.85821	3.38379	2.47944	4.34351	8.42464	5.41556	7.40516	8.27483	8.96972	9.41748	7.98706	9.94499	6.55771	10.7702	6.35929	5.88048	6.13589	7.61547	7.22766	7.26851	7.85639	3.81343	10.5756	6.42793	5.16509	6.12345	1.8113	3.27942	2.92334	9.49183	10.5396	3.31809	3.24379	3.7957
c831de5aafb6035bc5e4b168742e04c4b49ec92d06c09de23cc9c4a726552300f8d84b7cfbf4e132bbe06dd2ae2e0f352029bd8634e6085f4a36b28e629c12b0	6.3533	6.81126	6.54188	9.55901	6.39781	5.64619	3.46898	5.49446	6.54802	4.14618	8.67685	3.06763	3.59989	5.43721	6.87522	5.80622	2.77496	2.23189	3.81967	8.82687	6.0872	6.28223	7.56709	6.81359	10.421	5.68193	10.8728	6.87747	8.70041	4.54991	5.48785	6.41338	7.27438	7.87509	7.48395	8.30994	4.06669	10.8751	6.72212	5.02921	6.67998	1.19147	3.45708	2.85186	9.82277	10.3789	3.03908	3.30057	3.45007
38f675583aba55e040f21ae6a74a8cbee9c8bf1eda8b37522f44466b425cc01490a84bf7bff220ca2ea51bdbab6b40e1bfc07ab25e57f1c07bcefd2cd0690d3b	5.87253	6.90464	7.45731	8.4188	6.81041	5.75252	4.40437	5.91837	7.44946	4.08517	8.66741	2.89267	3.10119	6.06365	7.02318	7.14357	2.58163	2.56957	4.62449	6.7799	4.17362	6.51601	7.62094	5.68713	9.11805	6.14934	10.7502	6.39066	9.58892	5.17735	5.34876	6.61134	5.01125	8.06524	7.33467	8.73153	4.21566	10.5064	5.30518	4.28127	6.31234	1.08798	3.76026	2.94351	11.333	10.5734	3.69581	3.40698	3.15511
a1c87e143365cbf091f221f2d986f05ea926a6cc45c6bbe12cc1147bf4d3bbf3eae8c641a66ce81f26984bfbaacffffb13eedd34a2c7096adc37efbc3149ab85	5.72404	7.21355	7.55662	9.13553	6.46744	6.39153	4.37972	5.60554	6.96835	4.04056	8.98859	3.308	3.50954	5.66466	7.00466	7.40817	3.06158	2.75285	4.84299	7.25354	4.6908	6.88823	8.23765	6.43102	10.0613	6.15186	11.578	6.6332	10.623	4.83548	5.9543	6.51933	6.32756	7.85872	6.92458	9.19697	4.04906	10.4349	6.19314	4.45692	6.45261	1.46635	4.06322	3.43177	10.6765	10.9493	4.0396	3.72327	3.4664
fae7f85ee1421ed8f84f85cb73aeb8609ebdad5260190f4929331f5a0bb2b60fe50b26255e9e10bb71ecf8ad90bf8e30ab6fdf9c17ffcea9730829de6c9fa556	7.64827	7.00701	7.54201	9.93521	6.34019	6.04311	3.98555	5.6006	6.62961	4.01405	9.38968	3.66491	4.34595	5.71638	7.07095	5.8864	2.51047	2.57047	5.19719	9.81514	7.40503	6.21062	7.53803	7.09079	12.2014	7.03874	12.719	9.09237	10.6457	7.32736	7.746	8.40317	10.9064	8.9825	9.38613	8.6614	4.32023	12.3557	10.4142	7.79643	7.04311	1.90489	4.25176	3.87888	10.9809	10.5895	3.7644	4.05502	4.43296
c8d85591e58adfd9e797638d28c5b4490ac393acce1d9d459c89ee7605b4511668eaf0ef9a5b69b7ccc8fa484784be45a9dfe4446d84c05a31d0e00c985763f4	6.96028	7.18273	7.54885	9.45483	7.17871	5.91392	2.99353	5.6867	6.5759	2.95712	8.69608	4.19732	3.95398	6.53559	7.84614	5.78357	2.31713	2.55742	5.19301	8.28992	5.98317	6.53953	8.74948	8.51838	10.5802	6.72324	11.4424	8.96508	9.6149	4.79738	6.30376	7.14982	7.29399	8.38275	8.31077	8.59196	4.65317	11.305	8.20267	5.28123	6.28283	1.40568	4.43511	3.29638	10.5436	10.4779	3.94067	3.84504	3.40057
60b2eaef9bdf1550b087ae10f79c7a88836f6ccf1bd3e5bb521ab2a5ec8ddd601cd6ddf05391b9698f704b614ef7749e67fb150d9f0c826cdc23ae2aab162814	6.14186	6.96235	7.9034	8.24077	6.85692	6.23289	3.9818	5.58169	6.7941	4.32496	8.82587	3.37111	3.42744	5.95958	7.59617	6.89934	2.41111	2.5629	5.33514	7.22442	5.12974	6.3931	8.85761	5.98733	9.7764	5.65539	13.3396	7.3486	10.9418	5.89271	6.60601	7.0824	5.13023	8.45444	7.50012	8.9499	4.7256	11.001	6.99569	3.79859	6.6037	1.22112	4.33876	3.30406	12.1176	10.7374	3.87225	4.00482	4.20301
a87dc17d1f66b98be3c18bbc63a0217cf707bd61561f6d5a625891c31f896bf634ec9c5f25d8f93c5646f701fc4571042b0c8f58d6acb46646f319fb3fababec	6.01045	7.24999	8.02509	9.20032	6.4326	5.81116	3.10801	5.74765	6.8347	5.73093	9.62135	4.77954	3.58558	10.0812	6.88388	7.91212	2.92598	3.74738	5.06841	6.48913	4.63655	6.90362	8.51243	7.36716	11.3484	5.98024	11.3196	7.42795	10.1649	5.25699	6.74265	7.54001	7.51209	8.27215	7.94742	9.11251	4.3344	10.5739	5.8143	5.9509	7.45498	1.9428	4.17769	3.75083	11.5449	11.2999	4.09288	3.85931	4.68782
73597bdc1703e96720503829508547c378747bf12d6bf7066530c867750e2d16e59c0e8764b4801b89e66aeec655c1dafb3375188e91bd6501ed2173b81eb650	6.2806	7.219	7.66922	9.13171	7.41737	6.33563	4.35994	6.2505	7.75718	4.72865	8.84865	2.95018	3.88344	5.65452	7.74635	7.01493	2.49301	2.83633	4.97814	9.99629	6.68648	6.27396	7.81743	7.61145	11.1319	5.20432	10.808	7.76078	10.8277	6.34479	6.63732	6.96452	9.68043	8.20711	7.93306	8.88776	4.29102	11.5392	9.00612	6.08368	6.17204	1.4969	3.5621	3.91432	11.0542	10.9628	4.11787	3.89794	4.04402
c0172a39e9c6a7c81c1db827b9fea2513aeae8e627ddde1d8f734c154c8e0a36265746e3ac16796c4f2bf437515d33a101a0e24e07c2413800846c9d49ff86fd	6.93026	6.8833	8.62227	10.1467	6.26096	6.46479	3.88485	5.53884	7.22766	4.22908	9.00809	3.32071	4.01788	5.75676	7.49507	6.64757	2.49583	2.69206	4.70012	9.48491	6.98603	7.08133	7.49065	7.07317	11.6734	6.84505	10.4608	6.1558	10.631	6.51645	6.90538	8.16125	9.84294	7.96283	8.31325	8.31047	4.47943	11.8309	9.15523	6.7554	6.1263	1.78198	3.64611	3.35891	10.6908	10.7438	4.11453	3.41001	4.31724
20d290bd7b094fa478de0b4fb3ac2aa8bdd492c585dc4b0cd29273c75f379c621e8d53cea7d8ce88f6c69a825267c60520c707d39fd4d73900f808397ae43303	6.21439	7.09509	6.79973	8.75585	5.95033	5.3464	3.83032	5.57068	6.98631	5.16399	8.45121	2.63454	3.24098	6.00176	7.24738	7.24696	2.61063	2.59731	4.32859	5.43969	4.05488	6.57492	7.86492	8.51344	9.02179	6.1909	12.039	7.2904	9.3466	6.33713	12.7762	6.99897	6.08141	7.85188	6.51885	8.15651	3.86916	9.94357	4.97027	3.72597	6.75022	0.99975	3.88644	3.10316	9.98133	10.7455	3.31477	4.33263	3.10824
9a704a4ad586813b1bd160d796274709bd4d65251cbca50c8a8e66c8f21ebb08457dfca0080ecd34ebbad278791df7bbd584fb11c77f08bdcbc394a15576716c	6.87246	6.49984	7.50667	9.69667	7.17003	5.78621	3.71271	5.38679	6.82216	4.81129	8.68665	4.73681	3.5874	5.60728	7.28136	6.81791	2.81782	2.88224	4.76365	8.64429	6.61256	6.93617	7.70048	5.49196	11.7615	6.31888	11.2571	6.94202	10.9393	5.19212	7.04355	7.49079	6.47883	6.93085	8.54175	8.47252	5.42725	11.6251	8.62308	4.91469	7.28576	1.672	4.75107	3.62361	10.637	10.8254	4.03323	3.95923	3.44403
45e4cdb56475a5431f73724268609f7165bf024ef6627b899b4767b49b1cd899587b44aad851d9febea7bfe6681f179642985b51cd93b1080fe0af15ae62d170	5.52871	6.77189	11.361	8.1534	6.31525	8.78762	3.78725	4.73081	7.74826	3.17281	8.49481	2.95205	2.85671	7.54731	6.34762	5.86532	2.47029	2.94285	4.27446	7.32106	4.42148	7.92888	6.85446	6.52978	8.92427	11.6405	10.3877	5.9985	10.9337	4.64636	5.80568	5.92088	10.4447	6.91881	6.99605	8.68097	3.69888	10.7061	6.02335	4.76486	6.14726	1.49446	2.94797	3.64305	9.9579	10.4632	4.88716	3.3089	4.46623
44286ad2b4995c02dd4ab812630913cef7f7c81b816fce768c6e3b57c9d911271d35135a3a083c3ec847508be08c405d26ba39ca902073e5a6410dd083ebcacc	7.38549	6.89501	8.21905	9.05245	6.37488	6.4415	4.06386	5.49626	7.56648	4.07199	8.15858	2.80854	4.0794	5.88762	7.39076	6.85047	3.12982	2.62129	5.01082	10.0857	6.53122	6.727	8.88026	9.29939	11.2108	5.40509	11.3604	6.69346	9.91697	5.87747	6.42676	7.05283	7.17071	8.25855	7.86575	8.70947	4.01124	11.2759	9.0555	4.77389	6.06113	2.84643	4.44198	3.92139	9.91057	10.4568	3.34231	3.48265	3.80431
01f1e338f4b0c05aa23b7d74e881744b29876f30be2e44943e98abb892cc31d87833e134b7d486513ca0ad65ea7c159aa590bbb59eb3536a655dd5731c785198	8.0955	6.72301	7.15895	9.95884	6.18315	5.51638	3.85718	5.59293	6.77187	3.65375	9.11615	2.87091	4.16283	5.68001	6.61896	5.60015	2.21524	2.44807	4.81102	9.60445	6.76647	5.6538	8.18035	6.58738	11.386	5.06995	11.2208	6.32233	10.3492	5.11793	7.65733	7.7471	7.33518	8.36123	8.50973	8.73776	4.50139	11.6615	9.667	4.84653	6.69842	0.54785	3.16986	3.3662	10.8477	10.8206	3.33524	4.02771	3.53802
24628b396b0f3dca0c2f60fc05403076731d88efdc868d82d27c0286be4d1d67847322386fe623b6f29b686d18041553e3fcb54ae8a8814d318d8d34182272b7	6.88393	7.10272	8.46457	9.08311	6.87726	5.83953	4.38178	6.13399	7.55831	4.8098	8.87251	3.76343	4.00616	6.16552	7.75216	6.47838	2.59669	2.62407	5.51576	9.32191	6.08245	6.56553	8.25807	5.64031	9.98282	6.48887	11.4634	8.08774	10.4991	5.25697	7.45076	7.33929	6.27154	8.21389	7.12773	9.61677	4.51536	10.8565	7.42679	5.00075	6.79579	1.29715	3.67948	3.68169	11.737	10.8586	4.25153	3.32312	5.73177
c6e9bb7f6b2c16b6816ab5781e239ad52dfa7717f133d52af7665717035c3f1bdd9d2db05e766eeb43a8e9732aac5727b0c9d35db3979f2aaee4ce86f4ffde66	5.84452	6.95452	7.74412	7.58543	5.48483	5.43167	4.20633	5.11667	7.01937	2.6997	7.98113	2.30567	3.07133	10.3374	7.43355	4.91903	2.1385	3.44132	5.69975	7.64961	6.70684	6.67988	8.65641	7.22416	8.51868	6.37695	10.3554	7.83096	9.42498	3.30856	5.44518	5.57295	10.1381	6.73363	7.03308	8.26315	3.4144	10.5078	4.83146	8.56484	6.13846	3.04994	3.56021	3.03437	8.39545	10.1878	4.41178	3.63283	1.98171
e1205fe7f9fcd5778f708855a07d6c391ccc721d995b8cd677ef8e17f0331e01b77cc595b55006ba5c9d3cb6e9c11e78c711e783739926142fe1249bf6e39ad1	7.15468	7.14859	7.45249	9.73282	5.9882	5.37878	4.27801	6.2115	7.28528	3.95129	8.53756	5.11201	4.6558	5.48614	6.84775	6.76278	2.50225	2.65747	4.31728	9.91719	6.78872	6.95652	7.57617	7.01804	13.1049	5.78342	11.7152	6.17557	10.5144	6.36017	7.55299	8.5621	6.65188	7.9143	7.94808	8.97525	4.60893	11.7363	8.99448	5.03227	7.82706	1.25006	3.69641	3.37398	10.8955	10.3608	3.23705	3.75298	3.88586
83006c266f5cd3802249e3942aa15157ab32fc8c716e3b92271d279316c0e743482ed5dbf5a0c7d9c39b0c4716d054dfb97495abdb5b92adb25cbe83d8898ac4	5.93642	6.9941	6.78444	7.60085	6.41802	6.78936	3.89595	5.3768	6.85299	4.3994	8.94546	2.76149	3.86131	6.53824	7.39169	6.29731	2.25623	2.56251	5.25063	9.66807	4.25987	6.58347	8.08205	6.53552	10.0135	6.82859	12.1604	7.50279	10.3737	5.79595	6.63344	6.26603	4.60627	7.85469	6.55869	8.60172	4.73449	10.8145	5.29966	4.26308	6.77086	1.17857	4.24797	3.48623	10.6174	10.4455	3.80949	3.82158	4.11412
5b932c676c0bcd98d1c70f40c77fdd9c48b4296ce7e0914a580af7856cf146221e6a6378300a16a901027880fd6b5442800237e18b4bf82e76c6b92ec2859ff0	6.22753	7.07639	6.98952	9.14194	6.74029	6.46444	4.3565	5.97106	7.41831	4.9562	8.65644	4.13011	3.60365	5.71863	7.327	7.56513	2.79702	2.53869	4.7907	8.87768	5.53824	6.84461	8.36784	7.80928	11.5822	6.36449	11.6192	8.33051	10.8909	4.7136	5.72787	6.95042	5.41899	7.51051	7.94688	8.69202	4.88506	11.1844	8.01709	4.00404	7.24047	1.28658	3.86855	3.74651	9.47291	10.5567	3.84244	3.59458	3.28707
254e0ad6e020505fc76214396a4d1a2b8720f02bc9a2e30e93961e2a1cd5b570d9fb6ed0a08043cb3b974a9f6d650ec242ba2ac71899a4c0cb5bf27c60b3c2d3	6.29891	6.95452	7.43267	8.70095	6.51863	5.59754	4.38041	5.90114	6.78071	5.4094	8.93206	3.53388	3.80295	6.23882	7.33559	7.1789	2.51983	2.53609	4.64142	7.99614	5.51546	5.82973	7.48076	7.46754	10.6966	6.22446	10.9169	7.04986	10.7771	6.88254	6.82297	6.91712	6.35767	7.86035	7.38314	8.3858	4.59221	11.0697	7.60944	4.39996	6.14432	1.38356	4.01545	3.50435	11.5625	10.4619	3.49003	4.22048	5.87495
a63cd406fa46d8a839ef652f46905d02c16d47208aa70fe0556d66664ac4c2a8d8836886a245bdce91cb14fd69625681358de247c55de3f2ead7ab537eb89e87	6.2427	6.90668	7.01444	9.23376	7.31033	5.59688	4.12414	5.70669	6.76585	5.53723	8.60113	2.68004	3.20164	6.44821	7.11518	7.4908	2.91128	2.46632	5.6838	8.6394	5.75278	6.81348	7.32897	7.50589	11.4442	5.89691	10.5574	5.81964	11.6123	6.62634	6.59618	6.70727	7.88467	7.54126	8.35611	8.04129	4.14933	11.6714	8.45087	5.62315	5.91656	1.78499	3.71043	3.42707	11.0136	10.5653	3.86064	3.27811	3.33855
b0883655f4105aed113fa4a7c858bc95c120be94f7ffd3d1bb73786683770bee851124fd140872926dc8660a55adfe986c3b904426e5b74ea30d9b7445f6ed16	6.34396	6.91294	6.84575	7.90412	5.57875	5.67414	3.55466	5.41386	6.44724	3.84383	8.76987	3.03407	3.45145	6.91063	6.93766	6.13296	2.24546	2.69235	4.64417	8.52222	5.40363	6.01	6.89847	5.85668	9.40753	5.34678	9.95987	5.80951	9.75153	6.80783	5.72215	6.1341	7.90734	7.20112	7.1903	8.64424	3.61888	10.7458	5.59324	5.16539	6.20358	1.30011	3.33323	2.97765	10.4353	10.6461	3.50214	3.54699	3.13968
2d8b2bf641a091e5d4eaf5729b9de4ed376d5fab8f2ad2a7ba3196c19598640efcb73b0e6327ac7e750d75867fbe0668e076750601e9c18d380863603a203164	5.44579	6.77121	6.75602	6.62842	6.48337	5.76974	4.17896	5.50821	6.86424	3.91831	9.06481	2.14384	3.38335	5.2555	6.85196	5.46741	1.96868	2.57097	4.91425	6.49047	3.99906	5.75914	7.3359	6.72653	8.29768	5.75365	9.87286	6.17268	9.9892	6.01695	5.69303	6.16084	4.11849	8.0635	7.1427	8.1257	3.77291	9.80652	5.59557	3.75078	6.14522	1.06649	2.83531	3.16116	10.5562	10.6122	3.8623	4.35482	3.4396
8f15cdcf1e223dda9a5cacd3c97cce07446b10bd4cc3bc88a0fd7eaf0c31789024431136409a2d4e7c9bcbd0931cd8614eab046439aea82c645a3c030c23d775	6.71241	7.43461	7.6142	9.07	6.9584	6.23078	4.30939	5.82705	7.0011	4.08946	9.3068	3.88918	3.92611	6.05138	7.80742	6.24743	2.16581	2.8915	5.00773	8.95002	5.65025	6.55965	7.90076	6.70187	11.2771	6.70689	12.2941	8.09192	11.1264	7.15539	7.13113	7.73945	7.78736	8.77307	8.23812	9.22524	4.61361	11.6775	8.48259	5.21715	7.32759	1.79058	3.36572	4.28233	11.0872	11.5499	4.43767	4.96519	3.91636
af21fe51bf481a09354d4495b4f401d061a1b6fee71bbb2301926f45b4f8ee6171931a59c544fc3245941791d1c24f0aca044872c7826c45d3ffdfbc38e37773	8.0054	6.46946	8.18098	10.3431	6.34988	5.94131	3.6955	5.43766	7.40589	4.50698	8.63459	3.74504	5.25281	5.57464	7.14158	6.28689	2.93539	2.45193	6.04191	11.658	7.66315	5.98559	7.84797	7.58424	11.4266	6.60077	11.3925	7.48343	10.6001	5.95525	7.32414	8.06749	8.1592	7.36873	9.26246	8.10686	4.32017	12.3551	10.3939	5.38926	6.54584	1.21681	3.30714	2.84443	11.2429	9.86918	2.97142	3.87742	3.62743
04492e2cba4fdf855f4bb03807506cd9dcadc40e617206ef7a4d91bd0226791a0401e5bbaba718a8473ae616582f457c1edea0441acd7c2f3ae96fb3e9c31969	6.82715	7.11418	7.38475	9.13903	6.30584	6.02665	3.29863	5.80769	6.85062	3.4653	8.63647	3.10921	4.2059	5.54649	7.55706	5.38397	2.41255	2.50958	5.27291	9.55691	6.26377	6.69975	8.99175	8.77703	11.6462	5.73679	10.6601	7.22085	9.57049	5.14256	6.20042	6.72579	8.07011	7.93972	7.72238	8.22387	4.30539	11.3506	8.65662	5.86358	6.02945	1.43558	3.56871	3.22945	9.58984	10.4421	3.83971	3.36176	4.14153
2523734b9c106a61946ab8483d997d60a4978c54de1b2503abcd4096856ed838c94e516192adac7c5ccb887e010ea070dda68691ae74a35d949575dc3e396edd	6.06106	7.49833	7.213	8.35705	6.95274	6.14735	4.77641	6.17818	7.03742	4.52549	8.87334	3.23167	3.72069	5.72659	7.55198	7.1685	2.81699	2.76834	5.25528	8.36075	4.96701	6.8815	8.0011	7.74495	10.7675	7.08011	11.1314	7.00088	10.4777	6.44089	6.84744	7.76356	7.01169	8.31247	7.52391	8.56873	4.35995	10.8434	7.08994	5.31244	6.22946	1.65646	3.51375	3.87058	10.6684	11.172	4.13581	4.19135	2.96712
7ccd1ee2be925f76d9228cba4818b4716643312a6e9f12cdb372222b207776df38fcbc5fcfde2d2cc668fc6047c2f08e3e61057cc0b41ca81066a7a5c5edb37d	6.69783	7.12323	7.25306	9.58453	6.17273	6.13755	4.18854	5.9333	7.35652	3.6239	9.22014	3.13464	4.34144	5.75835	7.27597	6.24351	2.57368	2.61351	5.40299	8.63241	6.09241	6.43647	7.7163	7.20127	11.6801	5.82017	10.2072	6.14855	10.2845	6.81734	6.45419	6.81466	6.12787	8.00491	8.31592	8.86929	4.36008	11.5022	8.58464	4.68902	6.66538	1.49241	4.11724	3.53731	10.8909	10.8104	3.70437	3.74109	3.46774
1f944f29f55d916ff8ae55d5935dc437b3e9f2bb2e587c7e648fa298e24276b99e53416faa2d34c0e00c91021555a5a7d89978b7ef0136dda3808b38a9000d6c	6.60129	6.96631	7.27476	9.89463	6.72086	6.27555	4.14532	5.94941	7.03011	5.25919	8.53126	3.33802	4.41429	6.13477	7.55436	6.50443	2.63305	2.61529	4.37013	10.8459	6.54722	6.60845	7.62044	7.61644	12.1694	6.49648	11.5013	6.75229	10.8416	4.7952	6.863	6.90246	9.60894	8.06462	7.92051	8.25662	4.20875	11.7464	9.02626	6.49696	6.42793	1.69774	3.7421	3.56181	11.2929	10.1967	3.85795	3.25778	5.25215
ecedd68be2cd38e251bad2d4bd481cd4531af7a032032d4aef2ad1239adaca35ea6b5423a23d91154aa1a4be3c7f212311cbaf2de7ef270c65289aca95ed60d2	6.0609	6.62847	7.02775	9.00532	5.72072	5.78675	3.88556	5.1077	6.82933	2.80416	8.64758	3.65007	4.21783	5.40249	7.01571	6.34645	2.43503	2.75391	4.99888	10.1293	6.28153	5.94798	6.89194	6.27087	10.6865	4.97242	10.1429	6.19012	10.7258	7.94484	5.84288	6.82025	9.58225	8.20959	7.50218	8.34615	4.0414	10.9034	7.62208	6.76384	6.24346	1.56196	3.38174	2.73707	10.6934	10.0398	3.15953	3.26132	4.34737
7944ec181bf139a5d0662bb74a89857f0e4820c7efe784fa9b3de6fddbc98707282f7b5514cf943faf00b09c462562ba166dbf4dc1e70ec018028b2a15e81369	6.50513	6.7066	7.54269	8.49838	6.05101	5.8168	3.94853	5.46335	6.95128	4.38759	8.32838	3.03407	3.57434	5.55417	6.73545	6.15911	2.33328	2.48616	4.6595	8.60631	5.55849	6.01234	7.32834	7.30409	10.5482	5.59412	10.5363	6.30538	9.94032	5.75588	5.95636	6.4875	4.64303	7.8643	7.29239	7.9124	4.13221	10.8157	7.5897	3.72117	5.9211	0.84731	3.92345	3.00325	10.9736	10.1806	3.29154	3.51775	4.27173
79eb568f4a77c7d075c7b9206ed69868fa956efe05c3f03f4948836497fd39ff4245d86fd1d47f903fed0da5f46f80e9e185ddcace49dd2ff01de981f0917cb7	6.64542	6.8749	7.56774	9.25847	5.45736	5.30098	3.32439	5.38889	6.72588	4.1643	8.19664	2.81466	4.00533	7.10961	7.03867	6.07165	2.11775	2.55704	4.89451	9.02997	6.03489	6.07067	7.74241	6.60066	11.1632	7.16025	10.1664	7.04114	9.72186	4.95347	13.3947	7.71635	9.54315	7.7527	7.89042	8.41728	5.22345	11.2654	8.36508	7.71596	6.38908	2.07355	3.2313	2.62036	9.74721	9.97459	3.77214	3.63949	4.54678
1b1e2749df3b70c5fc4b61b307dc766c514fd354f47804cec8682ee0879dee27ec0347edce6d100808908d93b3659a93286585a7a7f855e7f3d70a9db58a24f3	7.37272	7.0694	7.5316	9.55558	6.56026	6.29051	3.94991	5.5699	7.264	4.24084	8.78232	3.03464	3.56422	5.93933	7.2684	6.45748	2.92571	2.74382	5.52899	8.76497	6.45199	6.6392	7.65779	7.2722	11.3123	7.3445	10.7754	7.24014	10.9776	5.57407	6.403	7.47676	9.61741	7.9657	8.66003	9.15307	4.32804	11.7655	9.37046	6.40053	6.55257	1.70766	4.07143	3.65421	10.1211	10.742	3.86749	3.54021	4.58436
0a0443d44e508e16ce2b6ed9fcc673719b763b12a944317172210606f60693cb6e4aa287daa68147d869bb01775edd52e310dfa6118db9a07b491252c38ee6bd	6.41634	6.49896	6.7968	8.58915	6.00825	5.6127	4.03207	5.50901	6.74815	4.03982	8.48865	2.89528	3.90115	5.47924	7.13119	6.30701	2.64697	2.56512	4.41017	8.58783	5.25768	6.35155	6.65776	6.45255	9.13722	5.23149	10.251	7.23864	9.434	6.16947	5.96466	7.17354	7.69195	7.42992	7.94119	8.09987	4.11634	11.1345	6.87013	5.22063	6.03921	1.1916	3.99103	2.83468	11.0395	10.0243	3.72481	3.74474	3.32611
1df6fd133ee89fd369ddef2e8875acab46e7ed2608d8dc1ec628bb6d4ee9391ffbb6d6435ee158461c483ab313d770c33ba95f02ada6d0561e68209a40f5c506	6.5861	7.14609	8.26684	9.30153	6.54475	6.01239	4.21063	5.71521	7.0319	4.47235	9.18004	3.06954	3.73501	8.20652	7.57064	6.47547	2.93973	3.00284	5.19816	9.07361	6.0533	6.88537	7.73405	7.73294	10.7939	7.4807	11.3388	7.46839	10.9233	7.10848	6.91687	7.36908	11.7933	8.47205	8.49109	8.65326	4.84629	11.4524	8.47489	8.51112	6.51689	2.63198	3.28596	3.54645	11.2476	10.5444	4.0964	3.88604	4.83095
52f524a38a603e772ac33e17a25b0cb20442051ce2eae0ad29600d078a73e83c0596aa68dc1d6af8caf5613ed8445ee2b9ae90a3e544772991e58f9428926acf	6.27506	6.98513	7.64702	8.99163	6.49225	5.62913	3.90886	5.70606	7.27324	5.21006	8.67919	2.99112	3.78959	5.82062	7.48719	5.93095	2.32877	2.41133	4.44146	9.29858	5.36625	6.80073	8.01001	5.97386	11.1435	6.17614	11.3855	8.64947	9.39886	5.59019	6.10188	7.4718	6.80423	7.35191	7.91912	8.14877	4.05969	11.1773	8.48959	4.54493	6.59266	1.19828	3.63611	3.45987	10.9452	10.5014	4.13633	4.00497	3.97132
82d373b6e02db8bf8ce9742321e479cf5a84704e0e830e9a83ffa4f8cf8460bc9eec1b687ab6fae427c82989b13f22e51fd5b3eedbfd5410cfac4b8b4523f796	5.96659	6.71198	7.58252	8.88067	6.5482	6.48442	3.90723	5.26074	7.16425	4.76565	8.30963	3.31643	3.3814	5.89685	7.44521	6.31164	2.08595	2.82083	4.84689	8.75196	5.5346	6.51349	7.23018	7.61099	11.4881	5.52338	10.7992	6.99815	10.5092	5.69823	5.7741	6.89607	6.39991	7.56462	7.52057	7.95992	4.18892	10.8587	7.4391	4.23204	6.15529	1.16782	3.96122	3.41048	9.51366	10.3886	3.10263	3.6946	3.93532
5eb5e0625cf405324b39466e159e21ac4b887d41ea445825b6340391c0c603bd14c8265b35767a09d89b2c275c7e0b719205137f4a7c638ff32a66740e967352	6.2631	6.95452	7.5612	8.42922	6.12102	5.87315	4.13026	5.76647	6.98122	4.57816	8.94877	2.82027	3.7677	5.64094	7.34763	6.77586	2.54341	2.61412	5.21316	8.66869	5.52419	6.51988	7.94849	6.60473	10.1178	5.69903	10.4388	8.11203	10.6138	5.60904	6.38496	6.80978	5.53287	7.73543	7.57233	8.95674	4.65725	10.8145	7.31382	3.93148	6.48648	1.24178	4.03997	3.61368	11.2145	10.7969	3.45004	3.78024	3.42849
26a8ca125c56d9984e9e91da2d21a081429b61e078af27b37cf1bbf98444e92e0f39e5e14ce67334cb5a80950ea280145886239f0b07eb48149140847e6b59b5	6.60892	6.51699	7.29239	8.29195	5.79734	5.83154	3.88929	5.38274	6.96974	3.97621	8.56963	2.76144	3.42413	5.85644	7.41161	7.05512	2.61732	2.49775	4.95137	9.19699	5.47402	6.07762	7.44321	6.91138	9.43827	5.96986	10.3457	8.79901	9.28953	6.11727	6.23845	6.61418	10.1184	7.5166	7.62851	8.25046	4.74708	10.863	7.74795	7.0521	6.17815	1.59876	3.53486	3.10429	10.4016	9.85005	3.86656	3.45319	3.30105
79c3ec7da39462044051f90c0cf21925918305021d6b3c6c1e427a1219b556d305b6cc2b5ff07ae17e71c4925633e3cd91562a56ddeda337c731a615b11c95ba	7.08114	6.95073	7.37549	9.50986	6.18974	5.77781	3.81841	6.1486	7.38241	4.72161	8.55987	2.81988	3.64678	5.61495	7.59726	6.1836	2.29532	2.39016	4.72447	9.07891	5.65808	6.02852	7.1057	6.3642	10.1381	5.45105	10.2529	7.02737	10.6432	5.41239	5.96558	6.198	7.09046	7.53576	7.37069	7.64247	3.95537	11.2373	8.24925	4.61045	6.02523	1.26884	3.48585	3.28399	10.0331	10.6107	3.60816	3.66818	4.46368
3f1c4c435a82a391e2ed50a083cd663830fbc04de578c6669851100da1c72afc398d947a4d9765d0108451dd371d84687c15accbb747c59cc996188083364bc5	7.17456	7.11061	7.62557	8.97351	6.31978	6.20048	4.21937	5.73514	7.10648	3.64744	8.86082	2.78762	4.5878	6.61566	7.60605	5.84326	2.53129	2.75216	5.2853	9.05167	5.97754	6.72398	7.42119	7.54108	9.76487	7.01117	11.6681	7.30571	10.7005	8.14963	7.01758	7.26794	8.48828	8.4164	8.19736	9.1725	4.98455	11.5335	7.29948	6.12061	6.52484	1.37587	4.07354	3.56111	11.5389	10.8261	3.89459	3.94861	4.36601
af148ad6595db5d2f9ae5d89ae4afa30d9503181de21b8da83fb9bd49d001cd1420511006428fdad205b4ce479e7ed91a53abe78e4fc6a457ffa7f2383e15f52	6.71547	6.70968	6.97701	9.73997	6.25162	6.23417	3.27777	5.59604	7.18619	3.49643	8.41232	2.80904	3.51066	5.73327	6.89069	5.90254	2.4331	2.66376	5.45354	8.9936	5.47646	6.46004	7.73498	6.93492	10.0533	5.41218	10.2702	6.14988	9.41238	5.45326	6.20824	6.98139	7.24716	7.54176	7.32179	8.49554	4.08804	10.9273	7.69561	5.09786	6.33672	1.30771	3.69699	3.93876	10.9222	10.7032	3.56248	3.31205	4.17177
d9aaf1ad22850645c8145cf575d3bc134627f1c7af3f9a4495ac25e8f57c05d1ea9515567042a49e792ce53746cfd2cadf0b04274f9a9ca4077405c0248b4707	8.07604	6.61115	7.35734	10.286	5.98814	5.99566	3.16608	5.2122	5.95648	3.67159	8.6676	3.09148	3.03294	5.77328	7.73586	5.58216	2.00962	2.47355	4.80021	9.50772	6.69956	7.1225	8.3037	6.5091	11.4618	6.75023	11.4117	7.75628	10.8574	5.17952	7.49743	7.81992	6.41267	8.24889	8.77316	8.98001	4.19422	12.0749	10.0066	4.54894	6.28731	1.12279	4.23469	3.11992	11.4635	10.0218	2.95772	3.30203	3.26479
077e9b253a7254f2ba3ba3b85d06d77aae524cd97f1aede6912f73b3476af6511e3f2f1ddce77f3f6556a4a62bb0d2b136a0dfb2855595e9c7e2daf9430880e7	6.77493	6.69919	6.81618	9.4857	5.86693	5.86864	3.31961	5.40979	6.90736	4.24015	8.7836	3.34215	4.43253	6.12461	7.05524	6.00602	2.27595	2.32048	4.98384	9.26785	6.31769	5.97766	8.232	6.07102	9.3598	5.81975	11.9548	6.91279	9.90941	5.13744	7.25016	7.51795	6.94629	7.99461	8.6549	8.40371	4.3592	11.7651	8.58288	4.82042	6.51422	0.91514	3.91333	3.70526	10.7899	10.2679	3.17178	3.43086	3.50155
33cd287964562ecac80e27159a1cad80078d264f257aad406e3a0759c183bf5544b40c9f39749e9262f04ce876a9bf0474c6eb36c2857444953c9cc29bc011fe	6.79902	6.88353	6.87715	8.26607	7.08877	5.70562	4.2799	5.87732	7.1963	4.42651	8.81636	3.10759	3.83611	5.44133	7.4112	6.49444	2.18671	2.83376	4.73698	9.32546	5.40667	7.00593	8.57639	6.81987	9.79659	6.62176	11.2881	6.85381	11.105	6.56602	6.03882	6.53197	5.12979	7.38657	7.39619	8.5164	4.56869	11.0683	7.18869	4.36178	6.56713	1.30783	4.17031	3.77172	11.9676	10.6192	3.65871	3.85481	3.70813
150dfc75e6daa875419d0fd63793c6c4bfcccc417101e65c2fc987144f26a7bfa219b7830a7e6a268dc59f9d0ccab9afd4985f8c6d8dd44b2f3a5d62f6ce9d3a	7.59881	6.49529	7.54084	9.68261	6.65708	5.87579	3.63077	5.46119	6.68431	3.57917	8.34239	2.7774	4.13306	5.65612	7.43336	5.86162	2.19819	2.45834	5.28475	10.2876	6.46145	6.35199	7.86048	6.75732	10.2028	6.47958	10.2559	6.80495	10.5856	5.83464	6.77092	6.58171	9.25312	7.98789	7.78469	8.17148	4.20073	11.5981	9.33491	5.87199	6.3478	1.2681	3.59884	2.84336	10.8005	10.2689	3.70495	3.4956	3.71007
45017ff5408f85e4239b55dbe842123d191af31954ca10b49d3ffc5337b0e325d5e1e3bbc5203baa3c1fa75db0ca8fa2146e6b28ea7ffe0236aaaca42f01d004	7.3967	6.48765	8.60177	9.94545	6.35406	5.96786	3.47864	5.28424	6.99938	2.97573	8.00889	2.81553	3.87292	6.74182	7.1655	5.63768	2.41122	2.38386	5.38239	10.2774	6.42381	6.61428	8.11156	7.87341	10.6618	8.08598	10.3626	6.56478	9.81154	4.89969	13.4403	7.61225	9.39269	7.87675	7.66187	8.69531	3.73585	11.7816	9.89967	7.07879	5.56087	1.55325	4.12447	2.98943	8.75916	10.2447	4.12134	3.04617	3.90042
967333b511e35eee577954c724034359a9c3bc82547a355ad02a9226fc54241cfd598b899ae9cc17587ce6889a09896f0eb749364e71498213a194c7a1ee6e66	7.06662	7.48785	8.02491	10.0306	6.57128	6.02959	3.47814	6.02454	7.258	4.14647	9.15801	3.71317	5.45798	5.20598	7.24398	6.93048	2.4715	2.84255	5.83092	11.5125	6.61094	6.78508	9.05751	6.79099	11.531	5.98092	10.5032	7.56203	10.5007	5.94972	6.29723	7.29605	8.7189	7.87969	8.39284	8.66202	4.58368	11.6451	7.16221	5.85491	6.72095	1.42485	4.08284	3.76123	10.8642	11.1825	3.81962	4.07671	4.06677
ce7644239a437d0f7e7937f3b6f82dbbd6aa456d32f1f4ca4dac34f3e9827a41b531efcf6bc604e340e31f830f74d1c674f49f0aee902ff5f0731243eebc16e9	6.53928	6.82546	7.49228	8.01722	6.42979	5.8176	3.64666	5.29067	6.68235	2.81697	9.17766	2.64741	3.3827	5.2702	6.98068	5.30083	1.92399	2.5243	4.7135	8.14414	4.92791	6.51756	7.31573	7.00711	10.2241	5.77721	10.7653	7.20396	10.2699	6.49015	6.38554	6.33855	6.66369	8.05531	7.20132	8.84073	4.1509	10.9989	6.81287	4.73594	6.07588	1.13514	3.68232	3.06613	11.5258	10.7466	3.49804	3.73795	3.64144
7696a05b844913fba2d4a60410572b70ceef486f7d45789a04598e5f0d1b99dbf1daa3b485251d40f7146fe00d33877924df108fbe64fb24c400d5f339c08455	6.44593	6.45505	7.16822	8.95342	6.378	5.72952	3.97306	5.45115	6.90359	4.15359	8.44128	3.03415	3.46774	5.87445	6.90612	5.9574	2.3965	2.55983	4.99404	7.89362	5.38332	6.00016	7.52796	5.51943	8.61792	5.14433	10.4846	7.4597	9.72086	6.14142	6.12851	6.70577	6.26668	7.57208	7.51234	8.06452	3.64607	11.1749	7.42276	4.61491	6.25202	1.14813	2.99849	3.24987	10.4133	10.0269	3.46897	3.04731	3.89084
5cfd529233117c95730a575111fc6fcd27a8f75de42ad2828cb53880e2f4686e2a3b1fafada895907d29c8b86cdd606f482b9c2f2bb9cfefb0c723a40741bbf1	6.75205	7.21293	6.86069	9.57096	7.12145	5.67007	4.29292	6.07067	6.96798	7.14665	8.6516	4.37281	5.39162	5.57985	7.08071	6.85565	2.24427	2.8745	5.22323	12.2904	5.61863	6.24315	7.77488	6.70119	12.7202	6.287	10.7348	7.55317	10.1989	6.08118	6.43743	6.96511	8.75056	7.51426	7.7817	8.54656	4.23378	11.5919	8.61752	5.66672	6.36658	1.61816	3.7054	4.34827	9.9755	10.8206	3.97423	3.86826	3.53461
d9a7ef14a214c8037ae9ac5e147b07b3390fdc49e4cc1b27775e8a15d0f9eadb28fd5d7fe23d44df64df67bfeb500a960400671d551e081dd54b27783bc9e297	6.77828	7.13686	7.52827	8.97041	6.24145	5.41154	4.16571	5.53216	6.78462	3.31208	8.97216	2.80268	4.18483	5.53074	7.04937	5.92089	2.40706	2.67887	5.03994	9.01436	5.34963	6.36032	7.31211	7.23076	10.0515	5.60253	11.4527	7.08298	10.5454	5.70074	6.30554	6.40326	5.09097	8.2852	7.95077	8.55258	4.36833	11.6319	7.62422	4.43746	6.68974	1.32403	4.41114	3.62852	11.1204	10.7908	3.73446	4.34869	2.97877
62d3b2ffbec05354813e167e721b5aba6a31bee8a13fcc794a33b1bb2dcb353ee405ab23a5e3d3017eddc6fa6e41996a0145b94c08c8db958ac34d17c1e35620	6.17529	6.76029	7.46459	6.83791	6.51099	5.69793	3.77654	5.85867	6.96503	3.31711	8.98835	2.12256	3.0645	5.87862	7.45068	6.15465	2.43105	2.63201	5.09398	6.70188	4.04055	6.62872	7.20809	6.23315	8.33789	6.44844	11.0672	7.871	10.5887	6.77087	6.22498	6.06459	5.43727	7.94496	7.59469	9.46172	4.31126	9.78802	5.08163	4.69377	6.84064	2.05982	3.30646	3.67955	12.6598	11.0428	4.15134	3.79327	3.53372
7f2e060e096a170569d92d261495efef837ac6348be47640e214a422749f6031d19b1c4afbb910f08a3fe4fa91e66cc7ae11b44c419016b535d649a8de4e694f	6.75172	7.33686	7.56526	8.87795	6.77052	6.63601	4.32656	6.11445	7.44536	4.60776	9.17984	2.81165	4.39858	5.90641	7.28369	6.41403	2.4505	2.62205	5.0883	9.21933	5.41175	6.28184	7.49641	6.9728	10.9036	6.52915	11.2535	7.30549	11.0488	6.20476	6.25953	7.00087	8.8358	8.07303	8.0543	8.17996	4.72441	11.3618	8.04484	6.31996	6.6908	1.4989	4.12223	3.44299	10.7439	10.8857	3.59813	3.92829	3.67077
3bc1f0d529b3e123b72a6464039e8bc9fd31633859db96b413411ecfeb26f59de472542620f98e5baf8e9c3c4a7ad6a2cba18803ceb08e6a749e3d0c516d4eee	6.30328	7.06628	7.1392	9.22851	6.65356	6.25907	4.33119	5.94533	7.12365	4.27558	9.51756	3.2828	4.50598	6.10053	7.35897	7.02685	2.65811	2.50648	4.74906	9.94846	5.88214	6.17911	7.48791	7.25902	10.3172	6.89461	10.326	6.62289	10.9983	6.38039	5.76067	6.47391	7.08986	8.7699	7.79876	8.09231	4.26833	11.0976	8.67137	4.89338	6.46184	1.24822	3.68046	2.82218	10.8048	10.8662	4.40315	4.12212	4.14551
4c950f6719fa019c981724787847dd3106936b2785696e64b3b92da1436bb48238eff9b43c3b3a11fd9f043f9f92b1afb2b756ca7de27e3293de62205ec46e04	6.16612	6.94527	7.47644	8.28753	5.94185	6.19286	3.95127	5.55544	6.87131	3.91462	9.59437	3.52885	3.82038	5.49978	7.26669	6.67842	2.56747	2.76293	4.22972	9.07671	4.965	6.73397	7.79784	7.71003	8.48613	5.79759	10.7223	7.29844	11.0118	7.09964	6.92466	6.89341	6.63008	8.7218	7.54144	8.86261	5.35961	10.9486	6.9526	4.769	6.455	1.27083	3.98388	3.48113	11.7238	10.7582	3.8356	3.88137	4.00904
0e32e2e5d585758b374571666206233fb13ebb09b1e411042f861bc0531c170ed4cf268f8784c99b93bff41dd6c029a8ccb6d8428d84686dff57e5d926ea7470	6.95689	6.82176	7.33043	10.0155	6.29727	5.3167	3.5829	5.62813	7.11157	4.78276	8.98272	3.68921	5.81469	5.6043	7.02952	7.17865	2.67369	2.3795	5.0563	12.2623	6.32112	6.48774	8.05275	7.50137	11.18	5.89535	10.4274	6.90116	10.1835	5.89815	6.65983	7.17111	8.23136	7.76192	8.87044	8.83157	4.1372	11.9729	9.40932	5.71482	6.63969	1.56415	3.88668	3.18458	11.535	10.5791	3.78628	3.68422	3.82268
afef2506344d1f58b9f3ac4f344d5c107c073dae9cd1c8b3d9d903d7e635fb20f431fe31175f4b803083b9c1d4f6176291df1b1e529c2d210317609ff22057de	6.08257	6.81959	7.38753	8.30829	6.93838	5.555	3.94961	5.31489	7.24982	3.22551	8.61516	3.22074	3.96617	6.49043	7.37884	6.42354	2.6114	2.575	5.07029	9.23708	5.71587	6.45479	7.70198	7.37442	10.0554	6.59371	11.5294	8.37963	11.3492	7.32275	7.55754	7.48019	7.59668	7.7555	7.31473	8.49636	4.25248	11.142	7.6009	5.0095	6.20711	1.40069	4.17708	3.41407	11.4716	10.1863	4.11507	3.45497	3.90753
b9027e4c7bfbfe49822dcc5a651e393315c33dd42872359619605d259c0a38ced84522a9584bfd22907196fd5208e30929bedd9a12c4976ff55cf2c3bf15aa33	6.95925	7.09908	7.3254	9.51075	6.21045	5.94585	4.10401	5.61364	6.88805	4.14169	8.88421	3.00839	3.43941	5.78766	7.16913	6.33129	2.57706	2.39737	4.66699	7.91766	6.00479	6.13895	6.91546	6.0212	11.3833	6.01834	10.7103	7.71957	10.5121	6.52497	5.96902	6.6769	9.52583	7.58056	8.36094	8.43668	3.78696	11.6491	8.73839	6.62772	6.13118	1.48445	3.64432	3.25535	10.1441	10.5567	3.33101	3.71882	3.19444
26a58f34018c84950616b59d66612303f4d6ea4d016ad1c99f9674906706e1984c7920da8d02eea11ae8d3019d666de09d6e38b662159a1400ddd89caeb73b5e	6.20189	6.59894	7.23183	8.49153	6.154	5.82	4.29813	5.43244	6.91316	3.83615	8.8433	2.42476	3.65649	6.94774	7.36815	6.35617	2.53991	2.80001	4.77435	8.6164	5.96049	6.02148	6.99549	6.77664	9.39016	5.50735	10.0838	6.65502	10.2455	5.48179	5.9216	6.76014	9.5085	7.73511	7.46031	8.38459	3.87499	10.8026	7.58985	6.47279	5.94096	1.68199	3.93035	3.1488	10.5511	10.5269	3.88123	3.51894	3.62541
269f43b13cb532bfdb0359f95277b928671d5fdc2aec6a4f6885f66c9af8e52e886e5982980c0a45825799e80849b12e32c38fefdfd0a5d8d260a15bfd9db7fa	6.72663	7.01098	7.30012	9.35739	6.22496	6.43197	3.95368	5.39361	7.10366	3.5495	8.86657	2.95212	3.9526	5.80448	7.52167	6.46625	2.5524	2.75244	5.22688	9.06246	5.75782	6.53514	7.29115	7.15605	10.7253	6.43312	10.91	6.97113	9.92145	6.00904	6.64807	6.94611	6.45158	8.02704	7.96521	8.16778	4.01429	11.5445	8.31282	4.78348	6.43037	1.40165	3.64619	3.40634	10.6041	10.8855	3.82339	3.66476	4.17802
d25f2644e0cdb4c9bfd9e61fd2d5cc4852781cb92f854def64cece05c5ba8adfd81c3366f5b97a6d2498ad407aa06ffdade257db7cea9b74bf75ab18209d7f82	6.21514	7.31893	7.21753	8.35278	7.27342	6.45493	4.33205	6.14888	7.35611	3.44474	8.98102	3.15492	3.93296	5.68971	7.34791	5.58068	2.39377	3.14144	5.58562	8.86109	5.92982	5.84812	8.41908	7.71358	11.0821	5.3251	11.1126	7.2026	11.1842	6.3	5.85404	6.29401	6.56256	7.97229	7.49673	8.23038	4.51035	11.0567	7.82863	4.74203	6.3281	1.23207	3.22619	3.7075	11.2251	11.3839	4.18315	4.09689	3.46542
b13c06fab1e3d20a248fd434faa4023404ca2c2b6bd222d31f4edae9f4ea96f0c2c7c0f90b892002e3c0a2bb0af88187a96578dc1ec0c6a0ff7858fbf933ae73	6.61516	6.94263	6.99902	8.87517	6.73774	6.04106	4.41787	5.77583	6.69528	4.63353	8.74256	3.34256	3.38785	6.31429	7.36777	6.81904	2.334	2.87234	4.74411	7.09569	4.77045	6.37655	7.06575	7.3513	8.83504	5.2659	10.8559	7.5138	10.3481	5.82773	6.46977	8.15802	5.84859	8.4066	7.48624	8.20742	4.18335	10.6374	6.74967	4.22289	6.27579	1.15435	3.93669	3.6587	10.4388	11.0394	3.64262	4.36889	3.81313
ee1ebfd9969e88a155c94b108d8a03fea57d83a938f330fe3833a8f97bfe3ba25d4da47fb7ae54b31703bfff494cf463def0088e867a9b62921f42e4d55ade82	6.3131	7.14503	7.91496	6.79504	6.50379	5.50507	4.07831	5.62236	7.05953	4.70683	8.81171	2.80678	3.69501	5.97698	7.47145	7.46331	3.4347	2.16695	4.64578	6.92585	4.03662	6.85657	8.58487	7.68815	8.88562	6.02271	11.3161	7.76894	9.5146	4.97992	5.9487	6.42409	6.48222	7.91761	6.66881	8.5379	4.27883	10.1849	4.81041	4.61405	6.05486	1.64799	3.70206	3.29399	9.48141	10.536	3.9241	3.55302	4.74313
4556526b113fdf682135179a4500707cb792e0425eed6be40251431e1669e3a8d4f9781c3ce027a30c7ef9e2789d32da335a81963bd803f8fd92a275ce0e24b4	6.49499	6.9447	7.88993	9.37975	6.46745	6.31455	4.67159	6.20335	7.94996	5.12416	8.7091	4.17048	4.12839	8.50111	7.57489	7.31605	2.69339	3.54333	5.05706	8.50621	5.28293	6.93276	7.61887	7.68254	10.5994	6.48823	11.6794	6.40528	10.9333	6.42841	6.5914	7.5822	8.08486	7.66707	7.37513	8.65184	4.1859	11.0636	7.59015	5.5947	6.07017	1.69294	4.3949	3.36496	10.9801	10.5778	3.95775	3.58789	4.72014
2bd5e3962fd27f2955dc15b0ace446f59bf0407af8aef603c8650561362b78405fcbff700953b4929d184516f3d35f5441694f528b7dc4474eb28aaa1f1ae040	5.86408	7.0192	7.72031	9.44042	7.06422	6.06732	4.15476	5.65559	7.62361	4.52657	8.72103	3.25895	3.45911	5.5141	7.54396	7.44918	2.83449	2.71138	5.12636	7.36777	5.2017	7.10965	7.98601	7.64144	11.0926	5.80798	10.4025	6.95352	11.0214	6.66424	6.08634	6.81925	6.45176	8.83024	7.31517	8.31915	4.24265	10.7651	6.97931	4.6172	5.70348	2.02767	3.59965	3.13989	10.3013	10.5204	3.73284	3.82127	3.66073
39bb0c474389112d8e8f5031b761cf4cc06acb1a62ec7562e4f92af4d534b0dc01ea593ed5c08634a0f7a3254c5ac9bfe4e90802c60b8b737a282221c9a728ee	6.2788	6.87146	7.79146	8.02013	6.42066	5.81828	3.47565	5.00689	6.88468	2.83768	9.14608	2.64645	3.44766	6.29256	7.34171	5.67163	2.64384	2.15684	4.24558	7.91216	5.0414	6.82621	7.95572	7.38753	10.2519	6.56872	11.2284	6.9208	9.86423	7.22235	6.24363	6.76091	5.96552	8.59814	7.63679	8.89837	4.38077	10.8554	6.98203	4.61983	6.21581	1.25283	4.20363	3.23525	11.1115	10.7165	3.47102	4.26301	4.13195
6d9737eac07e7666a3ec752df75e2638777cd76801bcadb3cdefd070ec0e854466752bc4c23fbbc474bcf75c39fd3edc438f7de779912c1024ae3543f695607e	6.81388	6.94594	7.44857	8.91746	6.30043	5.54798	3.7894	5.52856	7.09841	5.933	8.63913	4.26767	4.03007	5.51492	7.64884	8.81869	3.28408	2.27038	5.1526	8.52923	5.37983	6.80569	7.48991	7.47152	11.7124	6.28251	10.8523	6.84375	10.6961	6.20263	6.66441	7.04674	7.8172	7.33007	6.73373	8.23344	4.03671	10.6209	7.47575	4.91672	6.1387	1.6884	3.30609	3.08634	11.0123	10.2898	3.39185	3.62993	3.29866
fdd57a3d62df6da0d9112073f04716f312f0f094d733a5839d3165a76e98957ce0c5ca0461250c5649998aa4dd3f31a02acee42af3d9c8163066052db26e548d	5.90634	6.56907	7.56712	9.54748	6.43973	5.57888	3.7753	5.2241	6.78702	4.69468	7.94428	2.9197	4.5706	5.69132	6.18028	7.19984	2.90397	2.61332	5.01936	10.9911	5.22846	6.5811	8.6975	5.87831	10.6558	6.93999	10.894	8.00123	9.89673	5.10049	6.44063	7.19408	7.5417	7.19231	7.63997	8.17882	4.63179	10.8433	7.74788	5.34667	5.73082	1.23738	3.56361	2.7843	9.9538	9.74589	3.9831	3.17271	2.68138
13521ceda63c492f848037caf6f1bb700131d2f43c929a9884ca9bc0ad94b2b4a2e67f3c32161627b7b40a7145c1e9707c17142750e65ae3a2ad73a0f14ca673	6.52541	6.88677	6.93892	9.4691	6.53889	5.84666	4.12285	5.46036	6.97378	4.44015	8.64978	2.53614	3.10043	5.67238	7.14241	6.13193	2.10134	2.34015	5.73274	8.84599	6.12982	6.26024	7.14287	7.09384	11.0469	6.13396	10.7981	8.58285	10.4137	5.96942	6.33569	6.67749	7.6348	7.61084	8.02705	8.20508	4.31184	11.7332	8.46733	5.19983	6.46433	0.98954	3.95053	3.46216	9.69713	10.4999	3.75658	3.63572	3.76817
07a07e3a72764bdc8ea9a84b444c678750a3c140ff6f19544ed1950ddccb6b779c52072ca3d55bfa9f9fb239075fca4d600c9c0ceee899ac48bf9cb09b47056f	6.32019	6.72624	7.88265	8.9113	6.4819	5.88777	4.18722	5.53948	7.15454	3.64896	8.53729	3.58872	3.76324	7.64419	7.81919	6.6409	2.89986	2.5464	4.56465	8.68975	5.13805	7.20835	8.09406	5.75783	9.83196	7.8457	10.3643	6.86023	10.9464	5.79121	6.9836	7.08654	8.67339	7.80398	7.82856	8.36715	4.07881	10.8716	7.72539	5.98754	6.39562	1.60618	4.10116	3.6495	10.839	10.273	3.96924	3.7993	3.88004
e743aa92447b5c12e0e833235b4ca92d79c679b7f1440b2a022a0b434f6ef2b0b78285ff392d80ee80362fe65c136ea3eff2a6a0f3b5edcecf366301c0a8250e	6.33491	6.96306	6.88675	7.87728	6.29722	5.87645	3.93522	5.74477	6.85302	4.81442	8.84275	2.17529	3.90355	5.88221	7.49707	7.94993	2.67302	2.75271	4.64947	9.07372	5.47537	6.20361	7.36198	6.95572	9.38808	5.76555	10.7776	9.18869	10.2925	4.60933	6.60967	7.08534	6.57833	8.31202	7.82202	8.23976	4.43014	10.7262	7.74328	4.65409	6.46074	1.26958	3.45758	3.39074	10.7735	10.9835	4.11904	3.84916	3.34181
5002e5dc2cc55c1111bd6ac64a87a06d6dbbe68d6cfb17a94bc93d19991f12657fbeb18a0752cfa6cdfbed352ecf9e33bd19359505652b54ca34c200fa4a2802	5.99527	6.83717	6.56693	9.01061	6.38868	4.86031	3.64347	5.4924	7.02368	3.61513	8.31559	2.65433	3.70392	5.07167	6.73863	5.94489	2.15601	2.11835	4.65645	8.30874	5.30422	6.03799	8.41146	8.04198	9.41503	5.59343	9.43652	5.64373	8.43702	5.22123	11.4456	6.53605	6.78345	7.20579	7.22422	7.50768	3.47556	11.21	7.80844	4.65809	5.78331	1.22545	3.87142	2.68006	8.77051	10.2551	3.32722	3.97629	2.73295
78e083c872e982271e96436bfc2996e8a98eac209b11dd22efb6a869dae19768b3dc3a3284fc9164bc595a18fadd2aab57a46ced60db3eecdd2c6df5de1540b5	6.15794	7.32452	7.15958	7.6225	6.21343	5.25775	4.19417	5.97938	7.17889	4.04855	8.80403	2.68679	3.63335	5.51271	7.19869	6.98677	2.69189	2.50339	4.88423	7.22668	4.09637	6.66824	7.96729	7.44236	10.4501	6.18093	12.3815	9.35988	10.2191	5.57973	6.7991	7.22788	5.5459	7.7449	6.98421	9.05794	4.41188	10.6069	6.35448	3.93726	6.5947	0.98048	3.68393	3.50089	10.2224	10.7521	3.53619	3.60148	3.60573
271e3009aa5d442528f232502aa5ef1c49a28be698831ecbc346629b48e7032525c3d05d82f80e23415ab68e888ed33a1dca0f64678bbc30d26c13239279909c	6.04656	6.68514	7.53619	8.21787	6.38995	6.1962	3.88395	5.40486	6.99781	5.00929	8.7794	2.90255	3.41389	5.34648	7.13713	7.0135	2.74863	2.48877	4.67545	8.13637	4.99513	6.47189	7.40411	7.21811	10.0037	5.74479	10.9738	6.55666	10.6646	6.02162	6.67696	7.21418	5.19438	8.06098	6.8621	8.20939	4.2586	10.7251	6.91365	3.87801	6.22607	1.23834	4.44047	3.35634	11.6389	10.4754	3.70504	3.58228	4.17632
b442b93d025824336fd9e7ac0495787a58ba52e8ff6532cd0fa585b77b950ceb7d4e206681054a6cc5819c4be22e39400b0a7873186b16fe7e811542891e461c	5.78361	6.92058	6.73294	7.39892	6.82362	5.71601	4.06648	5.94739	7.11325	5.13502	9.38446	3.08359	3.66604	5.78387	7.30234	7.52671	2.61747	2.34772	5.59991	7.80389	4.81042	6.32856	7.89093	7.12341	9.37062	5.77006	11.4625	6.43618	10.5622	6.21423	6.52043	6.86382	5.14747	8.69993	7.30808	8.30586	4.91465	10.8014	5.09994	3.81677	6.04782	1.07993	3.2316	3.46013	12.0399	10.7319	3.70709	3.78634	3.62436
f9cd4314ed80332dfbf97c61d236b072e65099598066edb94008140479cf3f2a1bff6f3365fc0848396eaa8c98ab7e03bb6fcde2dccf831bd68e540b8101fa05	6.13334	6.85618	7.55109	6.66637	6.50698	5.40469	4.22713	5.79676	6.99178	4.53945	8.79632	2.60227	3.28983	7.40201	7.50448	7.19546	2.61998	2.50335	5.68269	7.20084	4.20914	6.8948	9.07577	6.94217	8.95121	6.66871	9.96835	6.71338	9.88402	5.84901	5.64431	6.88785	6.07883	7.68519	6.75916	8.25584	4.3512	10.2457	5.16646	4.70869	5.76559	1.45594	3.30521	3.09522	10.4514	10.6603	4.01615	3.88554	3.76064
c5dacf98b459729ef4e57192947f3467674b0555f943331c2963ef72a703e85701e2d47ce62d0125cf9ed1160dc47aecc74b91cb5d537b22b0dbcce6a1054e6e	6.18099	6.51757	6.68108	7.97355	5.65442	5.24928	3.57479	5.37748	6.81592	4.84098	8.61041	2.32719	3.50874	5.41419	6.92281	7.23781	2.48828	2.26164	4.39097	7.37447	4.68927	6.09823	8.15029	7.56653	8.81504	5.48105	10.6629	7.4053	10.0328	4.62544	5.5971	6.43902	5.39373	7.15837	7.18065	7.53973	4.18477	10.5536	6.92676	3.90409	5.97794	0.82134	3.46986	2.54979	9.05298	10.2945	3.41982	3.30942	3.19948
b080759477909e1c2040fcd54432c95628aac27e04817f350a4028ef0b8803055b8705532a37a438bc46444b4ee7a7258afd20692330df56022cad047dccbb24	6.48136	6.81511	7.13721	8.4571	6.72096	5.86264	4.05765	5.5168	6.75308	5.39856	8.39171	3.2621	4.01218	6.26707	7.00521	6.87211	3.58784	2.65556	4.43677	7.75781	5.33238	6.64134	6.93047	7.23975	8.76481	6.24383	10.4538	5.33423	10.8974	5.72218	6.1463	7.32987	7.36339	6.6239	6.92467	7.42882	4.07817	10.5875	5.72362	4.91511	6.03703	1.48077	5.65265	3.10852	11.1335	10.8063	3.32613	3.74714	4.08207
19570c565cf7a8ef63066c36cbc3cbddd2ca4e203fa2bcb29a321fa4bb24e613077a60f97412487920aad5d089499853862fb44d9a58b6a7c6b9c709f332e4d2	6.06271	6.94121	7.35936	8.6459	6.97949	6.12464	4.18796	5.9889	6.72696	4.05572	8.61272	3.27425	3.7872	6.81164	7.04669	6.65008	2.60285	2.73777	3.97504	9.64948	5.3239	6.69524	7.26178	6.59109	10.2713	7.78429	12.0452	6.59667	10.8417	5.66616	6.61129	7.21094	9.41109	7.76262	7.53014	8.20649	4.43424	11.0969	7.81186	6.67985	6.38062	1.63039	3.93904	3.9953	10.6676	10.5808	3.67587	3.53136	4.50509
e79494e7c225f62f847696353021c6b7ca178d00503cf615e1afc3458e05a62030e0bbc6e33ba39a5b3071b63d1155fff76ae96082d6a424a2f8d95f8226afa3	6.59007	6.84885	7.48504	9.46661	6.23625	5.52226	3.52831	5.41486	6.79768	4.78209	8.6314	3.47664	3.35342	5.61661	7.32131	7.33159	2.81455	2.28876	4.71818	8.40642	5.59459	6.35683	6.843	7.35859	10.8308	6.22194	11.3573	7.03258	9.35673	4.0567	6.38935	7.17157	7.61734	7.88354	7.7951	8.42488	4.62747	10.5801	8.03906	5.38221	6.55262	1.20956	3.15168	3.30903	10.74	10.7684	3.52641	3.55237	3.95191
b7e0975fb5f70b49b4b924e65034e8a1ac29f030c9490bdce1ca4518f3022ab554ca1f1d2e05a6f72770194bd339a3220efd1366a13b8de8769c0eedc6bb480d	6.11447	6.63398	7.33018	7.05823	5.94868	5.6581	3.84953	5.10894	6.95912	5.38442	9.27419	2.74846	4.01024	5.96732	7.37443	7.88356	2.59724	2.26148	4.85415	7.53058	5.10869	6.16162	7.48922	6.94281	7.97682	6.0054	10.7808	6.42087	10.7904	6.92991	5.89261	6.57751	6.37298	7.75216	7.42012	8.59915	3.90747	10.6785	6.08919	4.63096	6.00751	1.50253	2.74559	3.00316	11.2778	10.3001	4.20299	3.45437	3.77777
9329f589f2bb916d38f6bde139d98a4f14205d338b0a47f22c039681eaaf9496ed32371afe3931d3067377127effc546541a113d4af2e923fdd1d0ab2f336711	6.71459	7.14135	8.03095	7.95098	6.07251	6.67704	4.04235	5.80513	7.41083	3.0981	8.45279	2.98774	3.87644	7.31667	7.68568	5.95191	2.30032	2.72923	5.08007	8.33452	4.88453	6.73253	8.62313	7.57536	9.14497	6.55946	12.601	8.01733	9.22617	5.83045	6.51025	7.26281	7.37472	7.5996	6.9038	7.95874	4.47234	10.4657	6.66387	5.01279	6.10127	1.21101	3.8211	3.22392	10.4616	10.417	3.56046	3.71695	4.23507
16fca96659df5f6f81c9b08971322c9ccf7c959a7c68faeea540e60043c4e184e7678c7b29cc3e9bce7e053f257dbca06fd08596b7b4170cb2a73fbae9b3bf01	6.53644	6.66219	7.06373	9.02699	6.81583	5.6066	3.57118	5.65109	6.39072	2.7827	8.64195	2.80669	3.15141	5.63182	7.28881	5.2212	2.11392	2.50063	4.4851	8.20159	5.46215	6.4562	7.9509	6.91698	11.9806	6.53499	11.5133	5.98517	9.74465	5.29378	5.9278	6.37528	7.34501	8.02684	7.70911	8.61635	4.19787	11.5856	6.95822	4.85891	6.41444	1.21616	3.90822	3.54343	10.2279	10.4165	3.45524	3.27674	2.68152
58c878ddc27fb6bfc8f177cd76f5529d48d765ca12405daa0e9cebe78c44332d18cf357f254e9d8f5593ecb2be2f69d865e5e0bd1aabaa1d7b16490aacb93e78	5.90871	6.85117	7.8943	7.68464	6.29455	5.86266	4.19929	5.70459	7.22016	4.6037	8.74674	3.35509	3.11434	5.5632	7.27602	7.34358	2.865	2.60454	4.93181	6.93687	4.60186	6.8299	8.42853	6.52233	9.84106	5.92468	11.2899	6.64213	10.6346	5.18821	6.66906	6.88559	5.21198	7.74991	6.99331	8.3141	4.37154	10.4685	5.90069	4.19774	6.46475	1.4686	4.05736	3.83038	11.1858	10.8426	4.20609	3.6331	3.82016
6d290428cca309399360f29c19c6f2d7bc45ace26edf85d8737055eb655d9adda75f71606fec2651890a1c068c59ccb6013df1d4827620ed0ac230b6af5c5597	6.35904	7.26138	7.1581	7.84562	6.47009	6.65908	4.21905	6.10485	7.12537	2.65509	9.2584	2.62884	4.15298	5.55535	7.31648	5.34658	2.05651	2.42182	5.50454	7.56663	5.25328	6.16637	8.56551	7.22239	10.1431	6.15241	10.6726	6.67268	9.71524	6.16088	6.73885	7.06281	5.98288	7.49085	7.13975	8.28375	3.87381	11.1772	7.40471	4.29607	6.40953	1.07535	3.90398	3.59942	10.8668	11.384	3.86668	4.12515	3.51492
d0c9917e138655d07a90a7a5470d8795bb81287931ea1b5c7055a3e0c26e1c8e2caa915e6c15a1f3fcc000527d4e084022b67fb77ee49864862fbb5e54526bbe	6.67288	7.14489	7.34558	8.49955	6.56068	5.78407	3.64879	5.73503	6.99929	5.03412	9.02153	3.00249	3.78466	5.29664	7.0668	7.50804	2.71309	2.46137	4.10637	8.63372	5.60943	6.63027	8.31128	8.87343	11.6026	6.46736	11.0416	10.8937	9.81866	5.09419	6.58107	7.12159	6.4953	7.71343	7.37031	8.81478	4.30018	11.1548	7.83227	4.78524	6.82513	1.18698	4.03223	3.53856	10.6878	10.5948	3.57004	4.36152	3.53949
a31b6008efaced2ccadb7aa04db014762c5a3fd495ef509b9a63230f3d5227a6151006d67eec7e094a74f3a42d0e53ceb57907300a1bec61194565e9764c5574	6.31203	7.07424	7.32396	8.64906	6.63804	5.88097	3.97119	5.70156	6.85797	4.49033	9.0353	3.28078	3.68003	5.71397	7.60755	7.1489	2.62587	2.52244	5.58135	8.1723	4.81421	6.34957	8.55661	7.37804	8.61075	6.65153	11.421	8.61601	10.633	5.78141	6.27863	6.73155	6.94692	8.73304	7.51696	8.65865	4.40483	10.8454	7.14547	4.73011	6.24657	1.3364	3.39536	3.21633	11.2566	10.4386	3.75433	3.71695	3.11764
b2b8d32ebfccf3503c88ae5211acb57e3268ea3d6d850589b238c8d68d2d0b1460dca61c86c8f2d1cf715c000eb04c1ed5ed696090bc90013f4fb5e5b1fec348	6.74128	6.67063	7.94446	9.5096	6.60465	6.32789	3.4205	5.16615	7.1562	3.96229	8.14143	5.27197	3.54547	5.77046	7.49846	6.50339	2.90597	2.58293	4.91583	9.69382	5.66964	6.27019	10.0789	7.3849	10.4062	5.43498	11.5449	7.75137	10.3549	7.94542	6.27477	6.03423	7.90271	7.40344	6.9084	8.57598	4.5666	11.5771	7.10734	5.37085	6.56009	1.35544	3.85082	3.32666	10.335	10.5633	3.64753	3.29648	3.16323
69c033a8c8f9495d98fcfd5f3357bd8b3b2aa8e671de896d7b03c500bf475e41b3887fb5d337dc6e0b132d1a7be51e01fefdd48d80617c139530685aef21cd93	7.00994	7.27837	7.49224	9.82044	6.46176	6.2438	4.02272	5.49913	7.11152	5.76972	8.93656	4.59434	3.97129	5.94657	7.42939	8.02095	3.48029	2.89185	5.30169	8.39122	4.95718	7.17229	7.06473	5.96375	10.8922	5.49212	13.9485	8.28329	10.0746	5.62559	6.58738	7.35694	7.31141	8.35176	7.81358	9.24857	4.66402	10.8309	7.20717	5.00003	6.44188	1.39488	4.49959	3.72937	10.0335	10.7858	3.33736	3.43823	3.63421
553aa4c014f9f22f0610c9c4bd3d73b57194020a3ecba99231b0172d9eb0a8ed6b53b86a62b581760264051ba4287df6bc98ef775a893f22810981d76721011c	6.139	7.17704	7.68493	8.47787	6.09279	6.09112	3.90985	5.57388	7.48418	4.28271	8.96012	2.68927	3.94186	5.68566	7.49708	6.6396	2.61702	2.84868	4.71904	8.8059	5.11891	6.21969	8.43159	7.16847	9.95493	5.57461	10.6215	7.18246	10.2759	6.72004	6.29723	7.02216	6.29542	7.44771	7.67617	7.69654	4.36504	10.723	7.6416	4.60338	6.43782	1.48116	3.32478	3.35496	9.98067	10.7224	3.82231	3.94488	3.90351
e7cc748d3e18213a2697a7de20b082cb08c300df5c550674228204135f8ce8d3b2fab9e50dcdc07a7936424c4b7196aab9eb52f4332eb50d69b923d8ecb40a1b	6.86817	7.18427	6.61753	8.41929	6.61078	6.62352	3.85651	5.8148	6.59048	6.21669	9.13617	3.88026	4.00834	5.80615	7.23863	9.51679	3.96165	2.07501	4.3568	8.2038	5.2361	6.72523	7.60445	6.79269	8.82561	6.1594	12.3307	8.37223	10.3163	7.47326	7.48288	7.88711	5.63689	8.80217	7.40934	8.56406	5.38219	10.9927	6.6542	4.31986	6.86627	1.43377	3.84853	3.22742	11.1204	10.4681	3.42457	4.02842	3.82941
0dcc7e3a7d43fd6a634249fb6d8f6373f863c3951f3e9057ae0f6aca62f1b37eb8987b3048591afd2ac4f412be538ffdbf9e2129efaf9dae54075496b9d086a6	6.58691	6.8814	7.28826	8.64701	6.70048	5.67481	3.42447	5.2462	6.60957	4.60771	8.75683	3.42327	3.88939	5.5624	7.35841	6.86096	2.65108	2.54773	6.03079	9.2156	5.66654	6.25277	8.18391	8.79814	9.96172	5.68555	12.0273	6.46482	10.3199	4.89164	5.88307	5.23526	6.91338	7.99152	7.21706	8.95129	4.13978	11.2652	7.83085	4.85572	6.80441	1.0862	4.56677	3.67076	10.6086	10.3159	3.3543	3.2413	3.54208
6392da305cca24fb75a75591345d488997a33483a187bd11af4983a2d0751ada4d8b5e5b3e1fa238a7901cceac680b4cdb22c68859864f9b0e56ce5ed5a96b9b	5.95721	7.12685	7.85896	8.01689	6.20096	5.82982	4.14347	5.78676	7.20355	4.64582	8.85695	3.62797	3.58229	6.11359	7.40395	7.04282	2.41167	3.13416	4.54864	7.9951	5.37738	6.37535	7.61374	7.33014	9.9885	6.00971	11.0243	6.48328	11.0333	5.71942	5.65181	6.18639	5.6029	8.13581	7.3583	8.6613	4.52743	10.8134	6.91809	3.94019	6.50933	1.10525	3.92259	4.07609	11.4708	10.9724	3.33792	3.73183	4.06306
745771d629c04eaae4e2e210b81148c515094213cd4adab455de7680d9cce1ec35f441817a309360f16e152a82a293ff42f4c1d8a2e2b007e762a9241f2e4811	6.03565	7.18877	6.89493	8.56475	6.75302	5.64791	3.83453	5.52693	7.02281	5.04329	9.08255	3.76256	4.34843	5.4791	6.42694	7.13846	2.69709	2.20051	4.67091	9.87212	5.43238	6.3576	7.57915	7.53128	9.35961	5.60604	10.98	7.70112	11.448	6.71258	6.18929	6.81763	5.61458	7.96382	7.21581	8.5354	4.12711	10.3702	6.38357	3.94148	6.35161	0.94948	3.11808	3.70638	11.4274	10.7291	3.66975	3.83432	3.72039
0a6bf77157e648bdd02d642006314c86a59c51852170d4a1df6952b2a3157f948f6a194a88fcf28bd717cacfc12332b3b186a7036e5e9cec0ebbb15e7772d263	6.91583	6.86919	8.1627	8.52552	6.3767	5.77485	4.2694	5.98472	7.35689	3.78432	8.57061	3.00015	3.7422	5.95657	7.7891	6.10141	2.22091	2.78707	4.47572	8.1071	5.10463	6.79424	7.69734	6.98083	10.8487	6.32725	11.0048	8.06742	10.7991	6.17615	6.13809	6.37799	4.84813	7.82895	7.50772	8.14108	4.76381	10.9429	7.48546	4.53022	6.26316	1.42136	3.91851	3.34658	11.0916	10.6495	3.5567	3.65056	5.11498
96e0486c6d742c246f0ebe8a192d13f49a74214bacfd0905e97dd7dcd52e7aa7db210d950215a6722761d80b9c5a7380a3f9f5052befbfe5587c80cbbaa7c7bd	6.14374	7.24112	7.10267	8.64234	6.99823	6.03674	3.49552	5.56646	6.88895	3.99522	8.75941	2.5174	3.79147	6.1225	7.6931	5.80457	2.43036	2.52742	5.02286	8.79839	5.17908	7.18965	8.21225	7.75656	10.3826	7.09974	11.1089	6.85931	10.0893	5.89006	7.01821	7.66277	10.0542	8.05107	7.22162	8.61582	4.38147	11.1978	7.86409	6.26652	6.21628	1.55348	4.01672	3.40264	9.52179	10.3605	3.81593	3.23342	3.16326
4a1f3415c40c093de65f68c478d88a76329037215bd7456b2eb838c37aba5dc34db4dfbc4d439e43ce3b48749e300c3bb9a01a2cb6de47c1189ac7b7223a9c9d	5.36226	7.00738	7.25515	8.23009	6.55705	5.71493	3.78361	5.35721	6.90721	4.26806	8.76414	2.77272	3.14042	5.82654	7.19838	6.06066	2.22746	2.74016	6.11394	7.05774	4.1304	6.41556	8.73734	8.66624	10.6214	5.5467	10.6067	6.8242	9.71524	5.12218	6.06838	7.05565	4.38999	7.05802	6.70301	8.16558	3.97211	10.3895	5.57261	3.98163	6.62831	0.87737	3.27193	3.24473	9.52703	10.7531	3.62783	3.71731	3.70545
f8456322da6eeab0f2701e7618f7d5cefa1ddb1a19e9013ea9d6c23917d0bdf2605aa25904197754701248e5f40f5504a45dbbc024add984a11657b2fc21ca7d	5.72102	6.52817	7.31283	8.52008	6.58534	5.31297	3.89254	5.4487	6.80622	5.31835	8.22705	2.86971	3.15879	5.28734	6.50025	6.12983	2.70445	2.31727	5.36858	7.22595	4.4316	6.4221	7.60763	6.71182	10.3832	5.31553	10.8767	5.90874	10.0435	5.24597	9.17	10.4768	6.25883	6.77016	6.93837	8.07984	4.17133	9.80765	5.13488	3.87571	6.14981	1.01546	3.46332	2.90966	10.3544	10.4357	3.35937	3.66078	3.136
8a9372775760798f8bbec5458eecdd3c4f8e320d65f44275e5d50f9ddd8682a87a8cb20cd1505b5f6ba245100b9cd6a3a5751b968b2e7ad86749cb6b315fc143	5.89997	6.9566	7.39996	6.46594	6.24449	6.08515	4.09956	5.68893	7.42693	4.75156	8.76493	2.67333	3.76948	5.28616	7.28546	5.93407	2.40448	2.69914	4.64323	7.84513	4.48589	6.01891	7.21974	7.30301	10.1351	6.17022	10.3831	6.73877	10.1282	6.45906	5.82114	6.37306	8.39146	7.4185	7.08331	8.12708	3.65972	10.6111	6.84437	5.76548	6.011	1.44359	3.39166	3.12126	10.0103	10.8819	3.74688	3.87614	3.42362
002304f24322aec46752768fc6feff537c4d2e2706d6811dc807e4a7972007428c11be765fed9909f4ce109d5f8c0fa518132c11cbcfbb541b3510638f7d1a54	5.99664	6.81664	7.99962	8.32328	5.84301	5.93467	4.12029	5.22186	7.28108	4.02574	8.0931	2.9565	3.7331	5.45346	7.28773	7.60579	2.59793	2.35078	5.43499	7.70047	4.5997	6.85657	7.61718	7.8195	9.2929	6.50121	10.292	6.62871	9.65068	5.3435	6.10816	6.16013	7.04922	8.00387	6.36315	7.93229	3.86449	10.349	6.5208	4.42348	5.56874	1.27315	3.82845	2.82909	9.70314	10.1353	3.70246	3.47185	3.47566
a902be009d9aac3cd38241a09154aea30622b8364bb05e2106cae808e80fbf217306f28acf055991b5c1489f6a90c5b8efc3f88aa288d9d6737aa74b3e54631e	6.55776	7.31478	7.04214	9.03983	6.27525	4.79422	3.57807	5.87641	6.29795	4.60523	9.25581	3.51806	4.54433	5.8925	6.84299	6.69941	2.30303	2.30844	4.8902	9.86603	5.72568	6.36118	8.02798	6.81272	10.0662	5.1756	10.9381	7.17265	10.5385	7.67896	7.59932	7.29474	6.92415	8.41431	7.75566	8.4629	4.74457	11.0432	7.70478	4.97008	6.51847	1.33185	3.53792	3.57081	11.0251	10.9493	3.58187	3.94831	3.37586
b7236d62387c1da165ee07a61117fbf076bf83969dea2845798a4ebbeffb4cd0f42b8f805d9481d9983a19b218a39849eab9b32e58fc3b2b9c6f19c9f37fb436	5.97455	6.74396	7.75105	9.63524	6.00304	5.52514	3.63471	5.58735	7.05667	4.52975	8.67991	3.69233	3.82332	5.72242	7.33335	7.93722	2.87786	2.44348	4.52	8.42989	5.23219	7.12872	7.7676	7.69101	9.73991	6.55979	11.1573	7.02287	11.1574	6.35935	6.95948	7.52665	5.5118	7.37961	7.05807	8.60718	4.4263	10.6661	7.20936	3.75982	6.48173	1.26323	3.46912	3.30993	12.2045	10.4095	3.45198	3.50568	4.01837
c3e2d996ed43e2bd30f656a4655f120e5a1a9064953021263e28418716394dd45b216ae46be86af403a89e9f11a29d2342018d522e32a219a9632a1d56eda71a	5.85199	6.9346	7.01765	7.60958	6.80044	5.88795	3.49696	5.66041	7.16399	4.15518	8.53661	2.97531	2.90482	5.12171	6.73892	5.89002	2.20222	2.75352	4.85099	7.49711	4.82491	6.4623	6.91627	6.5921	9.77651	4.99856	10.3974	6.39715	9.84741	5.30992	4.81726	5.93288	6.25582	6.7881	7.10415	8.42113	3.88037	10.4602	6.21868	4.54069	6.42977	0.57154	3.44359	3.02442	10.047	10.4317	3.22117	3.48216	2.17413
374303e3718ca7eb33ad96dead2087f414183a4f844ebc39f543cfc0ed6be8ddfb895bf5c054eaf12752b170c2f64a72b210653edfebb2f48f3663335123f3c7	6.17781	7.06411	7.20295	9.50306	7.36027	5.67201	3.64469	5.7404	6.57299	5.30555	8.99724	3.94566	3.25152	5.76663	7.16183	7.58759	3.13049	2.73439	5.63624	8.46945	5.23941	6.98925	8.55503	6.57982	11.1556	6.59677	11.5068	8.11473	10.4496	5.30298	6.27346	7.1382	7.13522	8.42532	7.91457	8.48118	4.01513	11.0949	7.38801	4.93038	6.61933	1.34132	4.15229	3.79745	11.6092	10.8686	3.73998	3.94117	4.13299
423a42f29c24c631ec7a7d02028cac1d0f5f1be9ece6da66ead23924b0ce2622b11b49d6943f866c17dceb43572ffb2d759fdca024d274c65feb08399deb1611	5.70808	7.33244	7.05163	8.28234	7.2356	5.4278	3.39074	5.60046	5.70496	3.8129	9.19064	3.05983	3.74624	5.25084	6.32487	5.46494	2.09452	1.82673	4.50151	8.25172	5.07763	6.48298	8.80062	7.55409	9.52733	5.54358	10.4055	6.4915	9.91531	4.85116	6.64299	7.08969	5.35292	8.58155	7.68588	8.69228	4.99678	11.0765	7.02675	3.83677	6.85485	0.81388	4.26464	3.23322	11.2383	10.6503	3.02249	4.3038	3.10329
b667245b94c805abb18d3e2d5230ba4ed6d778d33c4a64ca554059c65d1a890e44c7c471f80b4dce044e67b6fca3838afa679f5b521d4bd03b022bdec8ca29fa	6.6348	7.0692	7.96629	8.55674	6.28735	6.07635	3.26393	5.94538	7.91923	4.82164	8.80926	5.20883	3.77584	6.76519	7.8668	6.90587	2.65572	2.52457	6.81026	8.95564	5.0815	6.76677	7.55092	7.70173	10.411	6.69629	10.6661	7.42967	10.0974	5.34095	6.26777	7.07258	7.84489	8.24908	7.58466	8.38541	4.41473	10.9355	6.90074	5.18331	6.55728	1.27682	3.21871	3.02452	9.78514	10.636	4.25791	3.82469	4.11172
39cce17c4181f98c4d276328657c5fcf4145483181fe4c64b38b8dc7557819507ab2f8df22f92cf1395aea94c42b09c7a51f27c2c65c41f88c2799dc628f5bbb	7.40635	7.07029	7.73515	9.41114	6.51278	6.11059	4.02335	5.64255	7.37949	3.43881	8.15421	3.89922	3.70603	5.50068	7.6825	5.95536	2.06933	2.53752	4.99972	9.56543	6.1754	6.29488	7.48981	7.04368	12.1678	5.84832	12.5646	7.68496	9.81625	4.71123	6.76946	6.88078	6.07744	7.59579	8.4436	8.78598	4.41329	11.2773	8.8505	4.18648	5.50339	0.92323	3.95612	3.59459	10.5186	10.1638	3.65796	3.46266	3.00259
394b73dfda164119504ff0549a72df22f32562bd2922d6ad7145796169da14e0b4f3f899d2cc61bd2b59bf1fb795ecff03d28e88f4fd5dd92a5d4fa73741cd95	5.68837	6.67707	7.3977	8.43774	6.37974	5.99001	3.76884	5.34512	6.67753	3.93282	8.77454	2.89439	3.83644	5.55134	6.91298	6.17721	2.66465	2.44086	3.80834	8.23472	5.08639	5.72031	7.52999	6.82085	11.1355	5.8305	9.01152	7.41624	10.8746	5.28186	5.56768	6.15986	7.93208	8.05921	7.40786	7.89959	4.09596	11.0611	7.0722	5.62802	5.7894	1.22219	2.6844	2.54177	10.5188	10.381	3.62048	3.25251	3.96851
6f3c68783e16462692a16bd42badaa5fd451c442ac0232a7488d95cf5d69faf7c083f462b176b5074345d5ef12adf0c9ccf345407c279e6f1ffa34559395c027	6.22863	6.90489	7.71259	8.78288	6.40041	6.18677	3.9235	6.14335	7.04046	4.57051	8.38435	3.8648	4.04308	6.04635	7.39841	6.60823	2.45176	2.76347	4.51816	9.40408	5.72711	6.90538	7.38756	7.27363	11.5852	6.45257	9.67296	6.28816	10.4307	6.54819	6.05747	6.80461	6.45302	7.82044	7.60748	8.33756	3.54444	11.3753	7.15632	4.70309	5.56996	1.15069	3.15384	2.45151	9.79962	10.002	3.9487	3.55575	3.45516
ffe12a3fbd642abe861dfaa6c9e7cdc914e511f5a326341f40dfad4a19b40d5400c47a9883b65a43edd44a5cda893889fa18a609d5fc404d63262ec9bf2f6da8	6.34006	7.3538	8.44298	9.17886	6.93061	6.36442	4.28257	5.3287	7.44893	4.26794	8.79926	2.49583	3.46523	5.19939	7.46249	6.92238	2.2683	3.42703	5.5386	8.56298	4.61775	6.90004	7.40981	7.14338	11.2856	7.70316	11.5092	7.87038	9.89515	4.24985	6.56344	6.68111	8.16985	8.23659	7.73324	9.15902	5.14669	10.5711	6.9852	4.95335	6.90867	1.50897	3.9898	3.82401	9.3152	11.015	4.72411	4.12929	3.67729
8723925f0460465aa6d2357111e41a0f0921354caf4a6f1ee5203bd27ea625ab51bdf20b60f121db2527047e04d2ca2f4ad8ff5c8f47bf571c36e79768ef13ce	6.47679	6.82593	6.84774	8.42124	6.10975	5.46666	3.36443	5.32015	6.47048	4.28372	8.22192	2.26731	3.4387	5.51687	6.7451	5.55706	2.01724	2.56796	4.02407	8.51033	5.12532	6.24404	7.35109	5.87374	9.202	5.18957	9.79762	7.78521	9.0496	4.51964	5.74002	5.95091	4.73559	7.22816	7.32643	8.41739	3.57214	10.7677	7.23399	4.21194	6.03108	1.07234	3.56527	2.9532	9.52669	10.7354	3.15383	3.83786	3.11281
0b5a32eab7df38b8275536d028a3a27a968842819cff81aebf2518d1f36c273a064ece0e8e278079ceeeef033c3eb19a5f443f4448a9168d57de62a6fed58645	6.1844	6.89303	6.73385	9.29381	6.06663	5.68617	4.18182	5.22901	6.02686	4.22998	8.70302	3.29452	3.55536	5.75443	6.88803	6.31685	2.46678	2.35923	5.0623	7.78411	4.73535	6.08542	6.9439	6.90752	9.6383	4.88408	10.3907	7.51413	10.0402	7.62825	6.18556	6.66726	6.48139	8.03705	7.52083	8.86001	4.31148	11.0117	6.92631	4.78077	6.6361	1.25671	3.66645	3.28518	10.6713	10.7184	3.69506	3.86191	3.20266
349d005f88e020440daa36aa9923e399cb744daf0e872271d0209978a449b2633ccd78c9172cc8e4db9b293a33e48eec4ab40a75b4d6cf45b78ce9650711ac10	5.75134	6.75238	7.67718	8.15837	6.57466	6.03086	4.09075	5.55634	7.38455	3.47847	8.55138	3.28894	3.498	5.77111	6.61518	5.89319	2.26716	2.88654	3.86518	6.3866	4.39643	6.44768	7.02273	6.34767	10.3631	5.92546	11.229	6.91514	10.3742	5.84151	6.30437	6.47882	6.36093	7.57146	7.02012	9.22283	4.07875	9.86121	5.07409	4.18772	6.4236	1.46445	3.76614	3.56021	11.6883	10.9133	3.66425	3.54741	3.56499
0a328827f4c37cfa43da89314e32376346365640360e572d653a9aa9390a486a07306fcdbe281b528b3a8afea6023972a6752e9f4e4b0db7cde3d4309b338f8c	7.1349	7.19356	7.33542	9.83414	6.39228	6.62358	3.96888	5.73144	6.71511	3.88975	9.37788	2.49783	3.61335	6.14093	7.08152	6.12404	2.42296	2.74834	5.1492	8.96715	6.46727	6.38881	7.38884	7.82396	9.21753	6.50542	11.5001	7.93716	10.7693	6.79806	7.47999	6.87557	8.98443	8.69096	8.49155	9.18911	5.3383	11.6675	9.13234	6.14236	6.82255	1.65857	4.55107	3.22486	11.4208	10.9701	4.19717	3.88284	4.7692
e87a68659259d1c94d5cfb104042f2aecb43d24b19ae340d8409e63a379e4ade04df7ab06334fd71aa38c0faabce53059ea652d0159e8501dca4cbc431e1591f	6.49222	6.75995	7.27951	8.18023	6.31687	5.66554	3.92989	5.58567	6.88626	3.15445	8.69175	2.72484	3.56535	5.82993	6.98435	5.84887	2.41212	2.4505	4.38384	7.89946	5.00508	6.61499	7.81131	6.6699	10.5397	6.13756	9.87804	6.61093	10.0092	5.7467	6.09704	6.97575	6.12492	7.78013	8.05194	8.2156	3.89127	10.6602	7.76088	4.40148	5.7604	1.06706	3.38709	2.71865	9.6412	10.4248	3.44945	3.72006	4.52447
a3d568d7ef8955f2ed3b855e49c7fe646896088e4f6d4458624901bb245059b6f5719db8ec200f8d210e20e06a7d2efec109137f67067d7809adf5ea90d63adf	6.55497	6.71353	7.19917	8.43722	6.6203	6.03979	3.87979	5.51819	7.23015	3.91175	8.09335	2.66427	3.8333	5.64306	7.308	6.09879	1.85453	2.12391	5.12892	8.41983	4.71039	6.53905	7.45655	6.80778	9.5322	5.56602	10.1059	6.90293	9.59045	4.63623	6.24607	6.61448	9.84473	6.36665	6.79813	7.62629	3.97289	10.5279	6.64662	6.72775	5.79451	1.64217	3.74427	3.06519	9.24167	10.6061	3.64327	3.30756	3.98685
bcbbffbf62acc2ff63958552b9859c797940c087573a42ecd6b579d9f303abaca5db9c6a0527347d959037f9b834185eb285a37f7d0028bfc5c026ed8dee0a30	7.95739	6.71259	7.45222	9.3131	6.57848	6.30895	3.50552	5.47864	6.65714	3.51056	8.81002	3.46989	4.28842	6.67061	7.34265	6.02769	3.29955	1.72447	5.72727	9.88401	5.53295	6.94109	8.27895	7.70958	11.2625	7.90738	12.9842	7.64549	10.6905	5.45673	8.45863	9.15215	8.80924	8.74847	8.0519	8.98121	4.57054	11.7763	9.07979	6.214	7.01311	1.4007	4.40778	4.0669	11.4189	10.4995	3.37017	3.95387	3.56744
37c7ba09aa3c77eb63aa700004640daac7bb151059c61a3b3cb687b8e0af897e69549fb55540dcbd48f2873408c22b903fb5327ad3302dbce952c5c0c73e76a9	6.15614	6.98775	7.23566	8.51003	6.20246	5.99572	3.7984	5.91288	7.43773	4.09871	9.07657	3.34837	4.01435	5.71489	7.40579	6.96753	2.68423	2.30973	4.53017	9.5191	5.97915	6.33749	8.103	7.42794	11.1922	6.45336	10.2597	7.56872	10.2845	5.89997	6.11043	7.16673	5.91121	7.89243	7.64197	7.92846	3.94738	11.0399	8.07955	4.14538	5.36019	1.00915	4.28603	2.96285	10.9638	10.5784	3.32	3.544	3.48363
3e644ab3395c45861d147d3c0ab9c1fa53cd2d38ef01eab533f569b27902ea1ef151cc0b67547616281aab95ed43bd2acfdc2155eb8044a34844358c09048502	7.60561	7.10058	7.7396	9.22043	6.2718	5.87075	4.48588	6.01561	7.66627	3.67952	8.77895	2.62608	4.01923	6.23822	7.54905	6.89354	2.44054	2.63143	4.55799	9.01898	6.8535	6.94242	7.68925	6.72451	12.4545	6.27172	11.1095	7.50915	10.3216	5.39984	6.623	7.63532	6.40604	7.3221	8.54002	8.06808	4.31885	11.2998	9.44809	4.69341	6.20229	1.56351	3.80538	3.4234	10.3108	10.7029	3.82501	3.7749	4.73914
322611018b4ec888c34b544a6937dcffcbd950c0721bebfe102303b8a3f3200b9e0ffe0fde3eb1bb6b71a203d88592ab8364cf863e2a9bdd4100960a90e54777	6.03351	6.34035	7.10923	8.28263	5.70695	5.48365	3.58216	5.41385	7.3703	3.08151	8.29644	2.1113	3.76273	5.31737	6.86442	5.85892	2.03403	1.99393	4.5444	8.85488	5.01499	5.8825	6.83959	6.74448	10.2979	6.31764	10.3073	6.62936	10.4674	5.94748	6.0671	6.67852	6.86552	6.90814	7.20493	7.81922	4.08338	10.9741	7.24841	4.48563	5.46403	0.95368	3.54682	2.6107	10.2607	9.79446	3.21397	3.35492	3.48119
6f6e5d58e54c12ae1ba30144ad79c5bbbb7572b551f5b69d9d9b894f3d62b4a8cf19417301d5aa40c22d3123a2fe9be23947718d26f1acefbd5812c096ec7023	6.97907	7.09132	7.57159	9.06014	6.72888	5.0069	4.0281	6.15356	7.20627	4.46817	8.69071	3.48617	3.90771	6.00543	7.42321	7.21574	2.92155	2.87003	4.97972	9.94867	5.64194	6.97981	8.61685	9.08199	10.3107	6.92731	10.9914	7.69262	9.93529	5.91554	11.9373	7.14706	7.03551	8.54767	8.38258	9.18495	4.23241	11.5487	8.81423	4.56167	6.94895	2.03917	3.5217	3.64761	10.3812	10.8167	3.70761	4.03013	3.30222
1c7a7c206c2c8703f1da7b4fe3c453fe883425524ff991e585937c29218783c632e4816366fc9fea8fb05194f21e64bdfa9d3dc54535c1f256bcc711d484a3de	7.06242	7.09987	7.30025	9.57764	6.25386	5.68198	4.22356	5.87072	7.36994	4.07327	8.77693	3.20489	3.94892	5.86099	7.87338	6.81536	2.40579	2.82923	5.53841	9.44862	6.24753	6.68583	7.62812	7.12694	10.3586	5.82185	10.3449	6.50599	10.7431	4.60677	6.30807	6.73475	6.0788	7.30781	7.96862	8.53298	4.08205	11.3614	7.87232	4.61586	6.29359	1.39368	3.21464	3.42513	11.583	10.9306	4.11769	4.07156	3.45719
88374ea10bd588fa1f526f748acf4be12f7731d6449dede822b999f03f4a10b21752af753b950c557ae5e8049ef4837f582657fd22b906d9435b6171b68b2e15	7.5365	7.53748	7.23497	7.76666	6.71628	6.28506	3.90099	4.78381	7.02318	4.40347	8.68181	2.40485	3.5621	6.27859	7.41257	6.78524	2.19165	2.88924	4.57139	9.05728	5.0815	7.16617	8.40888	7.63148	10.2016	6.39473	10.6857	7.89053	10.2845	5.21033	6.25166	7.28668	6.7321	8.00581	7.78446	9.04082	3.89142	11.0504	7.06471	4.73521	7.15753	1.32259	4.04265	4.02078	11.1996	11.1442	4.02589	3.67275	3.24051
682742868e4308aba3219b7d0c1a21865934b8908f3480d3bacfa2a9366cffa6d31d58718e41e027ab77a6b9bc06ab22072d0da678a0ff2398baf2b78c0b84b2	6.00371	6.96466	7.1827	6.91051	6.08337	6.19422	3.77405	5.57369	7.38512	2.50193	8.83086	2.60777	3.26743	5.55236	7.22747	6.05976	2.47886	2.48625	4.49411	6.30539	3.97577	5.90758	8.75466	6.6516	7.21504	5.51964	10.0967	10.9862	10.5247	5.07603	5.5314	6.4663	4.86176	7.31255	6.86767	8.20318	4.11954	9.94478	4.23139	4.15187	6.4873	1.15735	3.984	2.89849	10.2647	11.039	4.04719	3.7224	2.40753
93d015c0122c6e90e073ea5aee4f4ded3366c0b0fc59c8b1b36582eb91558e382ae3a66421b8a1b5281fc345bfdb3f9b34419b0935003cccc47309d8df4f45a3	7.8058	7.19336	7.18448	9.14259	6.12822	5.1761	3.77967	4.96349	6.7671	4.35775	8.02052	3.08799	4.00836	5.52008	7.08905	6.36194	2.37696	2.3606	5.29501	9.35842	6.1197	6.35785	8.01097	6.56984	10.5482	6.35162	14.6216	6.68476	9.24417	4.45254	6.48517	6.50427	5.19623	8.24548	8.47925	9.08328	5.16973	11.7174	8.67861	3.87885	6.69632	0.8277	4.12301	3.60261	10.1245	10.4241	3.15214	3.36402	2.66246
2faa3f303b5b6256f53202b1eb87f0ab2e6d23678ff8974772893324a5ee28e40a8538207c94dfd922a1a12ef51e4eb9c23d551b9b844b6951aa0aab9bfe24d5	6.30892	7.04269	7.83839	9.33086	6.21549	7.04094	3.37672	5.63185	7.4432	4.34062	8.66043	3.37743	5.25402	5.60482	7.01821	6.9632	2.6155	2.61804	4.72564	12.2364	5.81618	6.59494	8.40249	7.75602	10.0269	6.37064	11.2669	7.49215	11.2335	5.19797	6.58442	7.51326	8.65992	7.07784	7.93594	8.39148	4.42753	11.6161	8.43759	5.76442	6.16047	1.42122	3.5672	3.52061	10.7578	10.7591	4.04344	4.1452	3.71086
20493e795515bd5394f590df84b3807ed61c209ae203c3c60abc4c96d1db23325cc8088798347fe7c60a8ccd033eac7e584313227054838ddd2b58ab924254c1	6.86756	6.90374	6.93644	8.52008	6.56494	5.88032	3.94186	5.32489	7.21872	3.41227	8.61438	3.03407	3.50737	7.94825	7.18537	5.36125	2.17871	2.56161	5.27763	8.29271	5.10349	6.2691	8.83211	8.78123	10.3459	6.31115	11.1273	7.96337	10.037	4.87183	6.14322	7.08635	7.97999	6.89059	7.76332	8.58285	4.28226	11.0362	8.24025	5.92972	6.68227	1.27713	3.71772	3.34299	11.2974	10.3691	3.59611	3.2181	3.67517
f42465fd781e0f4bd7152b8e5a7e97382e2cb5aa56d3ccdb5fe3a48ded8ef2cd63d394acd6a1901b710b8d0eda7d4efb203481d3e75807b3c02f131d820f85e7	5.67032	6.61278	7.39679	8.37307	7.03908	5.99968	3.83954	5.23384	6.62218	4.67022	8.81073	3.15279	2.989	5.6447	7.52826	6.76686	2.24515	2.23814	4.44329	7.25183	4.42866	6.20591	7.1944	7.03261	8.69667	6.42455	11.5062	7.34952	11.05	6.49999	6.04219	6.75511	3.64385	8.00725	7.10968	8.31792	4.03916	10.6195	6.45513	3.2555	6.13658	0.98223	4.04647	3.24537	11.3952	10.5863	3.41922	3.61912	4.4364
239c802805bdc3c184dfcc38b9024962cbffb07e2258ccd3a7e5f17f67b782613253784a7c4f0f1e4c9a7b807e4cb0009e7928fa51d1990c980cffbc46a15518	6.04394	7.03578	7.80763	8.19041	7.41493	6.44606	3.88708	6.14554	7.26306	4.63588	8.79938	3.47704	3.37144	5.97055	7.57689	6.71618	2.36353	2.5414	5.28109	7.65958	4.88065	6.27757	8.41429	8.3494	9.27987	5.85416	11.0119	7.72241	11.4825	6.58846	7.7808	7.95227	5.53914	8.01309	7.01447	9.14379	4.48032	10.5722	6.7246	4.4678	6.4858	1.38303	3.8182	3.50929	10.7327	10.7755	3.89119	3.80394	4.78629
ca5280f4bc0012a25784f67776ffa1a20951926d15f35fac3335ac3fc99607a017d4c33d568399cbd5da08dd616c4fe83bf90c6ae5adb5d52994043e7dbea5c2	6.18218	6.90348	7.50237	8.5369	6.03168	5.71482	4.05843	5.61594	6.79722	4.24579	9.12207	3.14542	3.51836	5.48281	6.97804	6.5658	3.01898	2.43837	4.45667	7.88572	4.72884	6.72514	8.43475	7.32301	9.81335	5.81599	10.3414	6.26896	10.3112	6.26864	6.46815	6.79567	5.69344	8.363	7.67556	8.58983	4.17929	10.9888	6.82324	4.49525	6.59156	1.41397	4.57355	3.09564	10.6234	10.674	3.77261	3.70422	4.27139
d31bed72a4fabcdcf1683dc7085909779539a47ff9074e743bd02f20df9f89604c32aa69a1d02e99e240fc8ee3524916bd7ee8b8a3a7a74f3617e64dad8e1fc1	7.42962	7.44795	8.91742	9.38673	5.80279	5.74497	4.03739	6.01281	7.81999	3.24675	8.43449	3.07071	5.60141	8.47541	8.00749	7.13181	3.60626	2.37788	5.43669	11.6084	6.22455	7.48521	8.15629	8.03214	9.82171	7.17855	10.9061	7.51802	9.30104	5.04439	6.35488	6.01941	12.6714	7.33743	7.95309	8.47366	3.91745	11.6856	9.65326	10.8438	6.11677	3.90701	3.99063	3.49516	10.9333	10.5863	5.3516	3.82423	6.97036
bd4b122c5b8a8c1baf243054bd472194afa4399efc7a4fb748198a07bce51913ebbeb97042bfb9509e64059c9f35954634528f373326a596ffcdf5b918053319	6.45197	6.94375	7.0963	8.59958	5.91053	6.05336	4.07303	5.61814	7.07923	2.63735	8.97092	2.09532	3.83465	5.61011	7.46229	5.3347	2.50705	2.28686	4.72157	8.46589	5.43325	6.49828	7.51941	7.00742	10.3919	6.60483	10.4921	8.00389	10.49	6.425	6.29723	6.23471	7.15629	7.45818	7.38142	8.79584	4.20575	11.1282	7.38108	5.04289	6.62896	1.2912	3.57124	3.2392	10.9695	10.6156	4.46407	3.96786	3.83902
0fd9073e69854ca59342cbbe2e8d46e9e696cc6c4bee2715180833df4f66efc99081a81546a360669b7e3d1d5061dfdbea2628c068b6bc2db6b6648d6c51c4d4	5.73397	6.47807	7.81279	7.96365	5.701	5.58755	3.77431	5.09283	6.26503	4.72386	9.03915	3.10051	3.243	5.13045	7.50605	5.98669	2.42363	1.95563	4.43627	8.40069	5.40753	6.08128	7.60864	6.58324	8.71798	5.34001	10.9906	9.05209	10.3164	4.49945	6.24018	6.52943	5.93554	7.75972	6.69489	8.21577	4.20037	10.9406	7.38203	4.17096	6.40676	1.29515	3.26993	3.2424	11.3888	10.3248	3.47065	3.50049	2.92083
ecee7f86f16b3390086199d7425e9e1694d215196a456ef56e4d99b2d6252e289960b2886e4405b5e45fc24534089f8e3971aa81f9b37e86c654ffdb54dd0b76	6.83115	7.26444	8.21607	9.00228	5.93763	5.74676	3.90128	5.55457	6.95573	3.79729	8.90882	2.93368	3.98786	5.89352	7.28662	7.25687	3.57191	2.49364	4.59124	9.02869	5.90788	7.14859	7.71565	6.7351	11.4608	7.07092	11.317	7.81186	10.4269	8.15635	6.97553	6.4146	6.85106	7.53176	7.69784	8.23322	4.72172	11.4189	8.24634	4.70457	6.4825	1.46844	3.46051	3.59502	10.9165	10.3106	4.23498	4.41891	3.22092
aed711da5785a481e81f2d4c6add700dd1246bc08f4e5b49454914e3f8c1f20360bb69fa0f119ed016add81bb39c50d100a9246b8f6da6aab0dd71d519925e9c	6.15593	6.92637	7.33108	8.48888	6.67312	5.6564	3.76187	5.31417	7.55634	4.72031	8.05603	3.74875	3.57312	5.84453	7.41619	7.14597	3.25595	2.55338	4.84326	8.48062	5.46865	6.77794	8.11032	7.73903	10.9063	6.61101	9.51148	7.0927	9.80517	4.85088	6.9167	8.08574	6.93721	7.11377	7.69331	8.04539	3.9098	10.9023	7.72913	4.59731	5.59638	1.15983	3.26978	3.23337	9.53679	10.1999	3.59384	3.04004	3.40089
0e6792c7d081e1dab060703868158f92d67800eb14fbb96bd71c5610906ca40459e6e6255940341a7e40c40f8b1a35fbce4bf3cc0570e480de3a851d4eb57e4b	6.65594	7.46653	7.18408	6.62724	6.71154	5.99223	3.85153	6.38194	7.23534	3.71327	8.6879	2.86874	3.89001	6.30231	7.49321	5.81124	2.00548	2.26696	4.72676	7.72546	4.35549	6.22494	9.08151	6.9281	8.13706	6.44295	11.0747	6.36308	10.1727	5.88229	5.74109	6.81763	7.21631	8.08925	7.01651	8.51055	4.17982	10.6065	5.57292	4.72731	6.1488	1.26766	3.69594	3.43359	10.3186	10.2751	3.9086	3.5958	4.98081
256aed36dd55192f9025506980802adeb9fc605fec37c09a093365d51ea283364829baf31a7dd0a3a838f2aadc0e11cc02be3d731baa4fdd5d3249cfabde4375	6.1871	6.98138	7.50869	8.3894	6.77905	5.79824	3.67966	5.37162	7.00998	3.39864	8.94727	3.37704	3.4032	5.83689	7.45013	6.78087	2.03933	2.58569	4.76087	8.11581	4.47748	6.1934	8.50782	9.02991	9.87728	6.98625	13.1774	7.57832	11.071	7.31106	6.94705	6.68757	6.33526	8.26696	7.14297	9.13815	4.55089	10.3316	6.45056	4.78772	7.27968	1.10382	5.05084	4.6706	11.7486	10.6839	3.60947	3.94068	3.65525
dcaa9f90882dfc8af717bca40435f35cc8fa4e8da9275d2ced1e6fc103497b1c347ba52dd8d2eb76cf83d6e1efe43d568fcacccf336db85d05190a64df6c684d	5.21185	7.02595	7.30184	8.52008	5.81018	5.53007	3.9255	5.63384	6.85706	2.73081	8.55172	2.62151	4.70157	5.7893	7.21036	5.90424	2.58808	2.505	4.51468	11.5271	4.88972	6.19906	8.16664	6.19493	9.59679	6.13328	11.5748	7.30784	9.71961	5.58797	5.40169	6.61724	7.43503	7.75799	7.50156	7.92666	3.97711	10.8337	7.01434	5.47316	6.11623	1.11079	2.98036	3.03478	8.9847	10.331	3.69012	3.7188	3.17787
dc91c5a56f7bef7d35898af85c6ff965a80a982da090c4a93861558b90cd197fe3ba6d5200a0c1ff4dd59c1ee9a0bca9577d7a05d535a0c23d4a6ad29fd21202	6.58589	7.08685	7.3223	7.45286	5.79516	5.6921	3.62105	5.54932	7.42358	4.20619	8.92213	3.47407	3.75	5.42347	7.13206	7.1308	2.712	2.31306	4.99708	8.55129	4.80867	6.30071	7.29614	7.09227	9.50505	5.83479	11.0733	8.28079	10.5322	5.7864	5.74436	6.27994	7.47186	8.70425	7.64661	8.148	3.99618	10.8152	7.13583	5.23593	6.41935	1.39127	2.92603	2.80387	10.7446	10.3828	3.50642	3.56468	3.87575
03f8344eb09e9507bf62fbbce67dd8e872cdbd446a7d84576aecdd5b9187a9fb2d7b70cf526d03c9ce3442fab3c95f1c929e29d8839ce1e693fd19cbac24d907	5.71938	6.73378	7.16362	8.29538	6.80347	6.18853	3.93127	5.5817	6.57892	5.18827	8.88022	3.69405	3.87681	5.04624	7.03027	6.7835	2.19945	2.74494	5.11321	9.90778	5.10234	6.22325	7.40998	7.07896	11.6645	5.96045	10.9578	9.31357	10.3726	5.63722	5.79401	6.4993	8.27478	7.71928	6.74273	8.62965	4.27025	10.439	6.92108	5.3519	6.61275	1.62524	3.64822	4.00019	10.3655	10.5397	3.6581	3.62006	3.40323
b2e4a72ae214559b5e1c47320060a56e2aee8e25ff966460acafde939cb792473048e21ccf21f6ab5e675c2a6022df2554ec4423920074e04e5bc23eb093b6e7	6.73053	8.14072	8.07074	8.79204	7.08738	6.45489	4.16654	6.02513	6.65033	6.072	9.91724	3.858	4.02343	6.40253	7.27133	6.64318	2.38638	2.78494	5.01484	8.18041	5.89925	7.48491	9.89532	7.60574	10.3855	7.67525	13.3445	8.83975	10.3883	5.1284	7.66261	7.89059	10.2342	9.18373	8.10694	9.36392	4.93806	11.5977	7.72771	7.69482	7.77602	2.26986	3.92314	4.45353	10.9901	11.4177	4.74803	4.38358	4.70325
9083e8e510b0ee083af189c554985c2bfd4320e17428581044311c4c7fb29dfd15d29821da6e68dfe31f93745844f280b4336af4a5b2e9fb16d583785658b570	6.46178	6.92363	7.16346	8.90202	5.64244	5.28767	3.92659	5.58256	6.9079	2.66967	8.86667	2.47645	3.89177	5.79367	7.33407	6.34716	2.48939	2.64752	4.61974	8.85369	5.32846	7.01745	10.3537	7.06181	10.0954	6.1003	10.8871	12.5805	10.0507	4.02179	5.33214	5.42429	6.28957	7.52751	7.72762	8.35293	4.53401	11.0109	7.43186	4.60751	6.52718	1.34672	3.56603	3.28522	9.07451	10.5878	3.36296	4.31838	3.68459
d933606a2240b027502907f44f97f13d742a14714a98a308437d0393f44772b0f2eff52c5dd49f80359fe50c7b9bbc6237730b00d5837f20cf551296503f3f77	6.29268	6.79525	7.04876	7.31744	6.32687	5.71453	3.99779	5.52157	7.25944	4.36479	8.57491	2.63868	3.22025	6.0284	7.28999	6.93652	2.55931	2.3189	4.57014	7.10272	4.06874	6.51348	7.5176	8.27724	8.11679	6.11174	10.4758	6.56563	10.1232	5.99597	6.12357	6.35433	5.53065	8.35769	7.2301	7.73193	4.18041	9.97487	4.70053	4.10269	5.89469	1.2403	3.43265	2.9529	10.7234	10.023	3.38211	3.61895	3.87279
ba4ed850bf3c85fa91c2c08025c75436dec70d7fe1356b9e767cbc839e11122ae58c42febc04899b3c57060550bec91ac578969aa88e42fcac2f567381e87388	6.51832	7.15917	7.47447	7.65432	7.56422	5.69378	3.78485	5.69199	6.43533	5.02994	8.76223	3.53214	3.94319	6.12325	7.73039	6.95117	2.87545	2.62845	7.36333	5.97883	4.77409	6.58036	8.84657	6.82225	8.23715	6.46916	10.8266	9.702	10.1508	4.26523	5.84901	6.43664	4.89128	8.77181	7.11551	8.19736	3.93914	10.0891	5.31071	3.7932	6.37072	1.09199	4.14307	2.99159	11.5543	10.5595	4.01339	4.00047	3.19417
fe586d9d8ec6afc0b0725462ce7827edc5b8eeac6d9ae95fbc494d7df142280839dff443de02d955a1d063484b01f05cc199f6bb7cb4e9b7f457f3625a0b8428	6.5633	7.53793	8.25423	8.80323	6.62935	6.30112	4.11215	5.47999	7.21622	4.61022	9.46112	2.59202	3.84648	6.12696	7.69586	6.9607	3.25828	2.61651	5.00515	7.9488	5.97002	6.85583	7.49942	6.95817	11.0558	6.14715	13.8796	6.5905	10.2893	5.01771	7.63712	7.75604	5.75282	9.55245	8.01594	9.2426	4.69001	11.2719	7.578	4.53206	7.20769	1.46899	4.64397	4.15202	12.7259	10.8103	4.2287	3.96788	3.77383
de860351a1d5eed442ef947af8e6e3ecde4adc5917560be9de0097c15bd763157c1bcd7cf166101904f33388dba899f41b64f9797d3a67704a65ef8a422f499d	6.21753	6.95685	7.52186	8.12967	6.60134	5.57038	3.94869	5.99917	7.21269	5.62125	8.66725	3.16013	3.6482	5.90865	7.20074	7.34985	2.42627	2.24296	4.9134	6.02574	4.80267	6.5708	7.93872	7.34139	9.23042	5.72087	11.3625	6.80522	10.5906	4.87902	6.51153	6.53022	6.00697	7.8732	7.07873	8.47978	4.33378	9.95635	5.36426	4.2945	6.40438	1.60882	4.17026	3.30418	12.0315	10.8459	3.55106	3.43689	4.51326
dee94a7457e85a8cf67d8cd8ec918d97bdafe66bf9e70093efeea889265b1d51f82500e82c424078b326a85ff0e9f85bbbf17c5b30c349c9b3e3670d8da68645	5.39564	6.49355	7.64368	6.6663	5.9623	5.23568	3.47439	5.11932	6.41647	4.51318	8.298	2.60121	2.91759	5.65409	6.99213	7.86903	2.87762	2.05987	3.93057	5.90334	3.72217	6.52412	7.827	6.68703	8.26141	6.22724	10.3423	7.05597	9.50248	4.68776	5.121	6.24056	4.90097	6.96555	6.60898	7.84871	4.49255	9.49807	4.27253	3.77564	5.99328	1.06527	3.42281	2.465	9.36099	9.8028	2.99813	3.21674	3.77514
8d1552dce20c28c98bcde60cce7ba890d8af5e7dd5a89caeecd816a79ac93c9dedbe27f564b8faaba2b3da73f72f55e696cc9473ca4c5c1e50075e144dfd693a	5.79321	6.79831	7.185	6.77034	5.87668	5.07596	3.33234	5.68451	6.50734	4.39783	8.83526	3.22616	3.1112	5.40045	7.00842	6.02579	2.1012	2.12105	4.92135	5.64953	4.22064	5.93709	7.77204	8.39361	7.06093	6.22557	9.78114	5.76433	8.72015	5.07327	5.32901	6.00437	3.77402	8.2955	6.56479	7.76023	3.82174	9.65982	3.7008	3.42902	5.84301	0.78331	3.08917	2.88352	9.43575	10.4053	3.13912	3.48717	2.85033
6cfe7596189720472e4cbe06c252c88ea370adb8dd25316996327b697a33ac2247d422d634da42428621155a23c8a013dd525656064756d33e6505724412645e	5.20758	6.75535	6.81745	8.73791	5.59418	5.80879	4.00228	5.84984	6.85484	5.01109	8.54368	2.79646	3.79252	5.58359	7.22694	8.27045	2.78567	2.4409	4.85546	7.58469	4.48229	5.9766	7.96134	6.69379	8.71258	5.96448	10.791	7.43311	9.4073	6.23345	6.38272	7.56747	4.37648	8.13788	6.35875	7.74991	3.96456	10.2018	5.73702	3.25075	5.64366	0.66035	3.61534	2.54896	10.7607	10.0256	3.4582	3.42096	4.39439
290bdc3a9ed076988bb1ade244489c86ec912316648d87ee81a51a737c89b9125ddd8285c510c06efee0cace20c0e1e1206ef4ad68161afa752d361f3a44f1cb	5.83536	6.78761	7.24604	8.03597	6.16151	5.56857	3.29015	5.50452	8.46697	3.30555	8.63644	3.00347	3.36028	9.38954	6.57684	6.32509	2.28875	4.6802	4.47042	7.83284	4.24372	6.61889	7.11574	6.19471	9.17133	6.04734	10.126	6.7087	9.84523	4.83946	5.61274	6.3718	7.54261	6.86757	6.97202	8.36787	5.39206	10.1111	5.24661	5.65942	5.93822	3.04412	3.62075	2.8074	10.3212	10.4631	3.59368	3.73907	4.59995
90a96e8b6e547c17783068a609677943e00f6588d5756bb5c4c2d208bbcab9889a8cecefe5ee05d517f3ad7e8c99725372f38afdb7b5aef1000b9db3ad0bb545	5.69646	6.6914	7.67958	6.92696	5.67226	5.54663	3.47679	5.51912	6.7908	4.6071	8.35896	2.86573	2.89427	5.59621	7.09374	7.83765	2.85139	2.40867	4.72807	5.77124	4.44878	5.71153	7.98016	5.76272	8.16857	5.75461	9.84174	8.20819	8.76331	4.93265	6.14676	6.41686	1.72437	7.85915	6.61182	8.41673	3.92769	9.81756	3.69919	2.95045	6.35078	1.21637	3.78345	2.74648	10.4188	10.2616	3.2533	3.58778	3.29422
c329a884f2c3ac000f01ae48628baec3182afb80fef9e9621d5314824e1c134b2f22ae9d2eddb95df8190ee585e27892b11c29a8dc4672bd9b8868c369687a1d	5.33074	7.02151	7.54424	7.45925	6.21474	5.56338	3.45753	5.88077	7.00427	3.21301	8.98611	2.89906	3.33975	5.28808	7.27645	5.66861	1.91261	2.48428	4.90791	6.52432	3.44122	6.02126	7.17068	7.32611	6.88888	6.88868	11.752	6.77303	10.7648	5.75325	6.0172	6.67221	4.39556	7.98306	6.37518	8.47786	4.2518	9.44815	3.48143	3.57933	6.31988	1.08569	4.00716	3.37661	11.1611	10.2416	3.15033	3.51008	3.64552
db6dedf384bd092d85a61949d9f9fe11d68008243e980471a11533d12e6c24232e9b98fd924d83567c5cf29631326773dec806c24d0c1de9acc99c7d32b4d3b1	6.10396	7.0122	7.06829	6.83617	6.29929	5.93127	3.53418	5.48422	7.10185	3.20366	8.313	2.39046	3.48423	5.7911	7.51715	6.06762	2.61957	2.35848	5.45399	5.89102	4.14871	6.89159	8.03242	6.10543	8.71649	6.12649	9.97501	6.78627	10.1315	5.65049	5.46482	6.24399	4.40196	7.26952	7.22278	8.14836	4.29817	9.84285	4.81172	4.03915	6.27112	1.13321	3.72607	3.31846	10.1534	10.5608	3.26914	3.45871	3.0072
e3a4516889df1769498516fe01105687d67db0b0f777f7be25f4a2ee3d8744ae500b2183538aaaab10f5642a3c7a73137735ad89baa7d337d47443f7258356c8	6.06048	6.64789	6.85697	6.81187	6.26989	5.82373	3.918	5.32428	6.91093	4.34432	8.82313	3.07786	3.45395	5.5515	7.31343	6.65291	2.72375	2.46829	4.99314	5.85231	4.79856	6.40324	7.22923	7.03734	7.24326	5.74055	10.773	7.60804	10.2759	5.43721	6.73098	6.1054	4.15464	9.07879	6.91306	8.70989	4.03389	10.5204	4.83485	3.99344	6.39814	1.44247	3.01202	2.9988	10.7664	10.3922	3.92367	3.42066	4.22863
6601cfb303aac8e7b804f91377f5ac2591a0f3d335b6b5e1d0857373e6fc721f47c140b4a2e9272201650afb81da1ab8c00c87d069fec06935812c642e69ef99	6.37652	7.18933	7.6988	8.60137	6.009	5.92289	4.24942	6.06196	7.15035	4.6391	8.63009	3.07834	2.94271	5.22706	7.50531	8.41256	3.15534	2.86887	4.09135	6.71054	4.01524	6.98438	8.32003	6.84904	10.0552	5.97805	11.1986	6.88507	9.55561	5.73196	7.42221	9.63705	5.67656	7.73921	7.02387	8.72435	3.98997	10.0902	5.70479	4.22527	6.21069	1.15563	4.23657	3.1238	9.78834	10.594	3.5705	3.46616	2.80555
58094bbe3b3823bffbb682c7ee21d64ad30f92257a23266b92e6085b9aac38e015ce3e3725df68076736fec51f5e0a3c098ec2791ba1b7a7f283ac9b81ab8c23	6.08697	6.64007	7.43488	5.72449	5.83677	6.0352	3.98641	5.20517	7.41721	3.87943	8.1473	3.95512	3.34134	5.2233	6.68246	6.54904	2.32068	2.37373	4.80797	5.33146	3.72374	6.27555	6.97404	7.13127	7.35938	5.39577	10.1969	7.27364	10.9129	6.71825	6.11175	5.42009	3.55212	7.35344	6.45915	8.23367	4.06805	9.8949	3.11751	3.67035	6.21494	1.10762	3.75439	3.22998	10.9458	9.88705	3.24969	3.22725	4.05634
6637e7a08f5a8f85468c4a7b877555ce68ae00b723400a5f2fd4e6310f524d26bbf0277dbb4904035516207922c2d5354d5e8ae391fafa18d8a231dd0fc666f2	6.96814	6.72437	7.77293	8.29346	6.14437	5.81221	3.81236	5.42272	6.81529	7.54609	9.08291	3.46285	3.38221	5.78048	7.40995	7.40609	3.00048	2.65587	4.05084	7.56633	7.25694	6.58793	7.09627	7.22566	8.22672	5.52365	11.6201	7.2227	10.8783	5.69949	6.70095	7.29732	4.04563	8.11412	7.46635	8.71698	4.39765	10.1581	6.58019	4.27528	6.88171	1.72156	3.98143	3.28748	11.3125	10.7776	3.96196	3.93906	3.75389
61263b0ddc157bdb746b6c17f2f0e7c00df71cb0d168d3f7f6223a0039d580784041f9e251cab12969210a48bd659dd7686925ad7e318e3edebc9444723a16e8	5.748	6.98726	7.6235	7.96508	6.26699	5.33806	4.56853	5.67276	6.69006	5.17445	8.88955	3.23767	3.37137	5.77111	7.5917	8.16631	3.61135	2.69191	5.45925	7.53323	4.92562	6.10936	7.95169	7.75392	8.31461	6.1647	10.9793	7.07292	10.1669	6.37209	6.02986	6.61807	4.29673	8.83323	6.85908	8.45792	4.05477	10.3993	6.32903	4.32822	6.31708	1.34682	3.40366	3.52916	10.37	10.736	4.22012	4.2004	4.7013
ee8808af5004f008adb88c1e11ba92b64ebabc81407cc287afe155fba9f06fe86bf8edc73872d38a97a67a6a37c10d00a65ebc5a79a4401609a984770cd08a99	6.0463	6.71062	7.43183	7.55821	6.22864	5.24648	3.52642	5.28145	6.4065	5.05584	8.95887	3.12727	3.31449	5.28495	7.31108	7.21213	2.72984	2.46777	5.93527	7.12359	4.96898	6.33926	7.53106	4.2104	8.21013	5.89239	11.3681	8.90959	9.35622	6.37923	6.14364	6.70922	5.29045	8.25285	7.16476	8.64186	4.59976	10.5135	4.87714	4.69482	6.41909	1.28205	3.49382	3.20435	11.5536	10.0838	3.51252	3.6707	3.17501
9cc3e584fb7d624867bc2f6029c2e969914943d36bf377b7dec2739474b99b954e0e207d055add5854d82451fc3289bbe47558cc74c0c07e54b8f3f0dea81f90	6.0809	6.73122	7.17508	7.42137	7.48244	6.04837	4.17845	4.65265	6.88895	4.17986	8.80675	3.43863	2.89816	5.64739	7.31677	6.86973	2.70696	2.52949	4.86842	6.32285	4.69314	6.23129	7.57595	6.55297	8.81357	6.44697	10.5723	8.02479	11.0445	7.81976	6.10541	6.96538	4.579	7.65216	7.1	8.40925	4.25125	10.3069	4.92735	3.94244	5.8533	1.29638	3.18644	3.25175	11.2498	10.3617	3.62297	3.64079	4.17173
293447b16e0f5704469e9e30404e5fe15ac1ef46289ede63f8139274e1f5a0ea7ec7668aed8482a80d110e43e0e1ddce178bc6801977903670603b17116a922c	5.64785	6.68	7.09686	7.51681	6.66934	5.61849	3.86891	5.47623	6.59573	4.0639	8.87141	3.15016	3.08912	5.32735	7.33882	7.11613	2.37775	2.75999	4.84104	5.57912	4.29772	6.38038	7.78472	6.99658	7.94278	6.71691	11.767	6.8392	10.6405	7.1805	6.35534	6.23266	6.91683	8.50814	7.33152	8.6774	4.29284	9.9745	4.64676	5.10528	6.99226	1.25406	3.9372	3.53555	12.4076	10.3993	3.46912	4.20243	4.27711
0dab5b78927fa516923a9ae5707d9c72dafa0da690ef91801adf0691506d16b346042bfd43b5a81009ab88421756a74b47742ba956f3343813083a5d29ff05de	5.72611	6.6855	7.31283	6.72477	5.99062	5.62161	3.76052	4.85482	7.26206	4.09256	8.63495	2.34924	3.7756	4.72504	7.1132	6.6475	2.31954	2.26021	5.05745	6.61996	4.33357	6.07005	8.2233	7.11561	8.55975	5.70249	10.3012	7.30821	10.1978	5.62951	5.85635	6.98053	4.20405	7.13518	6.94264	8.27344	3.96565	9.79609	5.43782	3.91108	5.75503	1.03468	3.56698	3.00702	10.4159	10.4536	4.04558	3.63873	3.84653
f65421fe40ad6fb8d5fcff3698a3cda3a8bab854ffba797b27d02d963c5644608e90bb0ecac195d7ab97a7137233f4c084c4923c6038c35b892e5823ecd3490a	5.79786	7.34192	7.29897	7.86644	6.63363	6.06888	3.99561	5.62	7.07718	4.8384	8.88218	3.70117	3.18305	5.91936	7.34882	7.79762	2.70548	2.69206	4.92288	5.685	4.13416	6.7736	6.81783	6.65797	9.22362	6.67888	10.7383	7.2191	10.2446	5.35304	6.05513	6.94385	4.40141	8.38087	6.91333	8.48987	3.94644	9.77612	4.70867	4.06142	6.18218	1.27231	3.8345	4.02027	10.6078	10.3862	3.94163	3.76344	4.0979
9e61e2ddfedae8fea0134e139f5ab659f4d55a5f255a5b6c3cc5c28fba20e769588040442ba54dc95d27a0a9d6504b76c47d373f1be52629e48267a2426dceee	5.82604	6.95526	7.02644	7.08155	6.04786	5.97942	4.1432	5.3306	7.33239	5.16297	8.36942	3.36461	2.77607	5.5046	7.40648	6.88934	2.66071	2.71923	4.45012	5.82949	4.10715	6.3546	7.0554	6.97275	8.87561	5.15931	12.2404	7.12449	9.65737	4.79842	5.85439	6.28644	3.08625	7.72303	6.65483	8.49552	4.24222	9.90081	4.5559	3.29696	5.76944	0.80494	3.39384	3.57967	10.3032	10.3475	2.88844	3.39763	3.09714
54a4ceaa539aad35c0e4701c2a28baa08eef35b47b9a374e765109adfc05ea0babd23c8c31346c870ecbd0f0c5d70f9f3649afd888b6efa77a888222bf4b4079	5.50979	6.70373	7.77166	6.51314	6.18623	4.99656	3.70785	5.39635	7.38645	4.50267	8.5414	2.39894	3.04494	5.4207	7.18659	6.93317	2.71188	2.80666	5.22302	5.8501	3.71498	6.22788	8.40386	7.13285	8.34664	5.75074	10.752	7.16762	9.41826	5.86098	5.73654	6.39489	4.65569	7.41061	6.14468	7.92024	4.55247	9.37027	4.54394	3.63878	6.06961	1.10232	3.62317	3.00305	8.41952	10.3586	3.41077	3.22096	3.64948
ed4c3182b80432de532b9e40a4b8866a773d9a22c65979575616748d53b6adf66f933b63868800aacd4538c88cceee7376f52e5f5185a8ad763a247095e93c40	6.39997	6.95608	7.19795	6.78294	6.57538	5.15389	3.79188	6.06742	6.82652	5.97357	9.01019	2.68802	3.96715	5.60715	7.24906	6.8983	2.56187	2.63723	4.84049	6.08389	4.69894	6.32427	8.05695	4.58651	7.31449	6.18146	10.6127	8.58174	10.6829	4.67359	6.73079	6.38207	3.85739	8.22865	6.76348	8.68229	4.43184	10.3261	3.93814	3.44747	6.37311	1.0781	3.57894	3.79553	10.436	10.5305	3.20761	3.88225	3.8357
6ac949ac4a5e09531ef8ebb55400371597de030c4a8893fec33aa2ad0b6e8b0612afa935e69f946d8cab83ceffca1d2404ede210cb892a3a7323afc14a658fae	7.07177	6.73773	7.77222	8.08119	6.13841	5.7761	3.81255	5.86466	6.72503	5.29023	8.76714	3.09991	3.38575	6.85033	7.3633	8.11375	2.91111	2.54244	4.71889	6.56358	4.55361	7.03938	7.53554	7.23251	10.1994	6.1028	10.8231	6.79105	9.97441	6.56119	5.98571	6.91654	4.41341	7.24723	6.69735	8.50005	3.74004	10.2268	5.47115	3.59686	6.33042	1.13306	3.35415	3.40975	10.6038	10.5594	4.53891	3.47074	3.67521
3996eab551233f5ab1d149022b68ad185c3db83387a221d6ae249a1d39a0b99f8f13f4b4d1a56f962c0a4f5e90cf0deb29700d773265d9415712351ca30d90a8	5.51191	6.65599	6.92725	7.63351	6.02716	5.18223	3.70493	4.86356	6.81684	5.71247	8.57813	4.49332	3.38448	5.35483	7.02075	6.76924	3.15769	2.1812	4.80406	8.82381	4.0927	6.24437	7.40334	6.33072	7.35048	5.48283	11.5667	6.51663	10.485	5.5367	5.72223	6.43408	3.59683	7.23653	6.4227	8.29433	4.00578	9.92216	4.31146	3.63388	6.16575	0.84447	3.98291	3.30586	11.0134	10.4905	3.75044	3.60994	3.02767
3766190321e03bc48245e1a1ced84656aded277edc8b49d4b0986ee6be0ed1e620ef33a37f5dadcd3503f93f1c8875e709b53b4aaaba5346aba3009a9cf48406	5.80332	7.11182	7.07847	7.85175	6.87852	6.00983	3.65523	5.48223	6.54951	4.16524	8.94878	3.57787	3.30015	5.82033	7.5663	6.84499	3.01146	2.03905	4.67113	7.78582	4.79684	6.86443	7.1589	7.30492	8.62803	7.03821	11.3607	6.69867	10.6382	4.7212	5.65244	6.16304	4.22653	8.04462	7.04597	8.44106	4.63172	10.7032	5.71242	4.21777	6.6148	1.26424	3.64004	3.32205	10.4016	10.741	3.63247	4.25015	3.39887
f28d28074aaddcc613855f5484506badc2e852847f448a9775258ce6a1300c6ee260858dfa6fe36965baf5102cd52d9ae781499d6f25fe918d6a50ec9dd58f6c	6.62801	6.96977	6.95143	8.18117	6.11454	5.65985	3.9991	5.86394	7.05621	5.45752	8.56501	3.50838	3.65429	5.54563	7.08237	8.05505	2.85117	2.34636	4.60421	6.06288	4.55619	6.58167	8.67398	9.07875	9.67745	5.77337	10.7694	7.44817	9.96378	4.15792	6.00771	7.31874	5.43266	7.73801	6.93289	8.67799	4.06216	10.1036	5.313	3.78566	6.00117	1.03031	3.75832	3.81711	10.5118	10.5422	3.41434	3.84661	3.39527
7253df3699bc3095d84636d0112749a0fd74347615054a8cbbff1350681543bc636c28d5feca63bda1141584a586964dd4b9a1cba0aa56f7e14f0009d39f9f17	5.62566	6.66164	7.49216	8.30839	6.78207	6.56135	3.60868	5.1026	7.10546	4.96851	8.367	3.06501	2.50781	6.74238	7.59333	6.98494	2.54346	2.57148	4.27503	6.1942	4.54483	6.60644	7.73413	6.38672	10.0254	6.98083	12.0111	6.82395	10.1587	3.69022	6.15709	6.71992	4.42522	7.5483	6.53441	9.06877	3.90492	10.0283	5.64399	3.99036	6.50773	1.18754	3.98022	3.47203	10.5077	10.135	3.71206	2.94168	3.3328
86be9a41ce703bbe49b333dc4443a58c9b610635be343e8f335cae2976e50a9bfbda055bc25d6457d9768362122c480f03e78e02a60d111ee820da9d57d943ef	5.98054	6.89015	6.69692	10.455	7.08052	5.18944	4.02765	5.6118	6.99865	4.23544	8.66108	3.28715	3.8909	5.41846	6.71028	6.74624	2.8368	2.20398	5.6941	7.66579	5.05637	6.49962	8.44331	6.25555	11.3107	5.61746	10.2876	7.01366	9.71962	5.7005	6.33598	7.18123	7.89005	7.54908	7.29661	7.99526	4.02804	10.1408	7.80117	3.86133	6.01581	0.77353	4.12674	3.11068	10.3145	10.2859	3.53102	3.95604	2.65017
cbe7fef1339c26be48ecf6b4479449489d85d36e6eff6265c34931926eb6017dd9ccf309932f2c53406e9f88ee0d29d71d95a1679c97fc38e246d71bc0ceaabc	6.6744	6.94438	6.70782	7.44191	6.58933	5.34999	3.86808	6.01483	6.54038	4.69276	9.08489	3.40025	3.12369	5.50005	6.82411	7.17899	2.39359	2.38645	4.22271	7.65494	4.52599	5.86292	7.89369	6.22044	8.37785	6.11144	10.789	6.22871	10.7524	5.76731	6.10993	6.61341	4.98304	8.85391	7.70746	8.36629	4.2091	10.5637	6.1586	4.15774	6.63568	1.14061	3.7218	3.32503	10.7928	10.4883	3.26482	3.85769	3.69242
5bdcc4db8a02faf1d6e3e8f65d2b87fde9f1e016b7204412edec2bb378f6f6b873efef6308bbaced586b7aa0c89f4b293767e8cc663f973a4c0bcabae2044197	6.58448	6.95641	7.38285	8.62103	6.54929	6.02439	4.44206	5.88402	7.16234	5.19122	8.72058	3.93626	3.33908	6.0065	7.23413	7.04206	2.75789	2.80623	5.32943	7.25975	4.99201	6.4476	6.99023	3.8052	8.84305	6.32445	10.6616	7.15101	10.1648	6.20822	5.84801	6.61348	5.90041	7.76188	7.32437	8.17245	4.31512	10.6183	5.03418	4.57596	6.39957	1.36722	3.61681	2.97178	10.55	10.7174	3.65206	4.03797	4.13282
b6e81d9a461a198ed6f8d77e032eba5de21a23e5ba2e38a54690d53846b76e8c85bb06e5ba9594c573d70602e3b2e14d6d267df5b3acdc68f2569148aac415a5	6.46208	6.67751	8.33979	8.61008	7.04489	6.15892	3.79257	5.97045	7.00711	3.09263	7.99762	2.94199	3.8169	6.1397	7.82674	7.67604	2.73393	2.75789	4.46395	8.56402	4.91612	7.08558	8.245	7.93162	10.5988	6.86132	11.139	6.45101	10.0309	5.71852	6.13914	6.85941	5.3174	7.76948	7.82938	8.28723	4.07322	11.0279	5.76652	4.18186	5.64733	1.17008	3.21317	3.03036	9.69633	9.97828	3.70827	3.74272	5.78809
48555f0ee3b6a2c240dacbf1fe5be9210de4db62e39ec976e4f340dd7755eca2e5f4f38ec5bfe4b8ed78251f1001ab21a099f1b55d88d78b4c9d85c52e5735ef	6.01295	6.70602	6.82928	7.48633	6.50224	5.97682	3.85633	5.49137	6.76312	4.24139	9.21871	2.52947	3.71308	6.04911	6.9115	6.81225	2.48137	2.2281	4.78221	5.79759	4.70495	6.11893	7.37271	7.31204	8.26998	5.55683	10.0693	5.79788	10.5727	6.53516	6.28015	5.85949	4.95181	7.98553	6.66909	8.12577	4.15981	9.97844	5.50239	4.04072	6.20541	1.19074	3.18904	3.07114	11.2568	10.4941	4.03734	3.6465	4.2019
8092b322c741f75a1541dd1e8ad9345ed9a425b7d1d5ec6f4944468be7cce010dffb33e6360e8fd264213def033a65b3c48b54383869dc0193e174c3ee301d4c	5.80561	7.38628	7.34942	6.65662	6.8358	5.88837	4.2721	5.81328	6.32046	4.99474	9.5817	4.05016	3.60767	5.93875	7.22824	7.22079	2.85148	3.0182	4.47111	6.47528	4.62485	6.45926	8.1817	7.21487	7.09192	5.88544	10.3298	6.65666	10.4889	7.69051	5.92222	5.53268	4.61146	8.71498	7.34017	8.91307	3.86897	10.5147	5.0804	4.54987	6.70982	1.68124	2.91266	3.48031	11.4519	11.0635	4.47614	4.85828	3.77574
fb76a51c74185b5c2968229990531cc9863ec0d4e594531cc3b951adab4aad553c0d4a77192b9063bfe638b6bf3d42ffb1b29d032da3207ca71d09b8c6c81ef0	5.77269	6.67905	7.47513	8.76844	6.16884	5.6827	3.43619	5.63248	6.49803	3.98615	9.12358	3.49274	3.83855	5.58584	6.88083	6.35406	2.89604	2.15951	5.11024	6.73757	4.52992	6.38875	7.34421	7.13775	9.38137	6.8109	10.4678	7.10031	10.6407	5.31667	6.16941	6.76052	4.95252	7.96306	6.87906	8.56572	4.58933	9.97355	5.65122	3.95172	6.01523	1.27435	3.49537	3.09232	11.2132	10.7395	3.68623	3.61665	2.62023
76a1340d4ba341c388ed8ea630b52e3eb7eab9ab495e36c3ab70c28b48fd767ebbf640ab1acdbfe1f4caf13ac3e923b17161a95e927ae509dac1ec774cad1364	5.54349	6.25179	7.0572	7.87913	5.39044	5.46183	3.61223	5.16005	6.55675	4.91683	8.06344	2.725	2.73713	5.64157	6.76093	7.54074	2.45973	2.61466	4.92805	5.51072	4.21359	5.76605	6.81663	6.4762	8.1759	5.30946	10.0212	6.15897	9.44311	4.4071	5.81635	6.10079	6.01072	7.30471	6.83281	8.14992	3.55694	9.49826	5.61187	4.28096	6.69046	1.00951	3.67408	2.60679	10.1025	10.1265	3.29574	2.92795	3.81424
dc1e0060dc3604b6c9c53301dd19650ae60ae8417c47ff2b256f9cb9186e7a0c6a4e24b37495c30d5ff00d1afa42d9cdf9c665d97e5d6992e98d6b1c0450bf5f	6.28134	6.88303	8.07151	7.59658	6.3246	6.10437	4.17515	5.43813	6.75034	4.00696	8.8138	2.58312	3.10378	5.31696	7.06581	5.93344	2.646	2.66875	4.59933	6.68696	4.80325	6.53318	6.8818	6.62794	8.69911	6.29951	10.8429	6.99046	9.38875	4.29305	5.78241	6.32783	5.10573	8.06519	6.28542	8.92313	4.37823	10.1045	4.41294	3.94647	6.46768	1.23119	3.4702	3.6401	9.84801	11.4958	3.78989	4.51371	3.39689
06cc4e16ba1e7de461ac9325c2f06b9a73fe383e3df8e68e89e3cf18971461d9a761d1201a9735cddb6bcd9ba6e7ab170b5daddfd3debd671256c5ba01a5e68d	6.26574	7.21095	7.67299	7.2677	6.38475	6.47011	4.34358	5.94324	7.24014	4.56457	9.38325	3.79598	3.68148	5.89416	7.67807	7.39069	3.19329	2.41394	5.46756	6.12129	4.64724	6.80847	7.22326	7.57815	8.84673	6.20212	10.5721	7.03964	11.0466	8.05647	6.34572	6.53184	3.73618	8.90442	7.32271	8.36548	4.52164	10.2684	4.66573	4.45137	6.34783	1.37244	3.31392	3.42486	11.4468	11.0876	4.21109	4.26607	3.30954
490f0ceb5ce210565171c1210a6bc04113dafc22bdfc91f1333909b15091607bad579f415a0fac6ff9d14bcb82ba18d9f4b422fb5417c97ef58337bb3ab95262	5.30401	6.5502	7.30092	6.48695	5.98549	5.84969	3.38327	5.55563	6.97968	5.07593	8.2176	2.54746	3.34808	5.42118	7.39381	7.4823	2.44407	2.00557	4.81155	5.98062	3.55994	6.18287	7.0631	6.71754	7.83781	5.82076	10.316	6.39565	9.97341	5.69532	5.50584	5.97132	3.74089	7.30707	6.4777	8.17353	3.76299	9.48734	3.4423	3.41213	5.51112	0.7015	3.54772	2.82668	10.5138	9.92537	3.32951	3.43643	2.25103
9f8993330148cc879c7c281034c8b3c0c910023e0b4aaadb2a2bc7fabec080afcb3d877dd8dbf43a0b3a63d2895b6f5be92e31d87c918ccfdb106239aef384b4	6.19641	7.00272	6.99132	9.9069	6.38004	5.71188	3.82259	5.75925	6.6468	5.60947	8.96366	3.48486	3.0481	5.64907	6.88865	6.96662	2.10142	2.46439	4.87054	6.43943	5.72811	6.00916	7.14705	4.29526	9.87045	5.41374	10.6125	8.67419	11.105	7.76646	6.73463	7.7654	4.69314	8.09997	7.18373	8.6388	4.51585	10.6226	7.95782	3.94632	6.46882	0.92587	3.87156	4.10005	11.2651	10.8288	3.06264	3.57263	2.83708
ef92a9edf464e0364e2ded7cf9841653970e5cfd7eec092b7ea8e898820ed44324d7e42ceff30cab28b99dad0b8f32cd513af0832389d8d1a913054d00649472	5.85866	7.06423	6.9145	7.91447	5.81892	5.18615	3.81813	5.78971	6.78788	4.26999	8.71111	2.73038	3.65626	5.91851	7.1544	6.83423	3.3492	2.56321	4.73035	6.43502	4.37906	6.71023	8.71785	6.31147	9.29295	5.55919	10.129	6.20324	9.68744	5.26986	6.05811	6.89126	5.4908	7.33365	6.6141	8.10151	4.0435	10.1504	5.86334	3.90085	5.88712	1.19914	3.5421	3.09045	9.53297	10.7147	3.42022	4.01926	3.14681
676a030c237ef38e8608d7b71b195d2434e83c4645cbbbdfd9ab8ac2635363f95ef99587f3a91a420797c8e59a4cf2eb584c74fa0b83b6c1c69f3d60e3d82bc4	6.07926	6.98133	7.11791	7.86717	6.89192	6.21926	4.30988	5.30311	6.82434	3.84006	8.85692	6.56151	3.86895	5.37834	6.90307	6.08148	1.78234	2.53996	4.48836	8.50774	4.13573	6.53337	8.04147	6.19976	9.18626	7.30505	11.2459	7.18152	10.5478	5.66185	5.88214	6.57969	7.81919	8.74303	7.3201	8.75247	4.50018	10.5689	5.91894	5.26128	6.65583	1.1495	4.40067	3.52883	10.2685	10.661	3.99354	3.81985	5.15493
c34b33c2003948fc1fdd6a21fcffd101ec283e41da92f47ed17beda626e0403363170f9cab93dbf84d217bd29ff36800921bc0906c256ecc0fbe45d3b8035b4d	6.07897	6.49055	7.6852	8.15462	6.70216	5.12277	3.57442	5.28688	6.824	4.1852	7.97573	2.32179	3.71767	5.75927	7.31715	6.64813	3.16325	2.40572	5.1184	7.24734	4.82169	6.7297	6.69366	6.45036	10.0936	5.66727	12.3434	7.63502	9.75861	4.75776	5.61146	6.62901	7.54541	7.10394	6.83587	8.45792	3.966	10.5031	5.75668	5.21077	6.09122	1.36498	4.0582	3.07797	8.31156	10.0453	3.2951	3.82342	4.0841
c702bd576579dfcf5ed63130d5c118a65668805a7a78ff41fb8a0fffed94cffe318c1142b348e089691aca9aadad77ae5e6f653f3f858dbcace9fa5860d43331	6.1432	6.80143	7.31283	8.68126	5.56477	5.94683	4.16799	5.51056	7.68882	3.50517	8.01389	2.08673	3.71935	6.62466	7.25656	6.0676	2.50059	2.29652	5.33906	7.23315	4.54179	6.82465	8.23605	7.33037	9.83196	5.75562	10.8635	9.15571	9.26771	5.18906	6.56046	6.87386	6.17254	7.4563	6.58109	9.23872	3.88095	10.2553	5.90811	4.13831	5.8792	1.15261	3.52385	2.79818	9.78143	10.1518	3.56539	3.45836	4.13902
5c9cbe36973d06bfbbf94d66a3f72da13291eba502f17f01d55ba9f69baa9500fe124bd75a7928dfef8484044b3fdf85e00ee2886befd772a151fff4d5e97b67	5.72009	7.12755	7.20885	5.75324	6.66249	6.02204	3.46317	5.70843	6.62869	3.30239	9.08331	3.26829	3.38651	5.49275	6.89248	5.60045	1.80768	1.92375	4.15615	5.85493	3.83004	6.50759	7.61999	7.83468	8.55467	6.81612	10.9485	6.28672	10.2246	5.42109	8.1043	10.7266	3.79895	8.04521	6.44886	8.06732	4.43384	9.7288	3.6088	3.68707	5.93932	1.10089	3.02427	3.09472	10.6134	10.7105	3.08108	3.67497	3.30157
30e9a8f853ac4ca69e83518b5f73b1f9b544aebea16cb523797ccb858c1bca5d96e01d17a135e6566446a53f1151cb723fcccb06111436b7ef0e2e30a49de655	6.21383	7.05017	6.89852	8.84096	6.16849	5.73214	4.03637	6.66206	7.05101	2.91542	9.06612	3.03359	4.03423	5.41748	7.29524	5.37203	2.00433	2.54744	4.12621	7.8403	4.22024	6.29306	8.38047	7.81454	10.1438	6.03558	11.1667	6.3942	9.63022	7.25049	6.45694	6.99929	5.47803	8.49064	6.54393	8.00442	4.2655	10.6084	6.41115	3.74854	5.98884	0.81346	3.84719	3.14215	10.0136	10.7465	3.41773	3.83784	3.89126
791845bb383606ca43cac8b75e72ff33c473354f6401aa41299d44daf04d783a390200496c05e311491ba7c992534879c1bbc0261a944049664e327142bd9349	5.9163	6.57383	7.37594	7.53953	5.85955	5.88461	3.91771	5.52077	6.9887	4.18216	8.63438	2.91475	3.14047	5.38319	7.39187	6.84323	2.32277	2.54193	4.27476	6.07411	4.32619	6.40254	7.57696	6.5125	9.65118	5.97576	10.991	7.73271	10.7479	6.4135	6.27192	6.52151	4.41029	7.87208	6.67391	8.25248	3.92521	10.3335	4.6641	3.90387	5.75352	0.86585	3.57779	3.2246	11.816	10.6664	3.66854	3.7762	3.30114
f1a09fc42c6702be3aa6e589ca30a5b21e75779a6666b5eefd33fd029c2b2981f01a2d0ca23a62711712eff8d7b270281f9c2e5825c9a694364cfbb3b64a076f	5.16928	6.70675	6.40405	7.34131	5.53483	6.09335	3.57657	5.0548	6.54932	2.67016	8.30382	2.80157	3.1977	5.59466	7.42694	5.59833	1.74307	2.55636	4.90113	6.90645	3.78489	6.05138	7.38685	6.73256	7.60489	5.98984	10.2085	5.88506	10.2882	4.50691	5.68829	5.80602	5.63533	7.67136	6.49194	7.85481	3.87838	9.78114	5.0512	3.69287	5.82673	0.97392	2.61576	2.90802	9.77744	10.2347	3.76683	3.43426	3.44941
fe635135ae498bdd50294ece2c883dece8bc68ef3030c7735b333a92a40c992fae1920661066f08c807b0f542b571e53623f1b10c8fe091039916a729ed47309	6.04648	6.91397	7.07075	7.9805	5.69485	5.54098	4.00566	5.59604	7.21505	4.23589	8.96893	3.47752	3.23789	5.43728	6.89788	6.65813	2.34591	2.57379	4.9771	6.36606	4.39655	5.96152	7.69516	7.26299	8.92395	5.14166	10.3516	7.04757	10.5846	5.39862	5.78657	6.36609	5.05383	7.69946	7.01834	8.34471	4.07168	10.3278	4.4974	4.03886	6.19793	1.06845	3.96904	3.27571	10.2075	10.575	3.71761	3.47276	3.93113
f13f39457992c2987733a90da3175ca9aa97abea74e8987e6213b5f0f0b37afc08a5aa1a7875ae4e191c930694a743a4867c0ff2c44a0923c3eaada8823ffac8	6.41274	7.3145	7.06142	7.713	6.94241	5.68112	4.24524	6.10438	6.73364	5.39514	8.60855	3.39946	2.92833	5.92435	7.6765	7.75822	2.64882	2.709	5.86794	4.80129	3.72154	6.82527	8.38119	6.68637	8.74922	5.82894	11.2705	8.60464	9.24049	4.30386	5.94528	6.8381	5.35282	8.209	6.73168	8.75876	4.19493	9.53804	3.42397	4.17069	6.56673	1.20702	3.88237	3.46611	10.3973	10.3938	4.17585	3.53578	4.20421
259b6d7225e4f6b3693cc49f823420341ec31a8f531a3d298cb9886fddbf1efb4f52d5fddb4c48e2d4d7e1928e75de93a7bdb718862665a76348d38c4ecbaf04	5.63035	6.46631	6.49784	8.00521	5.573	5.62183	3.42762	5.07446	6.1984	4.95176	8.38568	2.89983	3.30888	4.94793	5.36894	7.1379	2.27733	2.46662	4.48778	5.97314	4.16578	6.04977	7.2223	6.89784	7.19692	5.19963	10.492	5.91431	10.1738	6.2662	5.71793	6.76658	4.45029	7.45014	6.6723	8.26882	3.95796	9.68622	3.73647	3.18106	6.03152	0.86458	3.14443	3.20954	10.8371	10.3505	3.45964	3.52574	3.33909
440783c75049cff148c9d5bef1aa830b58d736464b0e137cfea5492b0356e0701ca98bc4ee2370ae1a41aba7cefe797e109164b633fbc0907c06776bb051aeaa	6.25234	6.97619	7.27636	8.05892	6.54437	5.93857	4.42263	5.56979	6.67234	4.77827	8.57956	2.7263	3.55668	6.02939	7.20262	7.15327	2.61172	2.58155	5.29162	7.15317	4.34107	6.05973	6.97631	6.83029	8.78227	5.60958	10.6686	8.39502	10.4096	5.81632	5.73135	5.89503	5.62671	8.3834	6.6523	8.20088	3.88645	10.3942	6.26944	4.13805	6.4006	1.20715	3.86453	3.19235	10.1137	10.7404	3.95286	4.51935	5.64885
abb2422da25e9f586537d0788f988b716e3295eb67e7bf274f9a2a84d009057098f1784f05f75d262d01ae0929d6bd4c56f35ed2505fd1c817f931f323b48f4a	6.41972	7.55593	7.53993	7.23742	7.07292	6.1923	4.38715	5.8803	6.25331	3.83897	9.45838	3.48635	3.22908	6.76194	7.40744	6.24957	2.28391	2.32342	5.82674	7.1388	4.97258	6.64271	8.04383	7.75982	9.26375	6.79256	13.3658	9.40482	10.4149	7.09422	8.30339	9.76349	4.31297	9.26094	7.78662	9.14501	4.72558	10.9544	4.95909	4.41262	7.15592	1.48591	4.42433	3.85934	11.4506	10.9072	4.25611	4.43135	5.20474
2991a082d82ecffcffb00ac1baa958efca3121dc1fe724db3125f1c962c3824f65a8174bd7762b91275efaf601509a808dd5832da2f280a1e365b69f9c86e2d8	5.84108	6.98814	7.01611	7.54857	6.39477	5.77583	4.38945	6.13543	7.02629	4.07002	8.69165	3.64797	3.4692	5.66349	7.07209	6.92356	2.51998	2.49455	4.98433	7.52755	4.21273	6.43054	7.11931	6.90136	8.99659	6.48877	10.7243	7.02326	10.7047	6.70457	5.74559	5.97567	5.14527	7.82445	6.87198	8.5996	4.04794	10.0067	4.38798	4.27301	6.41454	1.10731	3.65988	3.78092	10.8748	10.8036	3.42699	3.51871	3.452
e2440eb2a4aa8968fe3b5de75d63a56e42f784232118f76d25a9813d40e9d763b1d935cdf3b3ee93d9a236bebc8a1afb1eaa6403fdaece2e61a867810bb9244b	6.3782	7.40604	6.74852	7.88271	6.62829	6.04206	3.58125	5.40013	6.3474	3.29028	9.43664	2.83225	3.95417	6.11486	7.43946	5.57495	3.21724	2.41528	4.92238	8.39796	4.84068	6.86754	7.47235	7.51425	9.02852	6.55941	11.7828	7.65498	9.43219	4.89331	6.82349	6.93618	8.76976	8.95807	7.47786	8.92948	4.6042	10.9948	6.08286	5.48503	7.38362	1.47121	4.66536	3.82064	12.4113	10.856	3.91857	3.90061	4.62676
b6197f33c3f9ad92d7c2f0f79c6371eb16b38c307d06e0b9b07d7fe744390b9fb90d86b744c5b5a6a0042c573cf12d071349d861a0026f977f2f94192818dbf6	6.29463	7.21705	7.50776	8.02712	5.96966	5.76246	3.86202	5.80603	7.39814	3.65494	9.28638	4.00163	3.68806	7.11447	7.55248	6.7179	2.38213	2.4276	5.09021	6.86032	4.79125	6.21851	7.42491	6.93878	9.9188	5.833	10.6626	6.36283	10.4104	5.37673	5.93758	6.87869	5.45212	7.97215	6.49719	8.07079	3.93706	10.181	4.7737	4.01557	5.75127	1.2517	4.37696	2.95136	10.5583	10.5337	3.60556	3.48868	3.23642
d0804dd6c1aaf2b184ca480809683257216eb6acad122ded032b806e41ab4eb30944311f402b5c47ca6c61a964c5dc192c1f92cc71ca9d954e54220dd632817f	5.47831	7.06695	6.84436	7.41183	6.09063	5.54123	3.469	5.53743	6.57593	2.97845	8.67724	3.24105	3.74948	5.91867	6.72767	6.11225	2.37298	2.31888	4.32192	9.08907	3.82068	6.29251	8.15634	6.77362	8.74819	5.72222	10.5564	6.65313	9.53167	4.50016	5.87445	6.15266	6.65756	7.10365	7.23385	7.7317	3.6808	10.3897	5.81129	4.76326	6.89766	1.16303	3.56585	3.09895	10.6019	10.3556	3.48527	3.51084	2.78287
bbf9e7328103475dcb67c93a16f15be6d13f9be380806aa1d3ab77e1aee523ddd556c10757d61ee412122165c6e59591de5c14c72f468d80290bf17e24f953ac	5.78543	7.17432	7.51024	8.9448	6.60544	5.94051	4.47967	5.89666	7.03399	4.42928	9.04489	3.39062	3.65292	5.8493	7.49862	6.64753	2.66135	2.63415	4.12426	7.3324	4.66555	6.7683	7.53189	7.03039	9.80113	6.23416	10.7376	5.91832	10.6072	6.20072	6.02368	6.89865	5.67929	8.47446	7.14979	8.2958	3.90953	10.5304	6.26911	4.3361	6.08312	1.44369	3.61375	2.95278	10.8528	10.4034	3.79731	4.59728	3.54953
b0ca6abefcacc81ce6a99ae2d72f8635bdbe6c78e4210ceb3cda428b73f0da78cc9e5c68bf99c322cdbd22d6598d63700d08f71e4793cd41a91cf2d87abf1497	6.03839	6.72149	8.27957	7.81071	6.58923	5.414	3.98159	5.44653	6.66923	3.34561	9.11684	2.79366	3.81382	5.87033	7.0196	6.6012	1.96251	2.23846	5.22102	7.61132	4.22593	6.91547	8.13655	4.75101	8.69856	7.46787	10.3865	6.62773	10.7421	6.26337	6.36723	6.99368	6.5363	7.3784	7.01087	8.15274	4.25062	10.1499	5.25825	4.16649	5.84501	0.96796	3.76617	3.25635	11.4307	10.7426	3.62532	3.65102	3.71023
9d4161dfc7c393abd333779a17ceacca92b006d95a6419098c87e0bb1c48837f725f163940c9370a670e3827f59e1a8915c0fdc9519f17a691d723a10157106d	6.91567	6.88753	8.70737	8.53727	6.53063	6.04937	3.73866	5.21318	6.46724	5.36922	8.93101	2.78421	3.9223	5.52492	7.27227	6.6932	2.4979	2.36428	4.93811	9.13109	5.63007	6.41549	7.44314	7.20514	9.484	7.08336	11.4298	7.24548	10.8954	7.83625	6.23452	6.7261	7.15816	7.8493	7.80176	8.94751	4.24887	11.3408	7.55258	4.92441	6.26587	1.27987	3.80515	3.54676	10.7034	10.6513	4.19044	3.72585	3.89749
efa906e206cb1685f9cf96b912bf15cd50111af4eefb0f88b207d6d0015c3d658045117572c5e6899ce87301bb47bfebe4e092cb34bd1f1d25f6ad39c3abd02b	5.51654	6.33881	6.69807	7.73629	5.73558	4.92634	3.67307	4.89826	6.80514	3.31607	8.25157	2.62553	3.18501	6.13269	7.14343	6.24117	2.1196	2.5197	5.26591	7.43951	4.53361	6.04151	6.96327	6.57789	8.33646	6.09506	10.2529	5.14531	9.67455	4.74025	5.71465	6.30428	5.05609	7.07447	6.64213	7.86841	3.51921	10.3569	6.3324	4.10373	5.88517	0.95902	3.17685	2.8423	9.95485	10.2988	3.40989	2.80764	3.9671
a85d663c06aa4f345cc398191c0ea34e213fda0cec23e1964dcba2961a2dde4c9a24731674bb161c9f777be152c53704dc9a8fc409534d52d473a659c47637c8	5.79717	7.65982	6.709	8.4168	6.0543	5.64543	3.4695	5.26863	6.71908	3.48337	8.50616	3.2084	2.82422	6.39573	7.42407	5.58998	2.1477	2.11509	5.07184	5.42713	3.94157	6.45731	7.83755	6.41165	9.8549	6.28426	13.1193	8.85931	9.43923	5.68812	6.55227	7.28588	5.47402	8.72271	7.08254	8.78744	4.23697	9.78142	4.26201	3.36097	6.06533	0.9626	3.76896	3.37877	8.63935	10.1969	4.2711	3.467	3.22873
63308d8267d19dde652d8898a23f9058507fedb1d859c32efec3d3b25d32cac9437efe3632aa60986f3f4ed8280c77f575bf8697324df97ffec976f48da4deec	5.72842	7.13607	7.71352	7.41402	6.59948	6.86306	4.45554	5.70357	7.92697	4.54965	9.14283	3.10971	3.45048	6.11853	8.14471	7.43896	2.76966	2.98816	5.90221	6.37507	4.03314	6.91308	7.83393	6.57672	8.29369	7.11874	11.4602	10.1376	11.5149	6.67844	6.81139	6.72165	6.73103	8.04572	7.59299	9.14273	4.51286	10.5605	4.71145	5.09016	7.06836	1.62634	4.07968	3.48456	12.1263	10.828	4.57881	3.90674	3.70255
cb52bd0c1f6ab294ab2e68dd1c9e44c6895a0e48c686f98c61b8bf2d649d389fb930c23a594c8ca97ff47832bf51253b917c2f71869ed922a8dee090761dfbe1	5.79168	6.51438	7.12649	8.27306	6.25629	5.81064	3.67564	6.17197	6.93026	4.57107	8.56799	3.3683	3.57238	5.59545	7.451	7.15991	2.46455	2.47476	4.92387	8.14731	4.95821	5.8269	7.18345	6.25343	9.11267	6.53157	11.5504	8.02663	10.3076	7.82962	6.31947	6.792	5.35331	7.69167	6.96795	7.95879	4.11609	10.821	6.80482	3.90139	6.00614	0.99058	3.22746	2.78279	10.9645	9.99968	3.59485	3.33076	5.67361
6b0b827b3c572199244e8b04ad6b0b3fff2ee9dacb56d3784860b9962420fc1cc95fbc31d667a83820753ee60eac1f03cd784a69b62c9ec1c0931e34fedf1262	6.43263	7.25984	7.0402	7.93407	6.00611	6.07487	4.25744	5.54228	7.09487	3.7849	8.5137	2.67448	3.89661	5.408	7.4556	5.40866	1.9446	2.23297	5.16426	7.9226	5.02519	6.31226	7.14793	3.75553	9.49215	5.9302	10.2876	6.27666	9.25008	4.93398	5.92049	5.85293	5.00834	7.85687	7.32361	8.24808	3.75813	10.8732	6.84166	4.07072	6.30726	1.12775	3.64208	3.82597	9.80622	10.5239	3.42608	3.6147	3.84668
2437ec4d32bf913fce67de51007bad2bf0124b54bb0a3846b11941c4f872bb0a8d409c48bc097b10fe913ebb5b7e2e65cc3699813c18ad9ffe3ff4124aceb6af	5.99044	6.44814	7.07694	8.637	5.9989	5.92785	4.16246	5.12626	6.85605	3.60117	8.70376	2.78837	3.82803	5.68059	7.24734	6.46433	2.06166	2.5458	4.3881	9.44258	5.35958	6.01028	6.63107	6.49975	10.5232	6.20564	10.575	9.28019	10.5191	5.08563	6.3383	6.1966	5.68576	7.76047	7.18872	7.62626	4.08837	10.7581	7.51228	4.15901	5.95495	0.9722	3.39088	3.13038	10.3278	10.0291	3.22237	2.94133	3.85892
3c34bff8411631377221c99cf39e8dca3da892cd3c8b13ebcb28b310b13e2b4bf3c55116a17e732dd2837446d8c176b25427bd55d6193673a54a5bbf5e6bd142	6.35971	7.31083	6.59977	8.24471	6.68666	6.18797	4.11415	6.46669	6.98964	3.78104	9.11636	3.28809	3.71331	5.56844	7.33764	5.67833	2.43103	2.66788	5.5588	7.84856	4.66648	6.1518	7.43816	7.58938	9.59417	6.32677	10.7757	6.61255	10.5929	6.46991	5.58117	6.35135	6.13786	8.04127	7.62306	8.27226	4.37707	11.2372	7.40496	4.49099	6.5482	1.03975	3.41551	3.66079	10.5524	11.0844	3.2713	3.71743	3.6644
31fc825709bb0f41cac31dfd779645d4964c28ad439b560fe4524f81de663bf925c1555272dc7c247a94175b165982f2c1a56013dfd3fb40daec1460a3778507	6.09893	6.92892	7.92467	8.41891	6.58837	6.29131	4.12205	5.89206	7.57795	3.09855	9.11161	3.20227	4.07989	5.58551	7.73541	6.12018	2.7933	2.64846	4.95689	9.37507	5.73514	7.03468	8.47506	7.6198	10.6413	6.45638	11.9903	6.25622	11.6807	8.16694	6.09943	6.87716	7.79614	7.43338	8.10218	8.4252	4.24114	11.488	6.41717	5.49768	6.20601	1.51758	3.13814	3.24784	11.6774	10.756	4.2533	3.56422	3.75087
c289d11f5c037b5d2bef99bd52b67455a824e295d585153e12e53f004ccae6b0ec689ec809865e3e8f368a4034699d74c1205bee1faba55314401c16bcf76ff9	5.73086	6.77612	7.46867	7.55147	6.18952	6.00709	3.88248	5.67073	6.67811	4.5276	9.34809	3.40096	3.12285	5.27076	6.85375	7.28503	2.8443	2.72655	4.56316	6.52501	4.39884	6.42883	7.52857	7.06357	9.14054	6.07306	11.407	5.94094	10.7894	6.28253	6.11292	6.68915	4.22953	8.08547	7.21251	8.67461	4.50862	10.3821	5.38151	3.75727	6.47868	1.14317	3.72382	3.29857	11.7642	10.9815	3.64945	3.79711	3.88598
377feb27b799ac2928a8fce70d0cb4c9618e770fd4ab310b9a8d930dabf4210de5d143621261eed97336dd8632eca9f3d304c98ffc6859b4cfbb325c66f97fe5	6.1697	7.18459	6.62274	7.70929	6.06883	5.65995	3.74499	5.49867	5.95521	4.58899	9.17538	3.15178	3.31756	5.36159	6.95438	6.5857	2.68433	2.17204	4.57711	7.30516	4.49688	6.07261	7.82732	6.17855	8.97302	5.82314	10.8525	8.31139	10.5003	4.91354	6.31628	6.48836	5.22751	8.28722	7.0853	8.18664	4.73459	10.5694	6.06216	4.17477	6.86505	1.07136	2.85284	3.4404	11.0318	10.6227	3.29938	4.216	2.09285
ed88db5a7bbaeb3f351bb8ded7708f063930b02febbc02c5a54464bab78523bceb6e5edb69bce412512fa2470de0b499caf952ace668766a6b49935c707bb5df	7.05362	6.98482	7.43144	8.13697	6.16723	5.92802	3.9294	5.51926	6.02285	4.19371	10.1977	3.30001	3.66128	5.99897	7.67532	6.39047	2.64488	2.94412	6.09268	7.68863	5.54388	6.17026	7.8499	7.64403	8.2923	6.36977	13.5882	11.4565	11.0722	5.66068	9.14341	8.602	6.62377	10.0574	7.83011	8.71422	4.76944	11.4247	7.59898	4.75261	7.45934	1.15603	4.21438	3.73799	11.6816	11.2117	3.8039	4.36229	5.19893
a486179a598f960071d9454df469c855d02bca0845789901ec367619aa3903c454489b235b49b6d3645558722cd454c1e80ff50fdf574608cecf80ad4ad23f51	5.57017	6.87898	7.79195	7.60613	6.08267	5.83501	3.76237	5.98632	7.09711	5.02208	9.23205	2.36172	3.53171	5.03603	7.24064	7.14836	2.43277	2.68865	5.0561	7.25035	4.8242	6.61728	7.51708	7.73828	8.46209	6.17614	11.0116	5.18756	11.3089	5.23901	7.00404	6.4892	6.48585	7.94707	7.16498	8.60184	4.39924	10.4261	5.61436	4.65023	6.1625	1.67313	3.34391	3.252	10.7912	10.5863	3.99712	3.96198	3.9173
4f4c725b81e4f32fd76e9ab929b802b19811f844cf5568aa4de332fdb2eacc75bf83bdc281b29996c122fed2557e068aa6229579622d9d6a8b9839002b564d01	6.08938	6.66299	7.22485	7.15073	5.98388	5.83414	3.78929	5.60512	7.1632	4.64021	9.02527	3.62101	3.44884	5.70012	7.28542	7.20884	2.37134	2.56906	4.79444	7.35973	4.52782	6.12175	6.97928	7.00433	7.65752	5.87448	10.4367	7.69827	10.823	7.01049	6.33652	6.88806	5.96443	7.65245	7.17799	8.20701	4.19278	10.4356	5.75279	4.39671	6.16876	1.07998	3.2846	3.13839	11.0098	10.0919	3.35605	3.27422	3.77541
903ab45a177d1c056ed9b34130b8a013f5275e826318c648b417428d6e98e81cd5ed1cddf93f0ca1238281905f40b4853bd9c1a669eb8daf73e9db4ae0223f64	6.1293	6.66278	7.33517	8.25903	6.03489	5.14893	3.69901	5.90528	7.17282	5.04841	8.43558	2.64865	3.44986	5.20704	7.18529	7.00993	2.56894	2.62376	4.00692	8.08016	4.70817	6.67228	8.16222	8.23796	10.5325	6.21402	10.6458	6.77062	10.2746	4.38464	5.82864	6.81763	6.67909	7.57251	7.62972	8.03244	4.02174	10.9288	7.14017	4.7943	6.04495	1.39554	3.39438	3.11468	10.0706	10.3043	3.30687	3.21478	3.45073
f1f7015c2c640a2594520dfbc0dfb6871d0929824ebd8d4ad1bcb3cc006baaa0c53597daa8214e76fd821c7edc5d997bbe7953be8902c1c0d72ae5e93e92f4fa	4.99972	7.19912	6.49404	8.34389	6.60622	6.33449	4.05685	5.64289	7.10162	2.89826	9.15245	3.05568	3.26787	7.19711	7.279	4.94867	2.20402	2.42653	4.46627	7.6334	3.63006	7.03769	7.03039	6.90764	8.67017	5.47405	11.3073	5.81837	10.7141	6.27331	6.44834	7.22611	5.27685	7.70838	7.00983	8.61441	4.19453	10.6122	5.23112	3.95018	6.60933	1.09441	4.16355	3.63456	10.9385	10.5419	3.52889	3.70561	4.55712
7385ab04a176ddf21c81466d90486009516fdbb0cc690c3d0485269386428cd3bef89715590ef59d7148894ad66439a6c46cee0f3f16c6cab64fa821675f6d85	6.58439	7.17304	6.85585	9.58203	6.27984	6.09995	4.96927	5.64262	7.33523	4.4899	9.01907	3.2107	3.70254	6.48186	7.41483	6.25595	2.23232	2.85732	5.02942	8.24686	5.5795	6.66672	7.01998	7.06372	10.1604	6.3297	11.4431	8.10035	10.4222	4.47994	6.62002	7.03774	6.19536	8.38231	8.10699	8.68983	4.48582	11.289	8.05547	4.46767	6.68643	1.18425	4.00908	3.54761	10.3736	11.3376	4.1723	4.19306	4.08283
8b4fb17a5d9e08515067959f1795dcfd0f05c15ea9f87b0902f75d5f0aec18fd8b5a5165cd96eed6f40b1810fcf92577df259d16844f6339709e75b99625df9e	6.32696	6.98173	7.29059	9.53693	6.72014	5.68486	4.2545	5.83018	7.08754	3.7274	8.55334	3.39133	3.74197	6.42399	7.67338	7.19245	2.50822	2.58504	4.63698	8.94101	5.69903	7.11921	7.93299	7.17925	9.25915	7.18551	10.6745	7.65101	10.3774	5.56608	6.85977	7.50794	7.90573	8.74125	8.07685	8.50708	4.44521	11.4571	7.57021	5.17103	6.78816	1.44788	4.08686	3.323	9.73249	10.3499	3.55404	3.73798	3.89259
aba3e898baf37b7c00021030f79c5965eee208ae7ef2b40fe7d73f389367508927f43046d96ef0120a8136d3a685d5f2a1c14a64e774e0becbed8f7a0ce93c44	5.96227	6.71857	7.27203	8.71275	6.91528	5.4567	3.83713	5.44796	6.47287	4.21937	8.29691	3.034	3.33874	5.79337	7.2027	6.13157	1.95172	2.78972	4.61502	8.65419	5.40759	6.48732	7.17314	7.27179	10.5035	5.74738	10.6846	6.73673	10.3176	5.31679	5.986	6.03948	6.34096	7.86849	7.1074	8.16676	4.44415	10.4882	7.19394	4.44206	6.59726	1.32665	3.56428	3.54612	9.52829	10.5572	3.48303	3.26638	3.73689
11957507e6d98e904d9334957a5ff33783f9fbd3cc9b0dfeecd375961c2654e62f871a2cfea235111ae22fa651607bc46a627e5b8da3a21800922b42e7156cd9	5.56381	6.53411	7.04751	7.30164	6.27232	5.68934	3.64133	5.26728	6.84347	3.932	8.31844	2.88811	3.37974	5.43431	6.81571	6.31571	3.36081	2.7066	4.53744	6.96332	4.52215	6.58097	7.76768	7.00433	9.08246	6.47145	10.3358	8.19954	9.38143	5.64053	5.10719	6.04988	4.47751	6.95864	7.15336	8.11427	3.70221	10.6259	6.24532	3.94037	5.81288	1.03577	4.28748	2.92837	9.08251	10.2182	3.51333	2.95344	3.09437
e5be54d319a089f3c4abb3012c02cff17cd2f50c8a995463c42cadad953ad35cee4db7cda50907214b685e67c06777a9982aec903a13b338c78834564312f495	6.66521	7.27695	7.26712	9.55872	6.64916	5.78185	3.7873	5.86337	6.91699	4.53097	8.82099	3.34497	5.03065	5.60125	6.99901	6.81127	2.86606	2.83011	5.18641	10.9841	6.62546	6.33427	7.5806	7.38413	11.015	6.29165	12.407	11.3036	10.6422	8.59179	6.17707	6.5829	6.31582	8.93431	8.31813	9.22027	4.26198	11.3152	8.55732	4.58242	7.12484	1.06456	4.09454	3.25354	11.4509	10.6372	3.6502	4.00744	3.48027
ca3496fe27510607501f74cb423ac4165acbf055957f4f375bbfd628f2205488f1b38f9f87a906bafe8b216071d3c270537e922a7cacc92e10770b2f56c2c321	5.67246	6.37276	7.01672	8.89624	6.04012	5.54881	3.65846	4.96093	6.33799	3.77153	8.23581	1.93762	3.29274	5.37936	6.48987	5.83888	2.12065	2.38362	4.40254	8.59517	5.06522	5.64111	7.16172	6.47338	9.89385	5.49828	10.1297	9.53803	9.07892	5.41859	5.9109	6.51823	8.77044	6.75923	7.0254	8.2949	3.87486	11.1717	7.60106	5.19261	6.35053	1.10249	3.42492	3.20068	9.33151	10.4711	3.88878	3.29959	2.86362
b6dc3b04935fb1f1d6bf48396a364a4f830a87eea67d2578dd0801e0fa630c835c409a5a2a05d66965f2e2a93a8118eaf2d18962e08866d357d27463f2a4886f	5.93884	7.22613	7.35046	7.15585	6.14208	6.10764	3.62928	5.59604	6.85337	4.14071	8.68001	2.71032	3.76307	5.57851	6.17854	6.95873	2.5763	2.67082	5.36489	5.90778	4.30807	6.56745	7.62162	6.39238	9.16522	5.92537	10.8635	6.739	11.1825	6.83731	6.3262	6.42979	4.94115	7.76889	7.24242	8.71457	4.19392	10.0349	4.32648	3.59476	6.14284	1.27568	3.785	3.55114	12.362	10.5561	3.57774	3.45449	4.17301
4b057492500d4d06013e713f7acbd2c3489df95401bf3476b44823ddc09e3c7359cd6c89b1e24fb20b3981de0c031329c4af1a07fe7cbd1149264d9ec92fd818	6.1103	7.14128	7.47587	8.16807	6.40932	6.08193	4.34187	5.7635	7.07941	4.44302	8.89234	2.82193	3.56308	6.18372	7.62897	7.18735	2.68399	2.70943	4.94599	6.94481	5.02921	6.16631	7.52198	7.13546	9.49951	6.53956	11.3644	6.57216	10.9067	6.90262	6.39905	6.85541	6.01312	7.98888	7.4489	8.55267	4.35443	10.5072	5.78593	4.40147	6.70093	1.44752	3.60453	3.77518	10.4265	11.2045	3.90969	3.86237	3.98353
3dcdd1b3d4ab31bcaca1d56117dc6fb04b2a44084445285f23a1fbfba8345a0d22eb414943c8614168b8d02d15b5694bf4d7025e933a6ba09a27be683fe48053	6.99534	7.26463	7.4324	7.11422	6.77047	6.27057	4.34303	6.11439	7.06362	4.64937	8.93482	3.08836	3.72464	5.85354	7.46013	6.6012	2.69775	2.92666	4.86763	6.93911	4.87551	6.64076	8.85197	6.81866	9.58727	6.65879	11.1512	6.73913	9.95951	6.24235	6.42929	6.65492	5.73803	8.53795	7.57998	8.40621	4.14069	10.5503	5.82613	4.30158	6.37469	1.34012	3.78045	3.48234	10.711	11.0721	3.4745	4.15635	2.82287
bcb34a6e806442fd0966680b1f4c7c86fb6663e1b4ca54e1a2ff8f9b4d2b15cea7fc160b8eb0d9797d73f22a63473d9ababcec78cc07540991728bcd2b834d8c	6.31633	6.9521	7.36752	7.59088	6.17008	5.8187	4.06485	5.60761	7.41045	4.17982	8.78757	2.61329	3.78425	5.89105	7.54386	6.2162	2.09227	2.45171	4.75643	8.3867	4.55871	6.21026	8.03437	7.23742	8.96306	5.73963	10.9249	6.17406	10.3906	6.83091	6.29723	5.95333	8.10858	8.12165	6.88295	8.35493	4.02508	9.96803	6.65169	5.30537	6.29144	1.54583	3.4222	3.5374	10.2878	10.7902	4.21166	4.30456	4.54743
54df88e2c1a92671df47b1b594e429ff02a27aef4f7e68d829064169ce6a3bffaf24c5127a5693bcbb170c68b4d3ef5e729425044f61dcd5d8a16fc04faa5361	6.17839	6.74344	7.50255	9.67807	6.37111	6.52475	4.11573	5.22172	6.79717	3.67221	9.09668	2.11202	3.19303	6.21061	7.18953	5.91109	2.33349	2.38611	4.46633	8.22055	5.87666	6.04944	7.89429	7.04394	10.6068	5.80612	10.8725	7.01916	10.2796	6.05619	6.25568	6.34585	6.9589	7.72337	8.41194	8.62752	4.02254	11.7913	8.7432	4.91923	6.65097	1.29005	3.91098	3.08555	10.8087	10.7794	3.88631	3.79958	4.41804
8ce01c4ad6bae98f6b806a36897e377e3f064eaeb8d974792d47b9248c86491a876db6563fb42e198364b2fb598f072a8e15908dc17885672333466742a3b64e	6.15167	6.87835	7.34243	7.91422	6.36957	5.94987	3.70565	5.6055	7.33773	3.51594	8.13345	2.84527	3.68643	5.78082	7.1418	5.7839	2.14307	3.1744	4.63859	8.66928	4.27746	6.39457	7.1749	7.52635	9.55571	5.70373	10.5504	6.30088	10.6214	5.3126	6.16154	6.14017	7.23086	7.83211	6.88461	7.99977	4.08863	10.8023	7.01779	5.17939	5.9569	1.5024	2.93146	3.18867	10.021	10.3679	3.60848	3.26668	4.69397
4c5aff4a1254cd9198ad6d59b0d1169bca8ea05d6b23289c3580f8411af9de5faa73580087546631e498557259b6a9115a34acc7a29d502e18b3101caf87890f	5.89831	7.00691	7.677	8.35328	6.592	5.78125	3.87552	5.5645	6.73232	3.52572	9.00867	3.18044	3.77146	5.76184	7.26931	6.51524	2.95259	2.31763	4.8411	8.22235	4.97025	6.76539	7.93938	7.66135	9.83196	6.75837	13.5459	10.7884	9.95576	6.18587	6.59474	7.10424	7.04254	8.3703	7.33369	8.55536	4.34596	10.7421	6.94109	5.04961	6.31904	1.22734	3.37747	3.60622	11.3856	10.7841	3.89809	3.7689	4.09797
61c69291c84355c88f8753664117a02ac051b112782049718a8decf68511a7a008d129788b4ab53587dafc3a58cc5090a788446de59ac32e52d15960cf9cd49f	6.00706	7.01042	6.96395	8.39586	6.94645	6.13504	4.25471	5.43671	6.94966	4.54659	8.58906	2.95986	2.99965	5.97304	7.40586	7.06938	2.24701	2.72701	4.87554	7.84912	5.25555	6.46794	6.66695	7.13425	10.8498	6.35069	11.0104	8.05414	11.3084	6.67548	6.0584	6.27064	6.32764	7.79084	7.28912	8.81803	4.51268	10.5091	6.86671	4.61199	6.36271	1.35816	3.87662	3.92446	11.953	10.4809	3.95057	3.70369	4.23205
70b2e680814bf6971b6d4cd843bc452af7e1b2f562c1b5b25f88538abedcdd16a4e9c89871b13bd23929ad72f39eabe2a1d255187ca2f0580a50ea063d3a8354	5.84342	6.917	6.9568	7.92799	6.38534	5.58792	3.49815	5.73202	6.68338	4.8814	9.03915	3.22108	3.52672	5.11532	7.00457	7.0285	2.51002	2.34519	4.27716	8.04213	4.55677	6.18931	7.88857	6.51988	10.0637	5.83215	10.4807	7.69973	10.6507	5.73176	5.84053	6.44381	5.39362	7.85217	7.37252	8.28951	4.97943	10.1847	6.06255	3.93206	6.21482	1.10433	3.96496	3.33792	11.3257	10.6391	3.19642	3.65045	3.10467
edad9153f6cda7e83e94601d37bc9fc6c3547d4b3e3173db3a27a412506773df616b4020be275c5794e9b0c1a7ad3f8734f218791d9978143e3f6a23c849d71f	5.62788	5.57504	6.66061	7.13768	5.76945	5.27698	3.71521	4.6007	6.51856	3.35172	7.48216	1.75072	2.18505	5.24717	6.46833	6.36294	2.21013	2.21744	4.68023	6.90617	4.3491	5.54404	5.84978	5.49026	7.68588	5.42966	9.43336	6.56325	10.1581	5.28994	5.96426	5.28693	5.73405	6.52462	6.43469	7.73527	3.42899	9.71012	5.17025	4.01552	5.72482	1.0699	3.10291	2.75749	10.5031	9.20774	3.13934	2.75954	3.58117
874e5fef325b283e64eb7061481bb6a58f82fe98adad91620fb59afd7fa8161e20cc402bc6ab9f41ee3b9f1a214df14fd44f1e9efd64612e8da117d1985ebe8f	6.25337	6.99771	7.35422	7.66144	6.1758	6.04365	3.59195	5.24798	6.95152	3.80302	9.46425	2.69125	4.08084	6.05501	7.1795	7.19797	2.8037	2.51189	6.36852	8.261	4.96401	6.43126	7.78472	7.15522	9.27448	5.96129	10.9334	7.48405	9.97298	6.7745	6.1643	6.63984	5.34265	8.3796	6.95008	8.57162	4.07843	10.7468	6.0232	4.06244	6.43723	1.52136	4.23135	3.46529	11.0817	10.9377	4.31349	4.30185	4.30551
2ee3b1f4058f023d92027ae7065fd37e8bcd9559637641c800ed2ad085b530d20606e5f1d1f8b7a19f5419fd98011b556e4a159835739adb145913bed466bad1	6.48164	6.87191	6.9701	8.35434	6.38416	6.09389	4.13582	5.49115	6.60151	6.74214	9.09574	4.01826	3.66177	5.84075	7.3723	9.66973	3.78308	2.42377	5.82341	8.25967	5.97752	6.94041	7.39427	7.06048	10.2069	6.51716	10.5725	7.38093	10.7734	7.94136	6.08342	6.97319	5.92282	7.55888	6.92033	8.43	4.48205	10.8086	6.36677	4.44152	6.03093	1.49876	3.17294	3.31657	12.231	10.4078	4.09856	3.50925	3.67892
8233bb79c286b8d7f7a081a0aa0173676988456eacd5d65b62128fcebd84342da6d025c5dade644a5cda9618cf0f6fa1cdecccaf15e29396569c258edad00cef	6.27528	6.74886	6.91946	7.40761	6.11196	5.83246	3.95688	5.41287	7.00831	4.28559	8.85983	2.86824	3.06886	5.62811	7.10548	6.65551	2.30089	2.56168	4.49387	6.49935	4.00333	6.11639	7.63125	6.14306	9.63744	5.71169	10.2009	5.24107	10.1443	4.42082	6.30194	6.43199	5.96845	7.72523	6.75018	7.90623	3.90479	9.86997	5.07618	4.5402	5.97401	1.07542	3.58832	4.36258	10.5384	10.6407	3.84435	3.82359	3.98562
37ebb9c91cfec54660dc6e3bcbedbee23745aedb1ea53504d0634d0d900ced5a3ab2dc8471370eb24db2e66b97747a24c8df7c11a4fdc4e77c24030dde3d071e	6.33442	6.61635	7.68667	7.22774	6.48012	6.07289	4.31517	5.42075	7.37978	3.96563	8.81449	3.1636	3.11017	6.05727	7.80002	6.21333	2.65229	2.76256	3.3809	7.57823	4.62687	6.82833	7.6677	7.44002	8.81306	6.92692	11.9207	6.3447	11.7014	5.69661	6.65824	6.82618	5.38078	7.67126	7.38823	9.10254	5.13907	10.8145	6.09058	4.56315	6.65326	1.49679	4.05938	3.49583	11.9571	10.5063	3.98983	3.67634	4.27077
e499dea1f21ac5a6deb25578017a59bd7d3337ce98244f2c24227432917feb36a9d6f50918aa98da73b75e6e1769a953e71556240595ffd0029a87875ff99779	5.82209	7.80376	7.0066	5.81558	7.0678	6.49088	4.6527	6.06152	6.96299	5.14261	9.70078	3.44647	4.09279	6.36838	7.43551	7.80905	3.01273	2.72259	5.14567	8.51888	4.44522	6.1932	8.23667	7.36653	7.95303	6.73995	12.835	7.19426	10.0707	6.86117	7.33862	7.72244	3.9782	9.02828	7.14384	9.12914	4.11273	10.2672	4.01167	4.40923	6.91625	1.50776	4.28532	4.0017	11.2956	10.9385	4.83821	4.35525	4.04931
4a75a81af42fa34a29d14db5f7226151d4e6381180c167d2ac9da6985a88d3bd946a665b3578d98681819933df8d73ec7f80c93c72e2d238edf2cd23028529bc	6.3888	7.057	7.31283	8.08368	6.55268	5.96417	4.22515	5.83018	7.21348	5.90997	8.77379	2.84557	3.64657	6.05604	6.94184	7.31051	3.11721	2.54927	4.35794	7.31762	4.40785	6.42451	8.00006	6.66233	8.8233	6.18251	11.1421	6.49927	10.3328	5.48561	6.25145	7.13107	6.74209	7.61881	6.74144	8.73933	3.78172	10.6797	6.08322	4.74203	6.48129	1.24581	3.44239	3.29401	9.95679	11.2911	3.511	4.13409	3.85521
80ec52ffcd6d305da6b48a5f12faf8877b56835d552034a49319d28fa163b382afb12facf2f20ee715e54c67e49b1b28880d9c1878f198cf272d0ebd6a71e877	5.50135	6.91532	6.63412	6.71147	6.18596	5.45938	4.32188	5.61879	7.09374	3.3349	8.76347	2.14299	3.42172	6.19074	5.9304	6.50967	2.54986	2.32217	4.62118	6.23072	3.92746	5.96924	8.05753	5.8219	8.54824	5.59865	10.2757	6.16232	9.80294	6.1247	6.00729	7.09843	4.31252	7.44001	6.43907	8.13422	4.04905	10.325	5.10737	3.88525	5.66475	0.89678	3.61903	3.21452	10.2767	10.3351	4.08042	3.77954	3.65118
0ae468838c9a9df8836048961c7b3adc40e49203af84ad787df07b830736b2501b929225554b5a6c644d81392051d9b7364a87aad3ff9cd8f293659bc9fbfb7a	6.51169	7.31779	7.77878	7.8473	6.36733	6.67588	3.7349	5.60575	7.19451	4.45054	8.97112	3.10082	3.12637	6.12964	7.98257	7.19652	2.81126	3.00962	4.35932	7.60653	4.06657	6.99418	6.30531	5.87062	9.66606	6.52743	11.5384	5.96049	9.59846	4.81492	5.93279	6.42183	6.39161	8.8601	7.75311	8.56895	4.02071	10.4261	6.23615	4.83177	6.75567	1.20602	3.76617	3.32495	10.8547	10.0761	3.37223	3.65168	3.33934
48a4068bc16ec5898b16160220b9acc706adbf32a6262f298797b13205e21590194ae50e420c002b48fe4300b77388e6bdba1df7dc925b2379e637a8fa14eafa	6.55185	6.896	7.65931	9.90302	6.20939	5.74078	3.47803	5.78685	6.96328	3.34511	8.00119	3.1327	3.38981	6.05519	7.01296	6.25761	2.63943	2.34324	3.7692	8.22377	5.21379	6.35037	7.73214	9.08958	10.2435	6.11416	10.9002	6.91265	9.86037	4.88505	5.77199	6.27619	7.79277	7.96489	8.18782	8.07349	3.97203	11.0432	8.69043	5.54896	6.33546	1.18882	3.99116	2.44065	10.0349	9.72895	2.6071	3.37671	3.69737
a7c3d124047708b7c5c27a2701943086d54ca84d8572f0aa9c006ebf0bcc61fd8c9d3d26341c233a8f4d6bfe9602226ef60b02cc8f261c21a640dcaf47e348bc	6.15958	7.49986	7.47915	7.63239	6.82753	6.21167	4.01323	5.84907	7.51852	4.43804	8.9173	3.03311	3.24575	5.85183	7.5355	8.01118	3.3663	2.41157	4.83252	6.41501	4.05499	6.943	7.49007	7.15158	10.0326	6.65859	10.8376	6.22216	10.0516	5.36618	5.50547	6.97454	5.25659	7.93323	6.81747	9.02434	4.27228	10.2505	5.24395	4.49497	6.32793	1.22525	4.23658	3.43647	10.6153	11.0377	3.94768	4.37969	3.76066
ed5424769cb2d774a6b5a91e3ea8010005c5060a4af36a128308a0b1dd4a93b7a15e9ace7012fd07870dfeafceb53b023eb35f47e5bb66a83f27a81dbd27137a	5.70739	6.50806	7.13467	6.90259	6.17792	5.60355	3.80669	5.19798	6.77561	4.06878	8.78405	2.07081	3.07109	5.34992	6.99064	6.21852	1.92739	2.56098	4.05644	6.78721	4.33549	5.91603	7.38898	6.99523	8.50164	5.05982	10.9828	6.43627	10.7679	4.34397	6.06305	6.19114	4.90092	7.59633	6.96552	8.56648	5.06223	10.1512	5.41754	4.37647	6.65424	1.21837	3.93659	3.54056	10.734	10.9147	3.75812	3.74789	4.46305
bd4cfeb28da43ab2061afa9602f51b9109e19e345212666c922270cd0040f7556d1f186d85ba53e95d48544f06bbf2f1e01e3d5719d781a0858e20d8950a8468	5.72542	6.84777	7.24481	6.04637	6.83824	5.99915	3.93421	5.53603	6.93952	3.84143	9.07313	3.2256	4.66629	5.5126	7.29854	6.35999	2.53211	2.663	4.83076	10.6416	4.10632	6.63689	7.2243	6.90267	8.6045	7.18723	10.6692	6.07255	10.8556	5.79004	6.152	6.14994	7.49166	7.21445	6.6087	8.57313	4.0024	10.0003	4.87209	4.9931	6.04925	1.29717	4.17714	3.02997	11.893	10.7043	3.43434	3.82026	4.35473
7d32e1790597740c7f31e5cbc0653dbec88274676c61c696d151214c8fee25d183180cc06b5859e87f42ec1ae8aa85fbd4ce07ab103410ec9e54dec781fd4172	5.82564	7.20524	7.4456	9.22497	6.38351	5.9938	4.21992	5.75355	7.25265	5.02825	8.99149	3.72895	4.13093	6.39836	7.40978	6.92125	2.75464	2.61408	5.01385	8.79555	5.50775	6.84454	7.37098	7.76896	10.7976	6.43289	13.8215	6.59106	11.2315	6.69985	6.05111	6.9777	7.8703	7.90801	7.23836	8.86306	4.30645	11.0752	7.52656	5.80213	6.79224	1.48467	4.14919	3.57195	10.2025	11.0941	3.84989	4.044	3.96368
212cd7fa6c0435015566949981e1f5135cf29efe972333827f8b8b20e4c1ff54168621f41c6dc1f436dd00d25c49b4597c617bf9352462ad73fc1b0c1a6ee877	6.88742	8.01294	6.8208	8.86721	7.30366	6.39475	4.48779	6.28691	7.06454	4.88266	9.90012	3.28528	4.01003	6.07219	7.51456	6.36806	2.36234	2.44832	5.67775	8.95553	6.11822	6.32664	8.9735	7.16953	9.65741	6.70538	12.5602	8.28085	11.5202	6.82427	6.94603	7.50669	6.83381	9.1335	7.84295	9.57347	4.81422	11.2047	7.60105	5.00529	7.42961	1.3221	4.72697	4.09379	12.0694	11.2046	5.15646	4.35931	3.86733
045797495aa8fc0f202e22e22a3c27375aba701fc6f254de32f79467cc035e3367739c6ed1fdd61e7d279e1a0caf1efd06cfdf7ee080b9a8e49dd6bab79599ad	6.4602	7.36697	9.22817	10.0294	6.27504	7.1253	4.66785	5.57266	7.41839	3.21742	8.77802	3.34067	6.31958	10.2208	8.4254	6.59289	4.29714	3.30698	4.65459	12.1534	5.57622	8.1375	6.78272	6.61364	11.1392	11.0288	11.1226	6.56885	10.9458	7.81738	6.7846	6.95714	12.6249	7.87999	8.51619	8.50747	4.30794	11.1432	8.9442	11.1681	6.87685	5.23887	4.45465	4.09554	11.8058	10.7459	5.54229	3.74088	5.39033
b5b53cccd445ba4840fcb9f301bf32e280234056624d83f81c6ff3651fd7056da2603b4dae5cf93d374cc20331db74f45dc2ffcdb1fbb450ab833eb4474826a1	6.49371	7.09322	7.23627	9.20495	6.14055	5.54047	4.21084	5.72702	6.86949	6.25944	8.5054	2.67311	4.60847	5.7901	7.52394	8.32448	2.47443	2.70107	4.78045	10.0064	5.73996	6.37876	7.19044	7.00549	10.3817	6.16431	10.5144	6.76298	10.0811	5.78729	6.77803	7.92459	6.74655	8.91907	7.26096	8.34092	4.13864	10.8153	7.10795	4.63008	6.53853	1.25162	3.5662	3.27445	11.5544	10.5847	3.33967	3.67875	3.05694
370bc1ccf1c1a37c417bb39eb9f728ad8c8cee84d357ff79328a38f5e41af3d1f686ceb311c4c191d65478f352a901071be26d37dee83858ee9e4ade9bc7765a	6.53909	6.92288	6.60831	8.62285	6.38123	5.09777	3.95658	5.82788	6.44811	4.06373	9.19101	2.77596	3.91628	5.42617	6.73901	7.03604	3.11967	2.37478	4.84088	8.38066	5.55983	6.15544	6.97874	5.82985	10.2155	5.83908	10.5472	7.33783	10.5434	6.17191	5.32025	6.04758	7.58821	8.91619	7.79317	8.18314	3.97169	10.9564	7.40953	5.33843	6.3273	1.40772	3.40551	3.02126	10.4624	10.4779	3.76469	3.60592	3.5418
028b8eb81269da7db54f9f78aaf43713ff17885e011b1eea1f15206225d78227b407fdf547f52d69b0b31b2b32d5e23a3c5da3a937087f097653f1c24e8ad3a9	6.30072	6.54911	7.06023	9.65088	5.94966	5.72921	4.00517	5.59137	6.64678	3.98614	8.1112	3.47238	4.47122	5.85743	7.14029	6.74048	2.10734	2.33751	4.31386	10.3002	5.4412	5.78041	6.8057	7.0758	10.734	6.17593	10.4457	7.17469	9.62871	6.86239	5.47536	6.6459	5.9956	7.99247	7.84036	7.62356	3.81001	10.9819	8.28664	3.91667	5.7923	0.87956	2.86602	2.68151	9.63074	9.86514	3.31416	3.051	3.57742
8fb0fc49b1b8d9fb87335de0aded890a9474a3d0176e3c833b6980e71621ae1e3e38bcb45368316041edee9060f711252a0121d1d20a1258696ccfa6c79b486e	5.46329	6.70852	6.98192	7.9671	6.22912	5.48122	3.67148	5.39528	6.3619	3.54145	8.18909	2.16154	2.86929	9.2955	6.53548	5.57863	1.94868	2.53523	4.13262	6.72685	4.20786	6.21168	6.62964	6.39279	9.29276	6.44421	10.2296	7.43235	9.26566	6.36148	5.13985	5.18076	9.11131	7.36299	6.81231	7.42782	3.80122	10.294	6.74584	6.53165	5.67146	1.35326	3.63179	3.02841	10.3118	10.0532	3.70307	3.41448	3.84687
584d2eda96a9fddf2b3fce7c7776996f72b34b1d16f36a4a2c8d8c90ed42c4c7b22cd28409ae87291663337a1d401243fab0310336444e605edc127fbc5080bb	6.40575	6.96211	7.10465	7.58744	6.18832	6.07744	3.32516	5.85484	7.88778	3.74841	8.25934	2.62301	3.87601	5.20562	7.48309	5.98182	2.1649	2.30132	4.97484	9.18647	5.49238	6.18085	7.72261	7.59994	9.99663	5.53609	10.6075	7.08649	10.5106	5.4812	6.28653	6.61959	7.12244	8.21233	7.03108	8.49683	3.98681	10.8145	7.54211	4.80012	5.58164	1.35643	4.57589	2.96301	10.1411	9.87134	3.98787	3.11251	5.09483
a539e0cab92d3e4929e385f39ddbb865b5aa0a164ee1c2fcf366b5ff3b11f301b1892c88c3a34a2933649c962832801c6b27dfd6a891d6015864f36929411900	5.74996	6.58991	7.04386	7.93265	5.66865	5.66441	3.8312	5.39184	6.88985	3.78411	8.76999	2.49377	4.09489	5.45297	7.15175	5.93002	2.27116	2.46389	4.85424	10.1034	4.51408	5.89962	7.42776	6.98349	9.82285	5.83436	10.7378	7.78048	10.123	5.71213	6.24809	6.78289	6.82153	7.82086	7.07978	8.36628	4.00088	10.6298	6.56832	4.48154	6.07486	1.0761	3.42118	3.20506	10.4471	10.1119	3.65584	3.35562	3.2013
b94ade18d22b67a553787be317e89cc6f19102e6ce254b84a4c928514e3d0dec59f5d8d516f30b0ad7c68cb55e4ed81d1c8e7efee42895275ba8c315f49b8a1b	6.62414	7.008	7.69551	7.66606	5.89373	6.05458	4.19222	5.90401	7.11609	4.39427	9.15648	2.73888	3.63078	7.30926	7.31847	7.44053	2.59201	2.79421	4.60938	8.59634	4.34035	6.46072	7.48242	7.23142	9.42527	6.59293	11.3698	7.67446	10.3034	5.60203	5.65932	6.43374	4.95961	8.23668	7.0263	8.52601	4.75291	10.4267	6.37468	4.06197	6.29618	1.17054	3.49138	3.51533	11.0592	10.883	3.92863	4.05493	3.6543
21c6fd2cfe676a99b81ecdbafffbbd2c77718a47bfbd3aa70b6884be2eb6684a18d75722d6cfa2badc4a63bec5ae34970eeff0551ce39f0cc7940fc3e850e21f	6.54932	6.76402	6.54562	6.66397	6.1596	5.51299	3.94157	6.07966	6.57342	4.31826	9.03254	2.83666	2.96789	5.34011	6.73523	5.80582	1.98441	2.55859	4.7331	6.4449	4.40448	5.58093	7.32448	6.46677	8.90639	5.11778	10.9777	6.52262	9.43832	7.26159	5.76508	5.77619	3.49135	7.97792	7.08386	8.66436	4.13019	10.387	5.65948	3.49027	6.01665	0.63645	3.95987	3.37624	9.90509	11.0106	3.55292	4.11816	3.11484
e809e37757626dad610350b3289f47b136afdda385da61df0fa51d2fec846acb8fbeffe04d960275d74f59119d5da6934c08bdd3c559bce2877bbcaae5f9a5d0	5.84877	7.26452	6.97997	7.10515	6.51495	6.08946	4.0731	5.62264	6.68035	3.15604	8.45163	3.05346	3.90458	5.84909	7.11016	5.71925	2.30537	2.56305	4.85232	7.34016	4.53471	6.44406	7.54391	6.58751	8.35728	6.7909	11.3675	6.21137	9.5096	5.60913	5.88864	5.9983	5.38815	7.99747	7.28471	8.49211	4.25088	10.4	5.66739	4.4759	6.53816	1.28927	3.3701	3.45309	10.3269	10.7202	3.86203	3.57261	3.02016
43b0f377b5700423609bb03974e9f1fee6e8e0035415039057918fb673b4c335e3e679358b98a4acfd3f4ea3a50edf4d6760a4ef41157c940f8572d4e2dea568	5.84512	6.5278	6.6028	7.04042	6.38916	5.82754	3.95443	5.24122	6.13888	4.04022	8.322	2.36254	2.97141	5.70709	6.98483	6.87015	2.40933	2.50606	4.10377	6.49516	4.03341	5.97573	7.79442	7.94429	8.49831	6.03418	10.3415	7.16325	9.17647	5.69949	5.98746	6.19138	5.71651	7.71874	6.90783	8.36029	3.81097	10.0096	5.36963	4.2119	5.9852	1.23325	3.7961	3.21426	10.7961	10.372	3.17411	3.64999	3.91972
105d306afe51107f4c0a02764168d7d9840a597421d76c2e531cd6c786884897b88ee9d0f26fca60aa153445f78ca700fc3b95710cb5b76e53d61682765b4ad6	6.5935	6.83838	6.99729	9.29948	7.0343	6.07032	4.06438	5.43968	6.96762	5.34042	8.89634	3.33635	3.63248	5.89545	7.06268	6.76416	2.26192	2.63761	5.11865	8.16867	5.15256	7.00173	7.45331	6.51343	9.52717	5.44395	10.5155	7.10269	11.5699	6.55083	6.60321	7.15186	5.14025	7.96678	7.57641	8.40795	4.47689	10.8018	5.3031	3.89124	5.99142	1.04029	3.47758	3.22301	11.1116	10.7321	3.49425	3.71695	2.86591
b9a6e8787d08ec78544f8bb5d470be09eeb8fd493cb1de4694366dbe612d2d263ecc9eed170e3828017169ce07e9abb82b06f99f8f9f146f95a7ef3dbebc4619	6.26942	7.1685	10.3919	8.94126	6.75195	6.87833	4.20678	5.61605	7.16769	3.64955	8.72692	2.74701	3.48982	6.32248	7.20597	5.88746	2.55567	2.55789	4.72194	8.98525	5.60225	6.93579	7.34237	7.25454	11.4546	7.16436	11.4003	7.62987	10.4392	4.98295	5.80435	5.72757	8.21464	7.92665	7.69931	8.88667	4.23451	11.0853	7.60949	5.10444	6.51395	1.38669	3.82204	3.25565	11.8314	11.1041	5.24378	3.68994	4.14627
f531c8f88f4baed91d8321e754f1096f37d3f23f2b958908bb903d92fc6cf6f07be0315ae1da0d052b87633a3d1d3b581f1c6356b0b21b3d253d57365b6b9041	6.15838	7.24849	7.37826	8.95916	6.6368	5.90678	4.62977	5.82117	6.91243	4.74422	8.76691	3.2303	3.54887	6.12967	7.31918	7.06857	2.61245	2.40753	5.0189	8.99866	5.43809	6.32899	9.0736	7.14637	10.044	6.8053	9.88031	6.41122	10.6569	5.44061	6.0489	6.50305	6.58883	7.81535	7.48316	8.12386	4.13191	11.2953	7.53251	4.63376	6.29732	1.29032	3.02729	3.57928	10.9035	11.0116	3.95705	3.79193	3.8443
beae413b29c2c5300dfed6bcfc5d0b1f9089bfe8c3831451b979a38d0f2b6a612481d4419ea3106bda5867b1d31fe0a5eab133446eb2dd0759d214dfcd981b30	6.51643	6.81558	6.64636	9.23771	6.10786	5.75687	3.61665	5.16526	6.0225	3.43771	8.44636	2.79347	3.47807	5.69441	7.09192	5.10177	2.54306	2.44751	4.4329	8.77444	5.32584	5.86767	8.05493	6.01504	10.9081	6.25003	9.93505	5.82346	9.90502	5.03246	6.60059	7.01122	6.4793	7.70484	7.35545	8.27722	4.17153	11.1825	8.45188	4.29732	5.71936	0.9769	3.60842	3.35819	10.0118	10.4761	2.96693	3.50042	3.52766
99c1a314b12ccee380f93e9f0f72977650f7c218ebe133f4d394b825636a143e8050448cb471566b10a0ed01b2a3ee6cb830a1264c7b4d20c3b78d0bf28f3227	7.00317	6.58156	8.26838	9.16186	6.32326	5.8584	3.83678	5.47162	6.81418	3.48226	8.77358	1.96485	3.46744	5.68485	7.43586	6.15732	2.21941	2.27019	4.44434	8.66261	5.50797	6.75172	9.3035	8.58211	10.9313	6.47654	10.9535	6.66168	10.5408	4.74796	6.57152	7.00991	6.66214	6.57277	7.30991	8.22145	4.60556	11.5061	8.49857	4.56033	6.63735	1.22397	3.65607	3.82137	10.8403	11.6311	3.66226	3.69408	4.15212
788d144518805bea85268145c203022102cf9470d108b4bc95b32c6aa308e43fb13e1040564384983e8f5a845a0e9e94e0f7430621c82b972449396573dcff5a	6.11704	6.64781	7.56357	8.79576	6.38665	5.62812	3.61005	5.65214	6.94546	3.92678	8.2705	2.73373	3.50294	5.52244	7.21684	6.30829	2.51861	3.07821	4.94162	7.86301	5.29189	6.48456	6.99855	6.29976	10.3227	5.43811	10.5779	7.5958	10.3401	5.80846	5.59963	6.25513	6.26748	7.04461	7.49029	8.44857	4.53454	10.7799	7.48311	4.34543	6.13875	1.35606	3.75242	2.98152	10.6128	10.7121	3.6107	3.58653	3.90986
392e527c451e3f4bed33605a2704ecb220c2e662456fae98f46b89168afefca02540f4794f59ff94b66afdb7f1f7436610d578c05e318998320e275bc17b4632	6.71496	6.89978	7.60043	9.50447	6.74088	5.92755	3.92552	5.53554	6.95888	4.70654	9.20523	3.08845	3.41306	5.26843	7.15739	6.75657	2.60161	2.83247	4.18662	8.5397	6.32951	6.37654	7.59507	7.60461	10.4739	5.52493	11.1283	7.03964	10.6754	6.7698	6.71405	7.01918	5.72116	8.45373	8.10861	8.44742	4.71335	11.6609	9.05815	4.35325	6.80203	1.36195	3.65115	3.56448	11.2969	10.1565	3.59725	3.48297	4.9567
8e1bc760e5b13f1944ce8bf314d646dc1cc2b569ecb5a026b80f1d1816b1b3f7b0a469d2e254f6872958a03a4c99981dd0662daa0a975e83d050b23f3c20b0f7	6.87241	7.52351	7.86116	9.61988	7.06571	6.22814	4.57095	5.90225	6.95403	4.50841	9.24628	3.36647	4.1187	7.60859	7.4589	6.32905	3.10158	2.61022	5.27399	9.6013	5.78213	7.00911	7.55058	7.51117	11.6672	7.32663	10.7924	6.97457	11.6471	7.79236	6.13375	6.62556	9.36514	8.73936	8.18891	8.77472	4.49938	11.5494	8.20404	6.68537	6.75264	1.7948	4.32091	3.9095	10.1078	11.4024	4.03062	4.1675	4.07737
b445719ac12bb0b524e15bb3cab64ceba4963cf08141cc05cca2232413619f48347f6b7d7a2700ea3514c39299d901964f13bbdbbf6dcbe6bc824557f0637cd9	7.23152	6.93955	8.05902	10.0631	6.67154	6.07781	3.97667	5.82181	7.21328	3.86161	8.56564	3.10067	4.17887	7.8928	7.38702	6.67019	2.36459	3.0274	5.04797	10.2465	6.36834	6.58726	7.39164	7.45048	12.0116	7.53457	11.4683	7.22003	11.2102	5.38014	6.65508	7.05164	10.6797	7.95259	8.29548	9.01383	4.37431	11.8054	9.62023	8.30055	6.15263	2.40475	4.00919	3.43683	10.6924	10.4264	4.43278	3.18048	5.32669
9f19b794181fa665de22f5ca5d05dfd9f9f079df9aea7eb5733033b3a89fc93fdc4701aa6ddb2cc1d4e16dd8e49a48ea2c9fab81cd6e044029ec6fefa90faad0	6.49006	6.65459	7.24929	8.38332	6.36804	5.80163	3.72423	5.3389	7.24517	1.72734	8.31799	2.56615	3.21069	6.04815	7.3366	4.75933	2.04694	2.66331	4.86167	7.60866	4.8962	6.4063	6.46048	6.33888	9.738	5.96822	10.6906	6.65827	10.4739	5.52893	5.41399	6.28821	5.21743	7.35864	7.53295	8.33444	3.91901	10.9535	6.58264	3.99032	5.94909	0.97894	3.45625	2.92704	9.70291	10.2796	3.26907	3.21946	2.65875
f6e99ed92dc61aa95d4b774f160341d1da9212005c2c5a5b44a387b7e35b2fefd0ec82fb7e4f6f2832876441fbae0a2425affb291d15c7b027b5c3006d311bdd	6.84123	6.98155	6.99416	7.1137	6.43005	5.16308	3.83598	5.3673	7.13984	1.72173	8.32418	2.57856	3.4457	5.3749	7.1366	4.86831	1.77356	2.24999	4.22509	5.35336	3.6361	6.05289	8.28878	6.48172	8.71122	6.38421	10.0636	6.94822	10.9031	4.51696	5.26077	6.31432	3.58869	7.67581	7.19707	8.57758	3.94514	9.82953	3.61307	3.18531	5.94453	1.04511	3.77532	2.9244	10.6618	10.3254	3.56875	3.45748	5.73081
da1fefb1fc51d4932a5a0ad9b5596abedd5aaa8afd8c6c1305cc4c09cfe7751d1eb71a100dffd2e8492bdfddb2eb8f493337f5bdbf60cabcc437bfe2bb9c4d61	5.9753	6.30368	6.08787	7.42209	5.33174	4.96842	3.55535	5.07017	6.23298	3.65057	8.2428	2.28836	3.23059	5.39955	6.27462	6.20997	2.24987	2.431	4.06412	8.22235	5.00927	5.42543	7.10969	5.21068	8.70896	5.29697	9.455	5.37264	9.63717	7.12092	5.07471	5.64955	4.27438	6.89433	6.73122	7.72386	3.32323	10.5266	5.93289	3.87083	5.70674	1.06436	2.51659	2.40602	10.3869	9.93833	3.16972	3.13811	2.85693
137daddbb8a6f85979de0b319e53bbdfd8f08f47e5e8b7c41121d5d1740b0de15d6b7063d8b862eb37ab3a0d11ab617dd56982863f3a502cfc30fcf5d95ac41b	6.15524	6.66612	7.38211	8.38535	6.59593	5.25387	3.73565	5.73087	6.37539	5.41064	8.87753	2.89487	3.76531	5.75051	7.08396	6.81894	3.61688	2.52727	4.77659	8.24209	5.39528	6.06257	8.33238	9.06904	9.66238	6.52606	10.8918	6.69426	10.378	5.81612	6.59567	6.90613	5.948	7.61671	7.70865	8.69602	4.34008	11.0798	6.60112	4.47964	6.35954	0.91367	4.26781	3.12966	10.217	10.3999	3.43483	3.64506	2.64253
fc231da2abdab194dbc3ac887bef84591f6f7d6415a1d47fa9284487baf85bae34215cdb0ef360fb7bafb3d9e5508573e53cf0dd283a86e568cf7f1f1f35e1bb	6.24429	6.8243	7.19274	7.62656	6.10601	5.48127	3.52518	5.31548	6.88728	6.57947	8.79919	3.00121	4.76217	5.32336	7.09408	9.03019	3.45891	2.78379	4.94432	10.3055	5.50173	6.65662	8.4849	6.67644	7.83171	6.13058	10.1586	6.36921	10.0893	5.96092	6.03235	6.25686	5.59486	7.64615	7.61117	7.94541	3.83911	10.3792	6.16556	4.109	6.18608	1.0752	3.17286	2.98195	9.83245	10.7862	3.74143	4.19259	3.39256
d70f50567964188a5ed7d3fb780f0d700c65bd3fe476f7d9fa04682a46c1f88657315a996d3354900eace8ba0e4967a00940e02593ff9a0eb9e459aa0e50b151	6.59626	7.10099	7.44374	8.35844	6.40209	6.55788	4.14874	5.26983	6.84224	5.22196	8.99641	2.93457	3.45113	6.7777	7.22265	7.15131	2.33611	2.79407	5.09952	9.14628	5.14788	7.31252	7.47416	7.85321	9.89299	6.97669	11.9841	6.48596	10.6499	5.21333	6.51863	6.87299	8.15317	8.75757	7.87044	8.83284	5.54372	11.1456	6.94109	5.56114	6.70308	1.81983	4.02565	4.02654	10.9515	10.8392	3.62786	3.65199	3.36068
3361cb2cdd0d787a1f3699618846750037d7ec4c170a64310cd1b7d26937ccc21cee3c3aa10057825afb1abeead95d5a0257a2de3dd5e3f60a56bd155bcb1a4e	6.70905	7.1766	6.05705	9.85286	7.06518	6.03944	3.43029	5.70735	6.52638	2.63266	8.80465	2.5531	3.31308	5.08862	7.4363	4.49416	1.88507	2.40624	4.49866	8.56035	5.49658	6.42647	7.52074	6.87519	10.2769	6.75087	10.8261	6.83927	10.9178	6.87077	6.17006	6.39483	8.89328	7.77026	8.11588	8.4465	4.18688	11.3279	8.76615	6.83448	6.52427	1.36097	3.70163	3.35547	10.465	10.7008	3.63328	4.02058	3.94543
46138441626a4f55b8a77e7b68c6395f26177b07dc2e36e3ecb21f74c5435fbc9034a5d2cac1e5ae8d0fa9461a52cb05835b2ea1ddf5da8c46ecc277fc47c1e8	6.08889	6.46211	7.42114	9.06773	5.68768	6.1034	3.90533	5.27935	7.24909	2.49191	8.13443	2.69071	3.50682	6.25579	7.84205	4.11685	1.96602	2.36676	5.03717	8.25893	4.86237	6.74756	6.83159	5.92337	10.3444	5.56879	11.156	6.00151	10.1635	4.24414	6.48745	7.33503	6.97471	7.5862	7.19995	7.69166	4.05849	10.8988	7.07911	4.74337	5.68375	1.1962	3.58743	2.84771	10.3508	9.9363	3.26108	3.264	4.41273
9124a3a8f5fe84abc908758c91b4d8f887e174576c3b74443b02216887b37291b2cfcd1a1b4e26ccaf4a8e893db823416da538e7d3dce49294649a4284b60e45	5.78969	6.78631	7.29549	7.80641	6.30919	4.67351	3.52265	5.44383	6.43374	4.45419	8.45757	4.02745	4.07748	5.59838	6.84802	5.99154	3.04869	2.16732	5.36702	7.01639	4.46516	6.19273	6.89888	7.91488	8.79112	5.73742	10.6313	7.03964	9.41128	5.41785	6.46695	7.36824	4.13073	7.82658	7.37804	8.32455	5.13636	10.6793	5.95895	3.73943	6.22425	1.01671	3.36776	3.22852	9.73946	10.3796	3.34335	3.71695	4.16856
e8f4b060c8922d5fc8bba69d584e2a1a3ff44688870f5ba0f421e8f448464df967b2dbb40d65a1d060e326388276df2583786809e1cea7effb679e807517677e	6.50879	7.00425	7.1905	8.76616	6.63057	5.49701	4.42814	5.91662	7.24976	5.05568	8.45834	5.84406	3.545	5.45289	7.463	6.29543	2.29274	2.86048	5.70012	9.22525	6.39414	6.82596	7.03088	5.63636	9.13365	5.53616	11.0343	7.20273	10.0151	5.26359	5.97131	7.1573	6.651	7.88802	7.89771	8.21	4.18671	11.3376	7.9629	4.54372	6.83656	0.9472	3.60781	3.37959	9.74769	10.5194	4.83545	3.93068	3.26867
30ed22e9773e34b3d0522f80bdf5619f69f23d41c0be3fa5d788cb4ca9da997dc78eafa0a3e7d9844d3ace5569373e8807c73c91c3c903229fe896e73f8264ff	6.67045	7.02759	6.75772	8.63401	6.11192	4.70851	3.58864	5.55734	6.32308	3.57397	8.95864	3.74751	3.32434	5.01913	7.04617	5.59152	2.26796	2.56305	4.88362	7.04181	5.4225	6.44932	7.46706	6.99959	10.7067	5.46606	10.7708	7.29028	10.3231	6.5042	6.42174	7.07299	5.84343	8.52496	7.24738	8.4198	3.94032	11.0465	7.2392	4.22503	7.05817	1.12299	3.61295	3.71176	10.7595	10.9121	3.06304	4.13258	3.93253
363ef7c97bf1d79926f5629b5527f1b44d5158621fe684048e2ddde1fb0544a266bdbef6df683c7554bbafc4971f9b24645d8806a765bddbf28f6be90b8c2340	7.01291	6.64173	7.30318	8.61595	6.09923	6.10366	3.97073	5.33654	7.66456	2.98115	8.74753	2.29937	3.66007	5.92646	7.18216	4.86562	2.28465	2.64942	5.33679	8.59961	6.24499	5.94607	7.68413	7.54299	9.06577	6.6782	11.0264	7.34055	10.1828	7.50635	6.53521	6.57005	7.28761	7.71179	7.73983	8.66158	4.26328	11.3369	8.66263	4.63389	5.89322	1.25727	3.55653	3.07384	10.77	10.5375	3.6621	3.48	3.666
40e97d8ddbbef120214c55d644528c93aa988f0da76f655f5a256919273e051daf9ac79e8368243097e183edd5318381054b79b78bbc419159b635b601da5d5f	6.5894	7.10343	7.28694	9.33268	6.18953	5.50871	2.90665	5.65387	6.95177	2.20538	8.77067	3.94327	3.53496	5.52706	7.10074	4.08025	1.92197	2.4047	4.74723	9.24007	4.88633	6.35341	6.70226	8.07357	11.5669	5.78625	11.5827	8.00173	9.29365	6.06938	6.35755	7.68187	6.66991	7.90846	8.42085	8.4533	4.09469	11.1402	7.85011	4.74194	6.55382	0.85102	3.6309	3.27563	10.2771	10.5495	3.01714	4.02304	3.27825
3d329d49e465a870a4d1d19a8402ff5f07ab416332194d9f0bc6c4475f8a6e1049762d62d80ccf82d9f69ec14d9d7ffb9f9e21d8ada3865d240505455b9327e5	7.06132	6.82557	8.09254	9.64583	6.86124	6.00731	3.96028	5.12208	7.07004	2.69589	8.72454	3.42782	3.72245	7.91647	7.65726	4.5308	3.06623	2.96376	4.92683	9.62802	5.40026	7.2814	9.07218	6.59703	11.5957	7.60171	12.0784	8.16998	10.7932	6.32955	6.3904	7.40195	8.485	7.49833	7.77994	8.5757	4.84302	11.2929	8.81518	5.57722	6.68717	1.26884	4.05451	3.19428	10.8759	10.235	3.3789	3.32843	3.66721
666eb7bb973878cc6819721f9d7d1663b59fbfcaf85ad9bdcbb693ba7d4fa3f2bbd89c386733320893eea03df4700d88e8831d653483941a3886e6ee24cfce9d	6.46885	6.93415	6.87866	8.83959	6.04086	5.40273	3.79354	5.05695	6.84938	6.46517	8.61896	7.56931	4.73773	5.69498	6.93415	9.25664	3.59373	1.98238	4.23771	10.9576	6.08767	6.55824	8.46414	8.17272	10.5791	6.16911	9.87982	5.45322	9.67006	4.49065	6.25041	7.217	8.83186	7.29403	7.74047	8.72777	3.33153	11.0638	7.29197	5.67021	6.03018	1.58144	3.40764	2.71684	9.36544	10.874	3.52545	3.62394	2.82229
f9b999dfee49c12c1aaee53da29ba94173bf3123888ebf5ca584b0e02586c094d3531e50acb6b4600a3ad5de6d8a36be04697ba96e1b83a27b031ddd835eed53	6.06547	7.03151	7.48773	8.35359	6.6083	5.15687	3.70577	5.32706	6.56389	3.88078	8.61432	5.20714	3.04584	5.47183	7.23553	5.03671	1.68718	2.27231	4.9614	7.95884	5.96936	6.2055	7.32044	5.67638	9.53057	5.61072	11.3403	6.98773	9.5436	4.22026	5.91816	6.52	5.37519	7.86987	7.36162	8.41361	4.12925	10.6861	7.3928	3.68974	6.32544	0.63326	4.00547	3.44898	10.0344	10.5863	3.03963	3.79402	2.76712
728b5f991fa866a4f5e6c15c1318be3ac3a3fc4fb2b2b384d3e59efe5352b6ef7ddb03e479fb4759735ccaa68a3e87ba027a9189da6a034eeca7f84faa069d2f	6.42693	6.59626	7.30863	7.46641	6.01082	5.70702	4.40461	5.27683	7.05067	2.76126	8.57092	2.77858	3.12084	5.73159	7.25993	4.96543	2.06496	2.56862	4.95363	7.46429	4.43823	6.59492	7.49532	5.84489	10.04	5.89678	10.5361	5.96555	10.2975	5.27959	6.38011	6.51837	6.09299	7.75885	6.86744	8.4065	4.12294	10.4311	6.06469	4.29698	5.8008	1.15284	3.14598	3.10631	10.5413	10.3013	3.71262	3.84772	3.83106
abe54a564e1f29c6cfefb73e0668f73897d94eab3838961a555eb0ce9ead583f4668bec0ca08f1ed7bd85cc301232964f34fdbbfbdc3eaa863b00cb1cc147c6f	6.26951	7.1036	7.44749	8.30902	5.98941	5.32111	3.84149	5.27309	6.97583	3.4827	9.08662	3.11067	3.24921	5.19689	7.48205	5.98005	2.83337	2.58985	4.86506	7.82643	4.87929	6.65356	8.11543	6.53259	9.46388	6.53273	9.39676	6.8428	9.53823	4.90448	5.9688	6.35011	6.06759	8.58501	7.37107	8.58934	3.74569	10.821	6.90154	4.39423	6.34807	1.02094	3.39145	3.71694	9.78543	10.4326	3.16663	3.16744	3.50346
1066fb5350cc4b5ddb9005650a2325daa6188f8af40ff6942a3ac1a5df18fc069517a9381510c10c4595f78e74c297b4dccd69d9176d1d5ec2dbb8ee926468c3	5.61876	6.77056	6.14014	7.53972	6.07152	6.06617	3.18163	5.26377	6.13747	2.53276	8.9114	2.81009	3.34997	5.72104	7.19497	5.56643	1.76709	2.29734	4.95605	7.09632	4.26948	6.70474	7.67553	7.11396	9.15117	6.71335	10.8187	5.76473	9.29886	4.8365	6.52094	6.9955	5.83499	7.83805	7.35365	8.36751	4.18241	10.4428	5.45853	3.98018	6.30642	1.04863	3.74469	3.29073	10.8049	10.5945	3.91382	4.24552	3.70087
83b085793bdaf7fa3a1d33177a27201c245496d5ace648a7984252377fa3eb2176be25038d09e659ba165625f165b2a4bfe6e32fed2714d8bc21e462c75d2428	6.46496	6.8594	7.54058	9.64057	6.66755	6.19065	3.92733	5.48546	6.5876	4.83734	9.21661	5.07955	3.95976	5.86851	7.44881	6.31833	2.41291	2.11	4.73081	8.68561	6.5792	7.04595	7.34233	6.45123	10.7496	6.85311	11.7381	7.65914	10.3216	6.89586	6.94411	7.20298	6.99142	8.74724	7.77752	9.18102	4.07042	11.2807	8.6261	5.24382	7.36403	1.60869	4.2282	3.96507	11.4535	10.7646	3.84384	4.14738	4.78992
6f02010235d4b9f05c2a2a82f632918af54657bb49b4eefe012b0ff5dd3f130ede7eac70fb1df46dcfc57cc95e598c83698b07b091c91685f61c88d7bdc8c00c	8.11643	7.03494	7.8567	10.4742	8.13268	6.19253	3.93204	5.30449	6.7216	3.62623	8.96829	3.07466	3.72831	6.23735	7.43648	5.69281	2.30788	2.63426	4.66904	9.48001	7.65962	7.27776	7.6003	7.04868	12.5346	6.25919	12.7038	7.25784	11.6621	7.87382	7.80187	8.93886	8.18813	7.97938	9.84317	9.26019	5.07099	12.5345	10.5717	5.45224	7.25695	1.23928	4.30343	3.86119	12.5167	10.9004	3.39821	3.7782	3.26154
c00ee3eec0a363efca9db0dbc72b94b4f871f51d5cf3006d32b970177581989e287f0b02fc8725d2eb0abf313d8ec3f6a1a99f6f8516827f9830475136ce7494	6.81019	6.96443	8.99507	9.96532	6.39144	6.29399	3.79939	5.77358	7.32889	6.8226	8.55356	6.88712	4.10961	12.0722	7.20417	12.5203	7.90675	9.65961	4.79824	10.3799	7.8026	7.27266	7.36435	7.643	10.8747	7.72455	12.2648	6.48573	11.201	6.6271	6.52095	7.09906	12.9592	7.9087	8.54043	8.1351	4.60825	11.6575	8.63129	10.5676	7.17531	6.55656	3.56127	3.28478	10.344	10.5546	4.05149	3.39116	9.57747
a74d0064125bf2fb0f9e74f0ff129f9b7df2bc03872c0d52ec2ca72954aba8be06129107420144d404e85c60c387bb473632e85e003d2332ffe5694aacf6dfab	7.07959	7.0575	7.93179	9.97203	6.63766	6.47246	4.45427	6.11744	7.00303	4.7652	9.10479	2.90228	4.35775	5.59995	7.0288	6.30855	3.1706	2.6452	4.91396	9.75271	6.53517	6.71434	8.0407	6.5645	12.357	5.89422	10.9738	7.15092	10.0738	6.73687	7.16621	8.02991	8.31528	8.7978	8.57914	7.50705	4.6205	11.9936	8.57358	6.25463	6.39534	1.58162	3.48774	3.13647	9.24848	10.632	4.12903	4.4304	5.31095
eda4b4477aaed1833625b1a30abaeeae09be866a681ef8c129fa67fb3664d5d1597b3efea85a1a829249bec14e3db56b545d7c26f1c6b40a3e2378791aa72c1f	6.45082	6.50492	6.86132	8.94115	6.25698	5.27888	4.03058	5.52708	6.9243	3.76535	8.87867	2.75509	3.7278	5.03482	6.88719	6.28864	2.20598	2.63772	4.66862	8.65132	5.82721	5.72781	7.2569	6.60909	9.9579	5.80039	9.3643	5.60071	10.7408	5.87468	5.98418	6.67	7.71978	7.29913	7.89556	7.89619	4.06341	10.9766	7.86625	4.94527	6.20282	0.91557	3.24247	2.91237	9.48248	10.3535	3.67789	3.24753	3.51393
7174170a280c9298b80ea05ea69ead27f32bf88f91f964aa637e7ae161688d700a1aa71a1743cfef2a8ba8c9010f80b638d58c82881aa3591946c21ea8fd9fee	6.01655	6.70372	7.04748	8.04816	6.33059	5.7778	3.90363	5.35329	7.13925	6.36023	8.41183	2.62672	3.37974	6.0708	7.29929	9.09664	3.60008	2.68311	4.70442	7.4402	4.91827	6.16805	7.7548	6.2676	10.5124	5.9522	11.0137	6.99994	10.6846	5.47228	6.3498	7.45776	6.23912	7.49744	7.13533	8.49995	4.23464	10.6222	6.15697	4.64815	6.086	1.39591	3.45756	3.2175	9.13088	10.4183	3.68764	3.42638	2.05286
eb85ec78cf70afed4a80fc59a6c63da80c803494a7f4415d9a1215867739d981eeef72acdbcbd25877cd60769e640fdf5e912e3166bb4f41079e0ee272ec2630	6.65767	6.80565	7.75093	7.79231	6.4983	6.05444	4.23813	5.36074	7.44955	2.83201	8.65471	2.80945	3.90149	5.93586	7.88226	6.10577	2.3414	2.46943	4.78552	8.00935	5.32641	7.05825	8.68711	8.40714	10.1457	6.54125	11.3623	7.81622	10.2845	5.38666	6.29723	6.79074	5.05814	7.2961	7.41197	8.74323	4.92603	11.1246	6.68689	4.29476	6.29598	1.44626	3.79547	3.46325	11.1045	10.3118	3.54039	3.72012	3.83615
ec4a8ff589e15264b54637e2076d5b8dfff5ea690a4c8f8dc6b9f87e9ab8b8323f6687ffa3e9627e832de090ef3b861cfea436122995151eef3675aadf2b7052	6.04454	7.19706	6.93991	8.05552	6.47737	5.41179	3.95514	5.46117	6.65212	5.60097	8.62194	3.24471	3.28441	7.8082	7.09502	7.07793	2.63294	2.5049	5.31318	6.26368	4.3495	6.98689	9.1668	7.98092	8.59991	6.07621	10.7862	6.96578	9.86106	5.14313	6.08535	6.4336	4.16848	7.591	6.34482	9.06139	4.1199	9.91451	5.26879	3.72035	6.84057	1.20466	4.50693	3.67915	10.8279	10.7774	3.44503	3.67821	3.51563
d4c3d14a6b8e1f1c72296772189a5cbdcb04003a43cd0b81ff8d12f42bf35c6730eca18584b727e2b1e3c93665b755c6576ca5bb840836900020c74353cad72f	6.97415	7.56445	7.40855	9.28004	6.86321	5.68402	4.02712	6.19609	6.86587	3.45378	9.35894	3.87123	4.80388	6.24172	7.877	6.03087	2.39142	2.79085	4.14512	10.092	6.13639	6.7899	8.33829	7.5332	10.6195	7.7196	10.3642	7.14128	10.9691	5.71201	6.31549	7.01601	8.611	7.80249	7.89018	8.29787	4.49531	11.8347	8.5053	5.63966	6.33563	1.53975	3.67212	3.52707	10.3984	11.111	3.8804	4.02032	3.64094
62ccf66e1c7e239454c41214a8b33ebb3914f6062dee6d0cc44918d9a4aeab7cd30095b1eb87acfc46b74c98b920feb6696df2740b17e73ce7e7380da14e5d7f	6.44142	5.99323	6.38925	8.30762	5.2555	4.99954	3.18879	4.41639	6.42039	4.06477	7.78361	1.97783	3.32447	5.50265	6.09542	5.50028	1.82897	2.01836	3.63839	8.86348	5.17006	5.19528	7.18365	5.24361	8.43046	4.70417	9.41392	4.36074	8.6657	5.14389	5.48658	5.74387	5.40371	6.99433	7.68048	7.36078	3.337	11.2135	7.33351	3.94843	5.58009	0.93518	2.99855	1.87556	9.17963	9.6635	2.84013	2.98697	3.51467
c770eeefb6f0ac6319a28ea87bad51943add4c769cbfa8ca8f0feabfc1b95de0ba98934e4ef5cd036295406f6d8a2a35427e887f05d99fc19403317a06dbbc51	5.73749	6.54363	7.77319	8.61586	6.14349	6.03021	4.21298	5.34874	7.23849	4.73646	8.88005	3.59064	2.76072	5.41414	7.77313	6.93432	2.62826	2.48411	4.22028	7.92578	5.38603	6.7573	7.40011	6.8769	8.62219	6.41823	10.8049	5.65556	10.5876	6.1496	5.83296	6.24239	6.1372	7.28631	7.4391	8.19345	4.22996	10.9009	7.39737	4.62881	6.50028	1.60223	3.814	3.46111	11.576	10.5015	3.97669	3.27276	3.80253
ef3e67abbfa8e1bb15ca08ffa38b19adddd4227a9ae3a646ba34fafafc085d043aeafd890bda511c66808ee9f52e162eb7b86df616c7045ea5929078af8eb4b1	7.13491	7.07509	7.7571	9.45028	6.45659	5.62388	4.42081	5.73227	7.32105	4.71939	8.91485	2.39067	3.6064	5.24431	7.45391	7.15786	2.71433	2.63997	5.96049	9.6121	6.36249	5.85633	7.56071	7.38362	12.5437	6.29318	10.566	7.87342	11.0602	5.61139	6.79724	7.55433	8.85138	7.50387	8.39142	8.96888	4.65786	11.6862	9.39306	6.27724	6.63031	1.48205	4.1529	3.60503	10.644	10.6363	3.98906	3.32928	3.53233
91388c5bec1fc8e8ea50d8f85d0138857eaf2798aa7fb87da648ce11ff369ff153071e6741002a9e9036c555e36bf55ff20d4d2e7bdd0cd2a1196fdc2a35031a	6.73733	6.79969	7.63096	9.48047	6.29113	6.42128	3.97263	5.66355	6.83629	3.71402	8.76856	2.87048	3.69337	5.76301	7.49948	6.97397	2.6061	2.58669	4.22787	9.66015	6.10398	6.40842	8.08984	7.95343	11.24	5.93452	11.2673	6.77312	10.19	4.62927	7.26955	7.89191	7.13474	7.6839	7.89123	9.40469	4.32054	11.6003	8.62896	4.94334	6.69732	1.17024	3.88021	3.18434	9.96689	10.4562	3.35466	4.23992	3.33132
9c36a2d2c3953a7a4e2f3a416a5fa000fb42b573f9ef1eac2f9d76af5c177f2541a6ee28b9a7768309fe0007bc5ead569d67261ab531d8855bbda2af30c00d7d	7.15574	6.7613	7.72707	9.64499	6.15583	5.53903	4.04692	5.6514	6.82649	4.85991	8.46615	4.02045	4.16294	6.12133	7.59968	7.31711	2.35968	2.43048	4.54388	9.8884	6.31863	6.75267	7.7699	7.38774	10.6438	6.49135	11.0114	6.50309	10.065	5.90786	7.13412	8.35857	7.02995	7.95562	7.91714	8.34534	4.1211	11.707	9.19396	4.69509	6.51989	1.58191	3.23854	3.21293	10.8292	10.4713	3.25389	3.58589	4.38978
29752c2593d39541674936aa7a4572811e3b5c489bf4a687c5c744f0553c86e2aedb3596659c1f25fb032fd88cf10f0cab74199e321300647b36f7834465683a	6.75965	6.67958	8.14551	8.94331	6.52321	5.94072	3.98814	5.89171	7.155	3.54599	8.56384	3.50691	4.33125	6.29738	7.60354	5.71175	3.33675	2.58283	4.83089	9.58163	5.9484	7.51845	8.91932	7.39492	11.8381	7.38753	11.2441	8.34095	10.8855	5.65852	6.42802	6.72582	7.88391	6.87769	7.86422	8.47419	4.38551	11.3583	8.74505	5.21982	6.69281	1.31627	3.80834	3.44766	11.9942	10.3503	3.71065	3.29415	4.5813
685b70ff72ed8a34665067fe277398915d9cc1c0055bb51db119d19dbc565fbc1216ff64bce3a828be5187a3ef2b190cbc87e21af534dadf7fd158c5ca670f7d	6.14576	6.82796	7.52165	8.53961	6.227	5.60702	3.62619	5.38512	6.68347	4.3641	8.63742	2.39478	3.40482	5.63142	7.02165	6.619	1.98631	2.75893	4.83332	8.20261	5.05227	6.8623	7.90437	7.13954	10.1303	6.48841	10.4216	7.04774	9.89947	4.73971	5.97766	6.62938	6.49939	7.33417	7.47943	8.92267	4.25905	10.6654	7.04109	4.32663	6.03759	1.31858	4.06854	2.94275	9.42048	10.6551	3.99992	3.86064	3.06442
e771068ecff8ee42e63705d5ea00a927ff88f0ae08423ea3686de16cd071985069aa1457ed4d5abd41ef18e6592831037409f00895c2bfa950755c4544d8068d	6.34231	6.78557	7.04289	9.15761	6.35867	5.92021	3.99735	5.49931	6.36566	4.24059	8.82989	3.42945	4.16252	5.73089	6.9403	6.71198	2.18684	2.12764	3.96303	9.87708	5.81261	6.19332	7.18616	7.23858	11.3961	5.91775	11.8852	7.58501	10.9529	8.15948	6.6676	6.78404	7.17292	8.17627	7.97394	8.606	4.5339	11.2116	7.90712	4.75213	6.54216	1.18658	3.53567	3.46275	11.7568	10.3281	3.00924	3.61098	3.82929
82a9621b6a0d7ca722d806578dde163889f37c29b4770acc3b9d691408bf5dc7fc95b70c06680340ca9dd6f6417bfd895a41e4633e8f2e4d233d03126a2b03f1	6.07519	6.57834	7.30291	8.52762	6.12339	5.40819	3.66072	5.46507	7.24446	3.68675	8.57729	3.17775	3.39767	5.46239	6.84311	5.97183	2.17713	2.52787	4.73768	8.72483	5.37781	5.96904	7.87605	6.30842	10.8661	5.23638	10.5487	7.09531	10.1161	5.87214	6.29347	6.66167	6.50729	6.99104	7.45372	8.43977	4.51402	11.0074	8.13366	4.78691	5.99712	1.0151	3.47076	2.82402	10.5819	10.6134	3.49282	3.76832	3.09102
771f353220e35a3b16298208273f1e2980df4963e46c8cde118acf83847bd9608a5d71a698ec72bb4d2f0a8dc8c451d89b27f2dbe554b3272950da51a9fde180	7.96	6.82698	6.80025	10.5512	6.75838	6.59121	3.60026	5.30169	6.78516	5.62404	8.24356	3.70531	4.65116	5.71707	6.96842	7.48007	2.62291	2.70901	4.21694	10.9144	7.11623	7.02177	7.86683	7.25655	11.9957	5.51107	10.2963	7.20661	10.6039	4.60451	7.01561	8.01925	8.25575	6.87023	9.0964	8.3305	4.29062	11.9589	10.1361	5.77071	6.46326	1.36172	3.93592	3.06803	9.73947	10.3174	3.84592	3.42042	4.40305
262c3720120a173a2ae47a4a2fe89c217c4cc1ab09aaebe2725c1e3f45e5652e7add14ae504231394d83522c50715a6328e1ca2c5e2a37df25acf450787b32ac	5.74268	7.09412	7.974	8.47623	6.7049	6.55281	4.01906	5.83701	7.38901	3.761	8.41401	2.8215	3.97449	5.91212	7.9487	6.67886	2.6124	2.83163	4.7859	9.33729	5.07629	6.87023	7.55889	7.42186	10.4456	7.03267	11.9797	6.85254	10.4164	4.42592	6.76634	6.3196	6.60338	7.75787	7.52734	8.52264	4.2918	11.0383	7.5564	4.8932	6.56053	1.68896	4.01703	3.64823	10.0152	10.8477	4.06792	3.77886	3.44785
c7cb5508ed70ebb1c30ac811b9e94cea29b6e1c425c6761ab127055b70b8ed334a511ddf8b820bdda827266d75b0dacc903ab6549197ee96e0f6c671b2145b5a	6.9938	7.11025	8.11189	9.84079	6.39674	5.78785	4.20057	5.70789	6.94648	5.13983	9.29398	4.06269	3.81863	8.4967	7.57168	7.08671	3.12277	3.11185	5.76202	8.64915	6.12719	6.93432	7.5885	7.00433	9.72371	6.93032	10.8387	8.13792	10.8444	5.8392	7.22618	7.3062	10.6244	7.99684	8.2149	8.75082	4.46332	11.3379	8.50728	8.52996	6.68398	2.75265	4.19101	3.7745	11.3247	10.7089	4.28049	4.11373	4.34217
a93e8e112bcb569a7929dbb9ab04c84ff20364bf428a9c87c5cdee312fd941ac3aae80fb411405ebd4331e9334c6ca73a5c1c415aab05ee673ee6457711db264	6.51407	7.34014	6.94917	9.86731	6.14342	6.32559	3.78345	5.77351	6.82327	4.47842	9.02572	3.83837	4.08992	5.95252	7.78955	6.82393	2.43508	2.85489	5.94952	9.45278	5.61306	6.58665	7.62498	6.96337	10.6246	6.58523	9.8891	6.34393	9.85832	4.94686	6.40108	6.71503	8.26035	8.28622	7.91989	8.62347	4.14611	11.5983	8.10257	5.4778	6.68277	1.44188	3.71164	3.18556	11.0432	10.9977	3.97644	4.25119	3.80614
e07b3a5ecad36a095e06ce328005c33d73599c986e4eb722e33b4269218601156107cb13ced4b834d6b7c3ca0260089ce1b58a08d094ca2ea603b0e0ec12d9d5	7.3264	6.54933	7.89898	9.15809	6.28352	5.51636	2.94352	5.47593	7.10925	3.8412	8.54083	3.6319	3.89099	5.63966	7.50134	6.36083	2.58287	2.43665	4.20762	9.64549	6.22376	6.34822	7.9341	7.46147	10.8168	6.85252	11.1083	6.9553	10.9619	5.10517	7.16699	6.74658	8.34061	7.30184	7.71119	7.80732	4.73423	11.4155	8.89843	5.56812	6.08751	1.39808	3.05267	2.75922	10.042	10.2226	3.20991	3.1677	3.49012
e7667812b2ef007deb64e6c4ab984f547840396d2f3b30e5f97397f100929b00e39ded3c7dc33aeb902010d4023d40cb9d79b21e623e512ba820eeb0b96f35ce	6.70026	6.80477	6.54953	9.09569	5.61692	5.21542	3.93391	5.70878	6.53255	4.1952	8.76307	4.87044	3.97168	6.35299	7.08295	6.64334	2.40738	2.49796	5.60173	9.2177	6.15908	6.11959	7.84608	5.97501	10.9279	6.29364	10.4166	7.70828	9.83566	6.92386	5.82935	6.85335	7.63567	7.89632	8.57023	8.1961	4.29255	11.5617	8.57973	5.91819	6.62478	1.90166	3.45375	3.29933	10.3085	10.0358	3.69799	3.38641	4.12859
8f40c913308a8971aa9dba777f1508b089698d9daaa6b1fe6713617f017da87efa20e285e3384d21202791af2e198ecd8f49566709d3c92f6921a152ed48af1d	6.51756	7.30241	7.96265	9.6279	6.50032	5.67206	4.58233	5.68511	6.80606	4.69396	9.02611	3.03651	3.89488	6.02375	7.40101	6.39718	2.51089	2.69844	4.80471	9.24501	6.03945	6.47223	7.02322	6.90152	11.5039	5.95593	10.8635	7.0223	10.4529	6.0683	7.01222	7.29733	8.06185	8.23158	8.24706	8.88884	4.6797	11.481	8.53287	4.96763	6.46839	1.33791	3.85273	3.30418	12.1907	10.6517	3.62382	3.77291	4.24533
536342bee1894cf53b2a64b3fa5ea2442fbf9319beec1f67b324602266c18ce895d795d13b21fb506e6aff702be2bc86906375370880059e9cb9acc11e2e244f	6.4301	7.15665	7.31035	9.1536	6.13391	5.19156	3.64983	5.43813	6.70515	4.74417	8.72518	8.17638	4.61617	7.44163	7.26112	7.34886	2.80254	6.00469	4.71457	10.8943	5.56015	6.36505	7.50646	6.19482	10.2403	7.61265	13.2397	9.35776	10.8278	4.96029	5.25274	5.86279	12.4701	7.43038	7.6238	8.42768	4.39072	11.0118	7.61968	8.60495	6.88404	3.40009	4.2377	3.24244	10.5095	10.4831	3.66182	3.4627	3.54943
81d662ef929b9844e6550f0049d31bbdbd0321b4c1165161b211a79a62fd4fa2f4726d2c3bb1e8ffd1d939a11d8f883d0190ecfd3ef0a58f6a85242e62fe60a1	7.19476	7.6237	6.61982	8.57112	7.42838	5.2676	4.04961	5.59604	6.6466	2.82716	9.44277	3.17482	3.39128	6.35717	7.51757	5.63524	2.50274	2.66881	5.27251	9.06665	5.95653	8.03764	9.46208	6.89795	11.9694	7.77998	11.9655	12.3665	11.6578	5.06686	7.07797	7.01336	6.14293	9.75529	8.59641	10.0368	5.59795	11.8215	8.68926	5.06361	7.5271	1.71672	4.64537	4.46652	11.4465	11.2801	4.59657	4.0754	3.16426
57fd8e230d10477bb24364c6c39fd57b02ca381b51e388526beb3163aa083287e126d8c76befa72e06cd3637f2bc3c46ac409c33eb59d64fb26306be63afa79d	7.01896	7.34812	8.19885	9.30835	7.67542	6.78332	4.08673	5.85706	7.40502	4.44007	9.17046	3.43062	4.52503	5.91127	7.81275	7.44728	3.08487	2.82074	4.52675	10.3108	6.45415	7.54534	7.66086	9.07037	11.9997	8.0689	11.8285	7.79602	11.0548	4.19644	7.57207	7.20208	9.43931	7.76005	8.201	9.04089	5.22325	11.5728	9.25365	6.65595	6.87647	2.01921	4.75354	3.7448	11.2269	10.7587	4.11018	4.01345	3.66262
3d72c2268d21d43db39b9d74a1023aa01ffeeebcdfa89010a35f45d7cfc77c719b816dae3d4fbeda90b5cc8e880f4793930a71e24e1d62394d756606db92bacf	6.56815	6.80482	7.18972	9.23014	6.7749	6.14733	4.25377	5.34111	6.82128	4.32361	8.78046	3.37324	3.76238	5.74294	7.41755	6.36732	2.26602	2.23794	4.73156	8.73725	5.46781	5.94153	8.60367	8.49915	10.7397	6.58605	13.468	7.01405	10.2414	5.40395	6.29723	7.56254	6.79649	7.867	7.36553	8.88236	4.80397	10.7954	7.56543	4.30482	6.07437	1.54052	4.29366	2.9085	10.798	10.0933	3.36119	3.31815	3.74702
c6cf3f9255a8c113177b81fbec4e198955e629fcc0fa304acd61568ddf08dcd23a487aee5e5ee6a39298f9ff9a49896a4ec4337ff55f4bbb4f90183e46cabea3	6.21529	7.08058	7.37971	8.7974	6.81749	6.33438	4.04959	5.25816	6.78459	2.99638	8.706	2.75609	3.42294	5.37524	7.46655	5.75195	2.67924	2.45206	6.50014	8.41116	5.35632	6.62241	7.27619	6.57505	10.4935	5.85683	10.6755	6.89693	9.71324	4.64117	6.30201	6.61566	6.5293	8.04178	7.69515	8.93828	3.92351	10.9287	7.32105	4.75617	6.28507	1.37284	3.66376	3.52339	10.4087	11.0533	3.68376	3.54768	3.54596
f75bec81529ca9f55810520aee11e135d426fa99d4291d9a7ac7e613a2bc93065860e26091e306de3ae7f09a2017ed449a963b7109cfd7664ecbe766ddca2e7b	7.0942	7.27167	7.01276	7.95845	6.50305	5.46142	3.86861	5.67046	6.97705	5.46082	8.921	5.06832	3.42125	5.70749	7.65943	7.27006	2.6902	2.56443	4.57902	7.72266	4.87191	6.64899	8.42386	6.38887	9.98266	6.54114	11.1973	7.02988	9.8306	5.21664	6.46213	6.97412	5.99484	8.28896	6.97655	8.37891	4.2321	10.455	5.72873	4.50264	6.63664	1.10072	3.95888	3.49764	9.59897	10.7843	4.09222	3.76419	3.16532
49b44b2e2d2294e26b197ce610c14d479801d0569e41d7e9531c5534e063a1efde1bbc11f71d6915ed40af87bbd27e7acb4ee12564073ac9ec75297e99150afa	6.75379	7.01093	7.39692	9.95716	6.4034	5.85419	3.9813	5.56659	6.94369	5.56879	8.79433	5.52259	4.29867	5.79067	7.2647	7.48045	2.82551	2.48213	4.96436	10.1964	7.01273	6.72912	7.09806	7.38979	10.7507	5.42122	10.6435	6.42979	10.9207	5.48581	6.6398	7.64576	9.5924	7.7562	8.38534	8.2854	4.50178	11.8295	9.54853	6.14452	6.44331	1.37092	3.49153	3.37256	10.6283	10.446	3.58799	3.6208	3.58298
4b9727772df37abbdab1d4cf9ef51153518eef967d99eb279cc8f2b38dda713cbb18f8233ce8c3ed633c6222a14329b54215f1e2b4dc14d836d53a3a58cdca79	7.05646	6.98312	7.23258	9.4218	5.88724	6.11515	3.6226	5.86132	7.09808	4.09586	8.92932	3.67322	4.33186	5.54509	7.29701	6.80658	2.34335	2.74322	6.12335	9.32619	6.03804	6.0721	8.52529	7.04839	11.6903	6.77519	11.11	10.7518	10.9009	6.16618	6.74084	7.71429	7.36815	8.11083	8.45881	8.48606	4.29474	11.5311	8.5732	4.83685	6.5907	1.42109	3.52593	3.44554	10.1728	10.5613	3.6381	3.68332	3.98083
77de753beddfcf4b3e0e8aeb9223fc543fde112b7fab993f52ca8e23344de73d0981eb7df305e3098b752f1b553f293c1e4bdbf3ddc207ae67f5ab326492ba94	7.08251	7.4377	7.90977	10.3312	6.38884	5.73742	4.48165	5.67984	7.57802	4.37422	9.12985	4.38775	5.41322	5.90406	7.59122	7.15141	3.14592	2.98836	5.79477	11.6505	7.16221	6.92503	9.25367	6.99846	11.9387	6.11872	11.326	8.2478	10.2541	5.31388	7.49244	9.16995	8.34856	7.66434	8.81937	8.82582	4.74784	11.9119	9.61203	6.32479	7.04976	1.43262	4.49472	4.07945	10.5405	10.7444	3.91063	4.12418	3.55293
f235453b1fc39f54fd007282e42a027cfd480370e02ecb464579d5e0b7addf7d2595676464585f249a56d2f409cc55fcfa4b6ad7ef18b2e57a8f6254275a0204	6.88919	7.19947	7.17026	8.53578	6.68099	5.98408	4.1122	5.78476	7.16979	4.95487	9.37286	4.90883	4.31793	5.70037	7.44681	7.537	2.55015	2.67226	4.94761	9.20871	5.85977	6.1664	7.91462	7.27374	10.9698	6.53707	10.3581	6.16075	10.696	6.88574	6.93423	7.4397	7.29403	8.38423	7.92925	8.43771	4.60822	11.2933	8.44132	4.92797	6.42606	1.30024	3.70274	3.51257	10.2413	11.2101	3.85893	4.17424	3.56773
89cf70da3412138a836322391b146d58a1b3aec4f630e7c46b866ae9f7e90f958d4ef225dfeb7f8b1893ab54c9160f031a69edf03412894d780514b70c8fcb77	7.18165	7.00938	7.13488	10.3198	6.25906	5.90407	4.16367	5.92036	6.67722	4.62195	9.20763	5.66596	3.96397	5.72721	7.30018	5.89869	2.36161	2.83643	5.04848	10.0527	6.87238	6.01488	7.6843	7.08665	13.3413	6.10731	10.3361	8.05235	10.1398	5.80591	7.61506	8.48302	7.78481	7.94892	8.43985	8.80073	4.73364	12.0256	8.73288	4.77223	6.34001	1.35906	3.79041	3.83128	11.1431	10.9309	3.79185	3.90736	3.7575
a0d296add265041d0cf7c6294f65e93656680a696d008f91c9a7f04886bfbdf32977ff395cd3dc8769b4a8308742b8eb099983878614eed7567baeb581819041	7.09342	7.2168	7.25537	9.40148	6.10681	5.699	3.74598	5.49799	6.66277	3.56564	9.41272	3.80727	3.87169	5.34438	6.94584	6.43867	2.63696	2.96161	4.9295	9.12041	6.18612	6.63857	7.98341	6.54061	11.1952	6.09332	11.5452	6.53999	10.1559	4.79118	7.03646	6.92736	6.74145	8.75022	8.22949	9.7815	4.68552	11.0993	8.36364	5.32837	7.19004	1.34288	4.26536	3.838	11.4151	10.8557	4.27697	4.02952	3.40905
65c8a67d1dca919bd69cc074ac1ae43780d331c35e8cd59be567ed6f65dda0da38b674809dd1fb961dba761f0f4af1f975a5b2242a8492530649adae37993a94	6.75104	6.79385	7.68836	9.45669	6.13569	5.65329	3.95334	5.87989	6.96564	4.69372	8.88574	2.67345	3.86629	5.98961	7.16931	6.60432	2.71113	2.72501	5.13545	8.89688	6.08566	6.52856	6.97146	7.22838	11.3798	5.86055	11.1637	7.54192	10.7574	5.67732	6.82884	7.08381	9.60095	8.35768	7.86779	8.77241	4.36566	11.6257	8.50934	6.54399	6.34129	1.41912	3.78864	3.24196	10.6367	10.2343	3.86506	3.31159	3.88481
dd53590d2ea2423ce28276fc5a2d6fff621b907a09410e9035009c02c710bda243e931ab1b47f3bbd953f57da7e1445f035bb1636626d31f81cf431f952085a1	6.0605	7.1738	7.51561	11.3411	6.61567	6.25143	3.86988	5.71963	7.13217	4.59035	9.18001	5.54334	3.06418	5.31612	7.80476	5.3413	2.23131	4.88129	4.7548	5.61679	5.04395	7.34532	8.02574	8.67431	12.7528	6.841	11.1885	6.28955	10.2363	5.54868	6.98787	7.14337	7.09768	8.14465	7.21285	8.55707	3.94123	10.1632	9.25964	5.18481	6.35225	2.35439	4.57501	3.30418	10.4843	10.9081	3.73992	3.73864	2.95474
8ff4563cf0dd3f23f541de89137df61c0ab3f3cc7ec606b522c29bb0e0b0b2107660f130dba7d086e51c4d7cdaac23bcb855bb2d66417608540cc476060b4e52	6.10608	6.81075	7.39396	9.30602	6.37782	5.59175	3.54205	5.83846	6.93986	5.00016	8.71041	2.63517	3.89163	6.18647	7.36734	7.93746	3.17842	2.52255	5.04519	9.27255	5.82424	6.94263	8.09274	6.94005	10.8655	6.29359	10.3239	6.82007	10.0901	5.48837	7.41082	7.46029	10.2527	8.21176	8.28106	8.7059	3.75166	11.3906	8.40842	6.86696	6.12188	1.56507	3.74362	3.46708	11.9944	10.5427	4.10741	4.02591	3.73945
44a36fd441d6ea74aeee7a9b66d1cbf9c3ad3a440e612ac97297d96c71e47559727f4376e05258e5d80782366d432e779252977fc874c8c02c029dc746a13336	6.493	7.11964	8.3207	8.67636	6.5121	6.71944	4.40453	5.51867	7.87093	3.8017	9.08203	3.52206	3.84677	6.72963	7.96403	7.23539	2.48732	3.12546	4.90643	9.28477	4.83948	7.39573	8.85373	7.49506	10.7706	6.71257	10.8654	7.16015	9.88174	5.30606	6.6522	7.56497	8.85	8.34999	7.27035	9.19527	4.56055	10.9842	7.2425	6.33824	6.77867	1.95106	4.27963	3.2723	10.8955	10.6687	4.11099	3.64603	3.70087
fc50f2cf0e6262fd3c5a5b9524012cfee919435ce89032e85c116002e7c0089ea8b94df4a61030f424a9a48820b2dd690d363ecf599e8ead514b025b6fdfe35b	6.8324	7.66235	6.92364	8.75151	7.00565	6.22657	4.39758	5.92909	7.19457	3.56402	9.37012	3.32922	3.95065	6.07242	7.40387	6.08752	3.32102	2.56718	5.47716	8.76542	5.37363	7.29914	8.76139	7.30788	9.72648	6.01298	10.9256	7.32559	9.76255	5.29359	9.79717	8.07648	6.73052	9.11495	7.57191	9.29636	4.80067	10.9336	6.50463	5.00995	6.79645	1.71773	4.79828	3.91976	10.8404	11.095	4.05291	4.34956	3.81873
ae107f26b0f0e51b47b88df9006cfc8b4b0900854f921888f188faf94ace5ebfd08d852531055b4d3315fb146cbd290bdf843bfe7eeb9be351ad2dea1d2cf776	6.96554	7.10183	7.35241	9.59543	6.49684	5.90874	3.9311	5.95526	6.72284	6.70967	8.86747	5.73957	4.19884	5.85275	7.46108	8.14195	2.79751	2.61089	4.67464	9.47003	6.91571	6.40847	7.63878	8.22891	11.8691	5.12956	11.4161	8.1805	10.4645	7.38952	7.44497	7.63152	6.82474	8.03352	8.33163	8.44115	4.53928	11.3325	8.32166	4.82574	7.38999	1.26479	4.07869	3.81725	10.9618	9.9934	3.86015	3.50474	4.52765
128a31e9141ab37013c69951b981014b68d5d101c37575bd5bbe28d000745c01a0b338cb298e2c85c69b218da4ce1762db06efdafe35695c7d295ae265d3f55a	7.11534	7.39086	7.26547	9.51307	6.50554	5.63662	4.16888	6.17387	7.17023	4.06861	9.09944	4.47916	4.12993	5.56284	7.37124	6.30526	2.41874	2.55246	4.38178	9.25096	6.25833	6.60719	6.92065	6.93471	10.4801	6.15521	11.9128	6.89662	9.69709	4.49974	6.46548	7.37103	6.9553	8.11599	7.98073	8.17968	4.78685	11.2358	8.72186	4.64782	6.81797	1.18813	3.83849	3.69763	9.67525	10.2403	3.20175	3.82324	3.77153
3986a8874596d01746659af58ff1b9a6e7f7b4de928fef109d96349cbd90f0dc74c6275b8ef888ed2d64575de63a4a11ba1af526cfdadcf371cfe9ec9bd3f0a7	5.82269	7.17113	6.96622	8.53337	6.62391	5.66855	3.96379	5.5275	6.61617	2.67976	8.88125	2.18972	3.50504	5.43087	7.03641	4.55932	2.0931	2.63224	5.92359	8.53583	4.94468	6.28128	8.35093	6.7992	10.3085	5.43743	10.0422	7.2979	8.405	4.50341	6.03698	6.96873	5.54414	8.29001	7.9462	8.29823	3.90617	10.8145	7.21223	4.22304	6.49968	1.14487	3.76617	3.43213	10.5179	10.546	4.20839	4.16687	3.35562
7b9255b7888e812f45a5ae6d5c045c3dcb34922c960b0e58074744c597d1fe353dc7a54322f16d15170365e56073b91e9897a6059a48fc2b208d240b8f068026	6.23273	6.95266	7.13614	7.75913	6.82834	5.51914	3.11637	5.73902	6.91933	4.42904	8.63561	3.03407	3.68553	5.791	7.21758	7.71518	2.43806	2.61479	5.10451	8.92933	4.93895	6.59096	8.03348	7.04466	9.55396	5.4858	10.3065	5.61935	10.0202	4.60117	6.62472	7.41617	8.55895	7.43401	7.86282	7.6962	4.50035	10.753	7.20338	5.82008	5.95007	1.50695	4.20251	2.99606	9.98341	10.7458	3.81365	3.705	3.37543
9e7414cbf37e2f6142089dfbaba1c54bdf9679f5b82ec16bf9fdc1f14147157290e2955296c6c753a7b61f367d27138587597479c36da32643e4ca572037bb3e	6.77702	7.22743	7.05726	9.40055	6.34765	6.05475	3.96556	5.8059	7.21609	5.13344	8.82561	5.23143	4.09449	5.76893	7.13172	6.55615	2.15374	2.55554	4.72369	9.4277	6.59619	6.31297	6.93186	7.13164	11.2479	5.66606	9.81834	5.52275	10.6728	5.8053	6.29151	7.00101	7.1197	7.99214	8.38911	8.02423	4.44346	11.2711	8.98402	4.76863	6.3994	1.2507	3.55404	3.1671	10.469	10.6825	3.74175	3.67303	3.61009
d1441b7eedeb2118476bb9ad48d2c7b130db9351a3f268a4729de19ce04ec86fc260ade4df031e752381f389c5292e02aed8c02514d79eedf811aa5fcbf4a411	7.77025	7.00502	7.324	9.74413	6.52106	5.8887	3.73379	5.28306	6.85458	4.44603	9.29343	3.75641	4.23377	6.19257	7.15299	7.22123	3.01104	2.50357	5.39448	9.01359	6.70789	7.11866	8.82526	4.91559	10.4575	6.18733	14.4476	8.05626	11.0026	3.28614	9.20234	8.58419	7.85245	8.49913	8.47363	9.57207	5.20148	11.5732	8.92983	5.4478	7.53227	1.22424	5.35277	4.63118	12.0954	10.8875	4.05722	4.27589	3.81213
1277f8915a165f10cd06c1e23683851c19d2344df435aaa8ca3a809dd1618487b106b01ecd517f5dfad3de456d52d4a2159568d0284c795645d45c87a1a9c011	6.10236	6.26257	6.86212	9.42207	5.36708	5.21413	3.40531	5.13617	6.45484	4.19527	7.68841	3.24043	3.66942	5.07	6.44982	7.06013	2.2412	2.12814	4.76442	9.28453	5.71215	5.8461	7.35094	6.36191	10.0629	6.13953	9.9623	7.47561	10.1843	6.10377	6.28124	6.595	6.87802	7.11273	7.04434	7.89195	3.83115	11.0454	7.53044	4.47153	5.77717	1.04842	2.80941	2.59893	9.80234	9.53087	3.43909	3.1134	3.74873
3a781f3ede0b3e4c19edc25d7c98ab749df72c8e661ced442ac6a70b23833ab82d2ab79651b1b0de6387d98407c10203148df5a605cf36254ccc9e02bbc40691	5.83652	6.76001	7.15607	9.27754	5.82982	5.74677	3.652	5.41332	7.49976	4.25718	8.57355	4.16991	3.9542	5.23185	7.0484	6.52118	2.59626	2.60097	4.92517	9.30018	6.37239	6.39176	7.98139	8.56069	9.77273	6.31101	10.804	7.02021	11.0287	5.93482	6.39863	7.34465	7.6658	7.46367	8.12577	8.14814	3.8289	10.9022	8.44764	5.93609	6.34874	1.43425	3.60485	3.12578	12.0587	10.2344	3.85267	3.74452	2.97493
d81cbdc0eae7aa6e795d7a7a34cad5f8bd6acd1ec273abdc055a4131bedf211023e994365f7dbe43e3089ead8964b58e4b8d7517e724806bb2153c9f9e093098	6.72839	6.86043	7.47692	10.6175	6.4856	5.86814	4.39252	6.07682	6.88185	4.99281	9.07298	3.00484	4.55002	6.00012	7.42977	7.41729	2.95806	2.67984	4.29379	10.7944	7.69444	6.5801	7.16547	7.28581	10.6355	6.3677	11.6627	6.48217	11.0018	6.07677	7.27558	7.93529	10.9426	9.17975	8.85027	8.4596	4.43385	11.9872	10.2988	7.43092	6.65714	1.75248	3.57206	3.42556	10.3247	10.4168	3.69745	3.76767	4.70558
ae24cdb8d4fd20c99f82881cd5809352d27de5371a526ce7880a2ccdf8cfdc18dc13bbba64d447b4dd11c26396add1dad2b529b3efd278d799e17f41fb6dbd8d	7.08499	7.11137	7.62141	10.1739	7.23449	6.25555	4.08545	5.77682	7.17086	5.00317	8.91573	4.08218	5.20022	5.93551	7.46109	6.85392	2.44844	2.43709	4.87073	11.8076	6.82367	6.47784	7.26986	6.86558	13.3235	5.82649	11.3973	7.02497	11.2867	6.21222	7.26845	8.16473	7.97051	7.92016	8.50385	8.66876	4.56287	12.1322	9.75806	5.52583	6.28393	1.40098	3.91518	3.52752	10.6881	10.9213	3.96532	4.17212	4.16665
e4941a963d7df723703735e654069c9cc718e5c9005aacf88c027eb807676e3c2a72fb3a884f07fb530eb4ba7e8820c6ad195b672684f87feff20be61d289f54	6.57017	6.91999	7.79033	9.7712	5.97283	6.1945	3.93933	5.3876	6.79732	4.33979	8.51716	3.03298	4.09649	4.76727	7.4179	7.02114	2.68937	2.46232	4.99299	9.96119	6.57786	6.67291	6.79752	6.05383	11.0881	5.44168	11.0785	7.07994	9.65984	5.59947	6.39638	7.10482	7.39329	7.82328	8.57202	8.31267	5.08077	11.8457	8.99548	5.10723	6.2438	1.26323	3.76109	3.10796	10.0185	10.2889	3.71376	3.49892	3.57677
a0193a65ed7e1963b9fa9751f5b9c7a00c33aee58e521c1bb81d119b5ac472fe05984dcc0f776aac503a5503df4aa755c9811260f30d36a0871dbfe271ffaaa1	6.28323	6.9026	7.45547	8.54801	6.58402	5.47024	3.95253	5.50905	6.85247	3.35977	8.31452	2.5498	3.60558	6.47988	6.99837	6.44466	3.30522	2.88606	4.57997	8.17824	5.32954	6.24039	8.18678	8.24465	11.3244	6.51549	9.7537	8.75713	10.1477	5.0401	6.70053	7.85275	9.00115	7.20623	7.59277	8.58197	4.04876	11.0843	7.75642	5.99064	5.92596	1.56902	3.60693	2.71386	9.46857	10.9191	3.17417	4.23531	2.92184
f666814bbc20396794a09b64d4a9b267a209bb0531893be8b6d10a24f7925fe64ad0324bf526f4b6a38ff77f8ebf12ad3ff65ba8a1736de38d52497e2f880fdc	7.35205	7.47458	7.87028	9.83906	6.46921	6.14942	4.244	5.42826	7.12856	3.84024	8.89131	3.39148	3.77421	6.78595	8.06523	7.00875	2.76729	2.88287	5.21715	9.62375	6.28448	7.17882	7.6112	8.40611	12.0004	8.36484	11.8392	7.75032	9.95974	5.69949	13.0741	7.53489	10.7308	8.31139	8.18364	8.74796	3.96574	11.7256	9.28931	8.24378	7.47011	2.27543	4.54923	3.8639	10.6948	10.7115	4.26952	3.71019	4.23462
ecf81f3153d06aa9f4f28a0f7f3abf12f5bdaae3f4ef3e2cc0b1a76876889be7a6b73bf01b08c60e8fcd57bef34d03013dfe2718a20f8065091523697143784f	6.78197	6.94431	7.41416	9.32741	6.81586	6.09958	3.53826	5.23455	7.80238	5.23543	8.47963	3.33225	4.07871	6.12606	7.19845	6.82384	2.66486	2.60062	5.00563	9.04331	6.46144	6.58316	8.30399	6.63798	11.0942	5.93557	12.7565	7.6161	10.9154	5.17635	7.25728	8.39022	6.00561	7.67433	9.06138	8.09965	4.39953	11.5131	9.06185	4.47852	5.88104	1.13247	3.92949	3.17077	10.283	10.1571	3.53193	3.68046	3.79294
cb746fce7a9b6f488b5f3753cb13dd4fdec1130f08f386f746bb6d2852c2e86462b7b08374821bd01bbafcacbd7ab4aa6941d785fc93c1ed5a31282ac841da27	6.15503	7.27544	8.49325	8.91295	6.39862	5.80754	3.63199	5.94719	7.34171	4.45721	8.78445	4.55199	4.74209	6.57014	7.47971	7.65236	3.40122	2.95531	4.86561	10.1343	6.06634	7.10242	8.31793	8.31602	10.7775	7.7961	10.6759	6.98391	10.1088	7.43921	6.27648	7.14717	10.6969	7.26607	8.33157	7.47997	4.32182	11.4922	7.91334	7.56733	5.9312	1.66844	3.48216	3.41432	10.6998	10.7286	3.88344	3.46033	3.62957
591e5ac15e51c53e27b92c03629afe6c0fdf43c7983e8cf2c38259791b18e4bc122a90e5b4e28835c0a47fa7c2a98e952a33ba778112d0848e71a3eb3fc9b233	6.52046	6.93782	7.40773	8.7515	6.30341	5.67849	4.28898	5.32148	7.12458	3.65488	8.34384	2.92712	3.55807	6.01428	7.75915	5.05646	2.40786	2.69081	5.10158	8.48287	5.57623	6.91987	6.25023	6.71919	10.7399	6.50432	11.789	5.8117	9.18818	5.73652	11.8579	6.91629	6.13815	7.62366	7.67626	7.78319	4.22407	10.7808	7.17748	4.41622	5.92052	1.18374	3.85118	3.20752	10.3229	10.3736	3.31254	3.50586	3.61721
ee0626765d1415f95c5cb924e58128810f9537f45119e328a90693fb7e4c432397b6c1c01123fff3050f7afeb1e0e6d8a9a2863c8c5d837abebb33aa10fd5fe4	6.08554	6.9052	7.22464	8.73287	6.02855	5.59243	3.73468	5.32736	6.41421	3.57434	8.2072	2.68269	3.15714	5.45704	6.94346	6.04145	1.97503	2.29471	4.45437	8.27782	5.0815	6.14862	7.63298	5.98642	9.53169	6.41064	10.4406	7.58756	9.07546	4.81544	6.50356	7.48211	6.76438	7.89905	7.4001	8.18328	3.8558	11.0536	8.11276	4.28793	6.23468	0.93682	4.42255	3.26606	9.74236	9.82557	3.15729	3.09712	4.55094
63385a351842e1c09705a7a602b6267ada1e28d260a79fb21fcbb53782d4d6cd38ef9c0a180f379f018259e7067fa15e0a465c427bd4a31f2d878171c69d2ee0	6.7263	6.93829	7.48145	7.95595	6.22423	5.29005	3.00132	5.54525	6.89711	6.44765	8.70866	3.41163	5.21491	5.33915	7.42548	9.02701	3.65106	2.46835	4.86961	10.9727	6.78631	6.77048	8.32045	7.31536	9.70438	6.11592	10.3078	6.53689	9.3382	5.86349	5.93757	6.6771	7.40724	7.50994	7.46593	8.65256	4.43309	10.5207	6.92596	4.9757	7.02793	1.34229	3.17857	2.82331	9.87568	10.418	3.61764	3.37734	3.88519
d3bd8db078ef1779cba6cc827ed56cff83de7ab0d41e82085d58d7e3e89e23b87a30694910b6e0f92b56cec831e0b7e348a0939f7d92b84b0b34677b6719ba60	6.56102	6.84368	7.14382	8.52834	6.36618	5.83673	3.85266	5.93685	7.24158	5.40416	8.63414	2.83686	3.54128	5.70867	6.99267	7.45674	2.25198	2.2026	4.61619	7.58704	4.77788	6.14417	7.71308	6.18264	10.2699	6.5883	11.3069	6.02172	10.2895	6.1935	5.32017	6.70024	5.2781	7.44754	6.90771	7.83453	3.88027	10.7054	7.12471	4.14668	5.71656	0.8578	3.69036	2.74974	9.72012	10.5324	3.75379	3.74492	4.9404
e7fd50d688762e3363c02f45b22ea74bdadabf42ea92620455c829f28133408b997955ce8a4c77f372cb443e15057fd391e885ee210425ad938963ba208eeb52	6.8873	6.98902	7.85966	8.98064	6.81475	6.2753	4.29971	5.61019	6.4899	4.44438	8.83427	3.81918	5.51261	6.05811	7.25997	6.91728	2.87127	2.71718	4.69337	11.4019	5.65479	6.60845	7.44113	7.19298	11.1008	7.36629	10.2061	13.6561	11.3001	6.04726	5.71793	5.73879	11.9146	7.86429	8.10491	7.73908	4.47552	11.4209	8.6033	9.05757	6.42637	2.85777	3.33233	2.89018	9.91996	10.736	4.24021	3.88216	3.59321
6add3892ae337917eb66d1825bba695d578a722bb4f20bc892b37ede9efa596cf77def373dca9fc2c7c29737310f1b607971a77cf9e47b930ac64f3cb9c6b511	6.87151	7.10692	7.20568	9.81929	6.61995	5.57517	3.71864	6.08128	6.36984	5.1045	9.0265	3.65434	4.05101	5.93634	7.02735	7.48563	2.66424	2.5739	5.42237	8.78596	6.09465	6.23133	7.07878	6.78561	9.39447	7.134	11.4148	8.58578	10.5793	7.86271	6.8661	7.41289	7.55636	8.83305	8.26715	8.6918	4.58268	11.5102	8.56916	5.42882	6.82435	1.07165	3.83675	3.7701	10.883	10.6555	2.97932	3.99048	3.75639
5357f11e6f3e15f3a2e374246405e465563a179b6d3832c1eb74eff21356ccf1aaed64422dece24b108c228a1f9dd39b3857e8a964cc8aa6e4b3e6c7809a80c6	6.55923	6.58528	7.45631	9.06414	5.6117	5.40005	3.97716	5.60823	6.5752	3.20441	8.10459	2.90297	5.34166	5.77111	7.00042	6.07373	2.31585	2.48242	3.99618	12.0993	6.07351	6.08658	7.10569	6.8975	12.2615	6.81529	10.1766	7.35333	9.99895	5.83909	6.07853	6.46301	11.6374	8.019	7.84706	7.83581	3.6835	11.2668	8.47224	7.91355	6.17214	2.08523	3.74189	3.00016	9.30376	10.5026	3.60161	3.49705	3.22643
9db92a6750499e52eb33cd4e2cb51cd863af35fecfbb81f5905fee8bfe5b4e0fa54ee494464356ec4cfd41c2fe973d1e0bd653b494ff75357a82806ea5dca121	6.61391	6.90404	7.70925	9.04959	5.54622	5.89347	4.15007	5.57094	6.59018	4.9259	8.41438	3.45486	4.28202	5.53767	7.23187	7.47534	2.70041	2.5297	4.80161	9.78443	6.61152	6.08425	8.06088	5.88038	10.8066	6.56743	10.6073	6.44887	9.9652	6.60005	5.97619	7.01247	9.25689	7.86362	8.12245	8.29058	4.205	11.2884	8.22238	6.05421	6.4237	1.45788	3.30908	3.31292	10.179	10.3111	4.04879	3.49375	3.33166
f74fef6c3f301b2a280355e1e2b0a56c69f23400822270dbe23c6791203350db668f601f714c8082b8e7c800364f27b3225ee7d45352a68488f3ba1824910f33	6.49518	7.21416	7.27687	9.0536	6.24899	5.82603	4.27637	5.95399	7.06944	4.77334	8.81908	3.32598	4.06254	6.25784	7.39463	7.35011	2.3188	2.45172	5.04594	8.61947	5.96638	6.45452	8.16747	6.09735	9.28615	5.68925	10.4177	7.75849	10.051	4.9093	5.7459	6.888	5.87943	8.29114	8.0311	8.66722	4.0831	11.3046	8.24029	4.41985	6.34999	1.39063	3.82801	3.11079	10.0474	10.708	3.88334	3.96307	5.01855
79f5bfce054250afb17675c589d0bb60759e19a708ed752f22b951401100dca769b77392fe27dc7b8a615a2b2744a01f8b15fdf823ddcedd654c3fbc725ec89d	7.32405	6.74972	7.41821	9.26793	6.24016	5.16531	3.61764	5.6453	7.00157	8.23427	8.64463	5.49747	3.58419	6.36795	7.22831	6.92003	2.63586	2.64791	4.68516	9.15268	8.31594	6.60172	7.68717	5.98757	10.1813	5.80627	11.2894	6.45753	11.0572	5.87087	6.2053	7.12179	5.8993	7.80723	7.37069	8.66957	4.0298	11.0216	8.69657	4.36012	6.28999	1.17907	3.49311	3.26465	10.7271	10.5987	3.67803	3.58076	3.33512
4f9ab4f1d725f65ce74809b650f457799d965a28f77d5f6db75d72ed07026e57a22d7f81eba78557dd7bab271a9b1e838a6b7f719f91d5924649f2a91d1bf0a1	6.60839	7.19451	7.80038	8.30741	6.81079	5.55857	3.65661	5.49637	6.48418	4.70309	8.67943	3.009	3.83323	5.76345	7.12401	7.24344	2.47189	2.79083	4.18536	8.11371	4.96048	6.00795	7.74386	5.93613	10.0869	6.82968	10.4707	6.61615	10.1687	4.69131	5.95681	6.85878	10.2631	8.09319	7.58565	8.23368	3.97508	10.9038	7.48521	6.79476	6.64129	1.52976	3.2636	3.65774	10.432	10.7644	3.74803	4.229	4.03463
152864aefb45fd5d58805fe15efdc144a532a09fee8dcd06e0a60735af026cfebbb4a33ad9748b35d3dc3facaea3674547e67afad0a2b56480d5b7da230445d4	5.36957	6.46151	6.5426	8.35634	6.62447	5.38057	3.33041	5.54666	7.00058	4.27422	8.43062	4.65699	3.49362	5.4508	6.84054	6.14695	2.46915	2.36044	4.17629	8.34419	5.84454	6.135	6.96031	6.80435	10.5026	5.41532	10.6323	8.12672	9.59788	5.24906	6.05145	6.7541	5.59185	7.43466	7.10587	8.26992	3.90671	10.8106	7.17739	3.61495	5.93232	0.6884	3.94245	2.59222	10.1456	10.1431	3.20348	3.66528	4.04076
2b3401f73cf4513598a54ac36e6a132a54f47ff8cdf803acd478e912422971e48dec881cdefb623ade8831f7a174f05b623af020b1585420a08e34254026a07d	6.88846	7.25401	7.84204	10.2258	6.71355	6.42511	4.26843	5.92847	6.29263	4.1515	8.73915	3.44179	4.89433	5.96315	7.27744	7.1345	2.61416	2.72093	4.59747	10.5576	6.52386	7.04791	8.10242	4.82193	11.281	8.28635	11.596	7.6278	10.4065	5.72544	7.26758	7.74446	11.8352	8.70502	9.18431	8.96054	4.41232	12.2041	9.76119	9.01708	6.65224	2.79736	3.81814	3.38395	10.583	10.3498	4.37262	3.94095	3.9253
d304c625bc01093ee821ae9b80503050b5c6ca5e4d7497dc92faadda2f1273ec5153324afe9a51e3f5e07a625c3d3dd3708d4fe421fdd76fbb24cc666f2bb965	6.84616	7.30734	7.01792	8.77503	6.68585	5.89008	3.85968	5.5747	6.91872	6.75806	9.04708	2.85082	4.2267	6.14303	7.26731	8.40247	2.74097	2.66898	4.56642	9.7495	6.81335	6.60728	8.38771	6.01636	10.5395	6.12502	10.5084	6.55447	10.7184	5.74573	6.40197	6.73471	7.65419	7.70398	7.76006	8.78396	4.65109	11.3049	8.1382	5.39461	7.50371	1.25708	4.45189	3.86976	10.7585	10.7087	3.76913	3.83333	3.27536
9d976a2dccc8040b87a8d6816296695c161727e378f411237799dc5a766d7694eb52b25d7ab63572539710c4d78e3406c2c146132b53e644aa6da9909285b678	5.61861	7.16849	6.8012	9.50089	6.23984	5.69166	4.06164	6.22566	7.14876	3.89817	8.81552	4.06145	4.96783	5.99243	6.9061	6.88789	2.91072	2.90206	4.74276	11.4564	5.8442	6.60779	7.79308	4.40064	10.5578	6.46096	10.1802	6.19071	10.3597	5.62571	5.8789	6.74919	9.15673	7.76393	7.81749	7.67975	3.81147	11.3744	8.75751	6.56876	6.09563	1.46531	3.50736	2.68319	10.4042	9.97681	3.89564	3.61146	4.42543
c8e1a43cf2589f5b54b911d7428a1f00b3ae4986f46475b0ff3c01e7139e37c661ad8501b3e471985afcea065e480e8b433e53e449ead2b87fb3a34a6e99eda3	6.49184	6.84479	7.75344	7.20858	6.4378	5.89944	3.75595	5.61061	7.36862	5.31736	8.93455	6.11476	3.32655	5.20449	7.32388	7.50834	2.43232	2.83809	5.72631	7.7598	4.67595	6.0283	7.83442	7.44049	8.94899	5.23511	9.98473	7.70948	10.8723	7.37873	6.24625	6.03563	5.27548	7.44774	6.73995	8.58946	3.76922	10.1321	6.00939	4.17612	6.11148	1.24841	3.8187	3.50712	10.7984	10.5401	4.0771	3.50764	3.94275
b876b7f3b3a353eb59f6ec0f5fcf7d5277827bac9fa32945142f4685309fe35e71baab515aaea8574aa837876ac460aaeb265313b2d88dfccadef08e687ddbc7	6.26665	6.92355	7.29771	7.68014	6.72632	5.92265	3.85704	5.95203	6.58435	4.6414	8.50181	3.09418	3.49464	5.84549	7.7862	7.21575	3.1583	2.75428	4.71834	5.96218	4.36273	7.07616	7.34504	7.29088	9.73743	7.49179	11.4463	8.47208	9.96192	4.8287	6.54831	7.54326	4.46871	8.43872	6.94456	7.46835	4.07654	10.0708	4.03717	3.38025	5.99197	1.37555	3.69986	3.08873	10.3361	10.3171	3.63469	3.89001	3.34333
9ebc9efdf58fec9d790a89cf5f38a1d95da4766f9a0f28dd9d28913eee2b5698d7d995a84682206b42cfe94b539f7f7bb041ad61b3941dc46341b6e05020dbdc	5.86243	7.03467	8.07541	8.98002	6.23904	5.98906	3.7183	5.60398	7.5917	4.43793	8.58906	3.88283	3.69969	5.52728	7.45482	7.80076	2.6728	2.68905	4.63275	6.91144	4.57503	6.28652	6.78703	5.97912	9.7238	7.23298	11.2411	7.12109	10.4468	6.65809	6.30385	6.93741	6.27576	7.97355	7.08929	8.37701	4.09307	10.2498	5.44177	4.36724	5.9861	1.24631	3.89237	3.19172	10.2937	10.4718	3.45795	4.03236	2.53076
5fadbc4a67faf5920bbd96ccb33181e2ff96ea8872d1bce5ae8b0e2bac60d6e299792a06c79c2dbf262891a81e94ede3b59d93d6e39893c02b4a5c29765dad1b	7.34353	7.50736	7.43584	9.6461	6.40136	5.87883	3.55941	6.13064	6.94378	6.28769	8.75909	4.83411	4.5504	5.5871	7.60974	9.21737	3.82971	2.69435	4.44065	9.30599	6.40396	6.88672	8.69101	9.0064	11.3451	7.11273	10.8499	7.25905	10.0551	5.67933	5.72003	7.15657	10.8401	8.30671	8.06322	7.78159	3.85347	11.4538	8.5621	8.22761	6.31914	2.57665	3.48307	3.12692	10.1929	10.2881	3.28859	3.65749	3.99332
75a46a015a9b7b4f0fe4c89b894ed45cb0eaba7be21015244948f74794d6ca2f865c7f045896020c12cbce0f9eaa7354ff5afada3ea9de28456980f4aba3a65b	6.65551	7.29911	7.52495	8.11417	6.84852	6.13219	3.67061	5.61124	6.54867	5.78762	9.38287	2.56865	4.31481	5.84967	7.36834	6.65119	2.45664	2.31756	4.76762	9.46603	5.27579	6.36362	9.48449	5.07045	9.64947	7.08916	11.5044	6.68276	10.2437	5.64502	6.84774	6.89297	8.08457	9.02306	7.67841	8.87037	4.1195	10.9622	7.77567	5.3718	6.72001	1.18005	3.81632	3.90661	10.7329	10.5289	4.06552	4.1174	3.65521
ae8fc3317f662aef038968d3e1d5c616491a68678b83dd05841f1a2987eac7c34f1b97efd3e8cdcb822182c26ddcc0219f006c07a7601a617ff7aec77e1e95c4	6.73008	6.95452	7.24343	8.27584	6.57279	6.19431	4.05373	5.75248	7.04613	4.29482	8.57074	4.35459	3.14835	5.88676	7.22601	6.57199	2.30633	2.85869	5.17851	7.26667	4.7463	6.88088	8.16799	9.43814	10.457	6.06875	9.98935	5.82714	8.87979	5.78651	6.66424	6.86643	6.23095	8.29469	7.50589	8.42669	4.13228	10.4851	6.98571	4.88884	6.02442	1.20155	3.45415	3.77013	10.2335	10.6444	3.48926	3.63802	3.86308
99f2cf87829657c29880702f9cbb7b60be7a1a2e388933e341521c15a8cf730b407f098e17f93b4dabed56d613b6dc1871c6e4ce9f5242251f957e8e0d2692c1	5.97675	6.87443	7.44994	7.89512	6.33513	5.98575	3.96325	6.17135	6.80142	4.92027	8.80142	2.79007	3.20905	5.75411	7.17413	7.42161	2.54475	2.72348	5.17843	6.00217	4.09821	6.39725	7.39303	6.45474	7.87962	5.44559	10.3376	6.81335	10.5021	5.14882	5.9799	6.39567	4.79322	6.89342	6.56408	8.0214	4.27342	10.4281	4.45168	4.2554	5.95503	1.27607	3.4062	2.98355	10.6934	10.2002	3.48544	3.42091	5.05309
446269844441a0a5a73bc2fc6f58ca176bb3f85ea0d05ca66bef869a1870d3f17a8eb4a008a05e683c2bdb43b8ea9b51875de1c7e5d5b54ef759c15135c5dc48	5.90026	7.37777	6.83457	6.45342	6.54872	5.8749	3.73408	5.55576	7.00002	2.01735	8.78071	2.78569	2.95848	4.69532	6.61167	4.86846	1.75195	2.49663	5.07764	7.1912	4.19031	6.0526	8.72551	7.1911	9.07795	5.29932	11.548	7.57348	10.8316	5.52551	5.29302	6.34726	4.58522	7.28628	6.98701	8.41795	4.0561	10.2512	4.89166	4.01455	6.28258	0.76028	3.76617	3.71503	10.2884	11.0344	3.91491	4.16848	2.8928
18af5356a6b95db57835351b031679ebf68b7f3b2328195120e268f798c3c60d5485e863a6232cac4a14dfd99b8cf588d3d6a8a1bc29129dd30e90e6a58651af	5.86254	6.13363	6.70274	8.74822	5.40099	5.31159	3.41419	5.01542	6.4398	4.51644	7.73606	2.3969	3.36816	5.59712	6.68721	6.16535	2.07473	2.56004	3.67009	8.46819	4.92749	5.18391	7.25001	5.80166	10.7735	5.19492	9.07914	4.48863	8.6708	5.09379	5.67407	6.45689	5.46073	7.22369	7.58178	7.09353	3.08276	10.899	7.26201	3.97625	5.03149	0.99215	3.21637	1.98285	8.89498	9.61068	2.7214	3.24677	3.65018
5b3984b92b2f937c56b81364e77e5d61c2d2d6ea60f78e82242b37d353237a9b263ca6863102f8d8f07eceff83238f84d6afc395996d7442078122498b0210fa	5.9461	6.51422	7.15995	8.25811	6.30208	6.04011	3.95036	5.42804	6.87653	3.60572	8.71516	2.95472	3.57794	5.47262	7.28383	5.68453	2.0851	2.36622	4.30536	8.79437	5.29032	6.43163	7.18091	6.95117	9.97094	6.28798	10.5544	5.85757	10.5025	5.38307	6.40437	7.00985	4.87384	7.62324	7.38642	8.23889	4.07363	10.8819	6.80424	4.00648	5.90656	1.10426	3.47216	3.10482	11.1145	10.6012	3.08875	3.48299	2.73261
95781e39397aaa30a145c258eb25c8714ab77309c69c37c3cdd16377ba92cb10bc559588b0c0bbad9fc69cdb4e17d493b3d174f132e21b5dce3fd43ab2e22d46	6.01512	6.64816	7.66135	8.66738	5.78348	5.15917	3.56648	5.13146	6.60916	4.66027	8.20445	3.54879	3.75406	5.50889	7.10583	7.61453	2.22459	2.37066	4.87919	8.69003	5.14923	6.84173	8.62746	7.05302	11.6894	6.01395	10.9813	6.16952	9.21155	4.13476	5.76672	6.52792	7.61243	6.98625	7.14476	8.45792	3.6511	11.0834	7.65861	5.0249	5.87185	1.03652	3.15114	2.64313	9.91307	9.95072	3.01332	3.25088	2.7435
65f1fbe1a4f8fbe7f36770ff5246d2f460b4d59ccbe34cb67a5dd002b9ffb2137679f2911e5b12998648c1f43d7a9314a2e7bf0c8d6dfb2d0d58ae91f184200d	6.58118	6.73162	7.22827	9.03703	6.27146	5.70777	4.33412	5.62345	6.90444	3.53926	8.67981	2.57654	3.39995	5.30925	7.34247	5.61765	2.01524	2.56069	4.20038	8.22235	5.33021	6.67103	7.45154	7.19043	10.1033	6.0951	11.2227	6.66152	10.6517	6.16923	6.01794	6.98243	9.37002	7.94418	7.8705	8.14336	4.22047	11.0696	7.54835	6.3996	5.86449	1.1646	3.40636	3.15412	9.62233	10.2514	3.18402	4.1234	2.88795
47d4dbef51409a2ddaeec9f4b4f9fc3c484bfab5bf4622badba12e807d2a4c4dc33167ba34a1986cd12bcdc787a8dc703c545b3d0b4228d7dc175314419c31df	6.07471	6.84902	7.69163	10.2991	7.12665	6.71617	4.24751	5.44265	7.32663	4.25718	9.09836	3.15601	3.56748	5.56703	7.02013	5.79401	2.2089	2.49728	4.79124	9.10674	5.65736	6.96134	8.07443	7.05704	11.421	5.99222	10.6175	5.95214	10.7734	6.11511	6.94164	7.5023	7.5565	8.06041	7.95284	8.45816	4.29969	11.1563	8.25839	5.44342	6.30454	1.52379	3.62265	3.4545	9.56403	10.9913	4.13784	4.2894	4.07053
6f250c9a94592dab0612c6eae489d8ac0d5cbc1b41bb722e93ad01b8c0cb7c226c8039cf8108369b6a99ff1217a4004d9a8fcd922e89a73442a1acc222c0128e	6.88535	7.46726	9.08077	8.58499	6.44244	6.18437	4.04206	6.08748	6.9202	4.81472	9.13242	3.21903	4.14378	6.12635	7.5201	7.85178	3.20663	3.119	4.6668	7.84564	5.11285	6.44676	7.49291	9.02439	9.81139	6.81982	12.7637	7.35574	10.8897	6.70001	6.71448	6.75464	7.442	8.28853	7.60296	9.49462	4.56727	11.0617	6.95587	5.4278	7.37092	1.46796	4.76958	4.38325	10.8326	10.8507	4.3968	4.01309	3.84915
127a1107877eae9577b45441cc278bc551d376e76e0a0ed151cda43055e7fa4a43f58945681d7f9f979abbf2fb3ca3501714217c5c93f25752c6c243e9c67f46	7.46931	7.22581	7.34175	6.17004	6.6543	6.29784	4.30931	5.91011	6.94475	3.8731	8.93024	2.666	3.08675	5.55208	7.62796	5.74777	2.88714	2.79919	5.20074	6.26915	4.68813	7.03817	7.55879	6.69392	9.86652	6.97168	12.2139	7.1521	9.91806	4.58747	6.22125	7.28807	3.20828	7.86789	7.11668	8.69187	4.25764	10.5344	4.89585	3.6295	7.08917	1.24017	4.33789	3.92834	9.99667	11.1409	3.54419	3.44968	5.64118
8bfc3d60e5f43e5723444017ecc80fd93277767d0a42751aaf639e3de25c2ab961798f530605ab5bc6066fd19a3deecf14b36c01a6cbedbce3a03ee546fe4120	6.62109	6.78721	7.33198	8.78046	6.12577	5.87614	3.69129	5.57898	6.90518	5.35189	8.47502	3.01341	3.53659	6.45668	7.32005	6.40411	3.13851	2.48479	3.95136	7.44287	5.0815	7.05725	8.01433	6.99635	9.92259	6.40086	10.2621	7.33533	10.2529	4.98253	6.06356	7.01257	8.32266	7.48394	7.07398	8.62342	4.45723	10.8632	7.57526	6.1511	6.66613	1.49156	4.12348	2.91124	10.1262	10.2238	3.70494	3.24998	4.03974
1c6269aa774705350d321e4cdac6653eb172ed46d786589e34168c1846b1162cd95d111983fc64d7265d53af2200d175e5013997b6949562bab03df43f7bc2f6	6.60537	7.00452	7.23788	7.18645	6.20518	5.62107	4.29722	5.81272	7.67929	4.31291	8.48377	3.13495	3.65292	6.6206	7.705	7.80014	3.64428	2.45127	4.43863	6.68179	4.37138	6.54054	7.63298	6.25673	8.22031	6.10916	10.5622	6.62206	9.035	5.40271	5.48893	6.5169	7.47731	8.36231	6.91948	8.51528	3.82518	10.2355	5.21116	4.92328	5.78639	1.87268	3.92942	2.92954	9.78445	10.4987	3.88577	3.53481	5.32338
99b83d8281818da74c107441817f0ee8e57aad50b3ba63cb3286ccf25133a6d663f150f5bc6ae1cfc159e17471e9b9ca52db0d1751371829cbe752ea4649eaaf	5.81676	6.68538	7.58911	7.7241	6.39294	6.19892	3.91463	5.83592	7.19925	4.97323	8.62342	1.96639	3.06486	4.97232	6.99357	7.86465	2.83645	2.50222	4.85383	6.76169	5.25648	6.51189	7.51304	7.19985	8.22674	5.98813	10.3154	7.99746	10.5948	6.82977	6.27538	6.49096	6.19656	7.20763	6.99084	8.28049	3.86794	10.3555	4.7344	4.23437	6.08634	1.02439	3.79082	3.42255	10.7069	10.4211	3.97512	3.72713	3.50287
09d6acd47e22998b82a7dbe663ce68e6d5e9f24aa13c5915db03c8a3f9e125992e351d3d77fd4aa2035b59368e2707c77d0bb97db0ed8762a518d19947698ff2	6.2148	6.8247	7.75326	10.3988	6.30049	6.26914	3.67739	5.28386	7.20431	4.94597	8.51087	3.26662	3.9279	8.19602	7.28835	7.38099	2.77448	2.74504	5.0148	10.2326	5.50924	6.73409	7.31879	5.95404	10.5529	7.02313	11.9289	6.25014	10.4196	4.9092	6.15526	7.20515	9.40066	7.36254	7.91918	8.89554	4.12728	11.1814	8.48257	6.93089	6.20759	2.21339	4.07781	3.73898	9.88096	10.1143	4.07352	3.17381	4.57971
c691b6ac434acd68d39c5f0f9ded2cd1fc32ab4ad5dee85e457da98141e3cf0e7f0cdd598cd0ee9b1769da7ae2e4a3f17ac4cfd547b447e1f8aef8e9e7a4adbf	8.16098	6.65992	7.93924	9.41037	6.16882	5.56415	3.38527	5.16046	6.63835	6.71825	8.70117	3.16891	3.61843	6.27481	7.01734	9.36885	3.32545	2.51159	4.90383	8.74776	6.49765	6.39211	7.80846	7.59778	11.0909	6.24075	11.033	6.95035	9.83886	4.93187	6.48756	7.03723	9.20049	7.80262	8.11368	9.05915	4.06321	11.4701	8.71776	6.23768	6.1037	1.88968	3.76617	3.54932	11.0032	10.6084	3.7611	3.45338	3.61645
7cae0a2a0c4ab8e87afb2820823d337b58c913cbd5a7191838ecae18ef0757ee159de64f7937d85b02629072654e718e6a1516864d343ae9966b93c0ad9ef960	6.8313	7.1727	7.02006	6.6384	6.19692	5.44955	3.86841	5.72246	6.40029	5.3964	9.21438	2.61834	4.01829	5.41254	6.94079	7.85506	4.3097	2.49299	4.33133	6.63421	4.32115	6.36379	7.85712	8.26889	8.11164	6.32431	9.83361	6.74628	9.21026	5.27901	9.93193	6.67203	4.50036	8.41988	6.92761	8.80193	3.99893	9.99767	5.04366	4.06289	6.39522	1.19467	3.49754	3.10924	10.8033	11.0145	3.67494	3.70519	3.25473
f6c9b9a4a4c0997aab7e01fc2e1d95ded25a31bb4656a142f4db49ae73c2d90518d53d76cdff2a76ad7b893c4738b26a4c88d418f74e0de3817e3bfbad6e7046	5.14792	6.64517	7.13768	6.88071	6.33604	6.11507	3.7632	5.25471	6.45268	3.18077	8.79564	2.80456	2.89666	5.32587	7.34774	5.99819	2.35157	2.61502	3.97648	6.67599	4.52076	6.97881	8.44303	8.33845	7.96961	6.85426	10.1989	6.61	10.3693	4.92455	10.2572	6.53419	4.54441	7.63552	6.66019	8.86657	4.44293	10.7227	5.08536	4.24749	6.60448	1.60329	4.20598	3.20762	10.6234	10.5111	3.62131	3.2688	3.46525
e17fdf1c69423b4a6e34ea4bb209a3f5fb2fcbf99a18f900f4b9668fe132e058bed6b9cbb8de39e367239ae4e6a30cd3fe43b8bf1dd7cd5bd93df2a8b26b158e	6.90658	7.08376	6.91548	9.12898	6.90516	5.40941	3.59162	5.37209	6.34098	4.55243	8.78169	4.84325	3.87956	5.96794	7.51502	6.61698	2.19199	2.57421	5.35584	9.51723	5.95395	6.45667	7.81378	5.72484	10.6316	5.99605	12.5496	7.82424	10.7972	4.67	7.329	8.17016	6.26022	7.34482	7.04794	9.02024	4.50203	11.4341	7.9765	4.62046	6.5567	1.1487	6.27708	3.66003	11.1132	10.3114	3.58423	3.5407	4.37069
f095e42ccf88dfa88bb00c3f9b0071d2254edd28d5185d27103f95a322e4abb3c9d245c3ffe7bf3c7c35d6472644298b2fbe2dca399399ae031136bf4f64dc66	6.39401	7.04061	7.2006	8.33767	6.28918	5.7626	3.37873	5.84938	6.62621	5.19623	8.45731	3.45349	3.5128	7.28625	7.24605	6.39746	2.20949	2.31574	4.9422	7.84764	5.00267	6.18686	7.49321	7.2011	9.12746	6.54135	10.9516	6.94511	11.1364	5.26681	11.2536	6.52841	6.81101	7.36617	7.13093	8.14106	4.13395	10.8312	6.94109	4.9549	6.34705	1.14407	3.53977	3.19358	10.0291	10.2677	3.68312	3.77879	3.63453
54df97bc99aa7dd0371bd8416090d2331b65687b80c3e15763a7584f47f8ff72c23c9e548f193346321e1d85c530cc311fe432a2527c9e55645509a23e3356e5	6.03049	6.82646	7.35157	8.10681	6.62553	5.75079	3.6974	5.54451	6.84675	3.1276	8.17208	2.30955	3.42259	4.94053	7.12705	5.68061	2.22226	2.32107	4.78499	8.53415	5.11524	6.0534	7.29126	7.37076	9.62195	6.6736	12.4323	9.89048	10.1132	4.27707	6.50318	7.04811	4.85873	7.33836	6.56543	8.59955	3.94829	10.6331	6.81199	4.22555	6.12007	1.09549	4.09988	3.4191	8.99621	10.4945	3.59392	3.70168	2.81632
55a7b8d7d0041a55da01a60a30fe5cd0d15f945bf5981339bda6b36b0b6e39e48cf28b83836ab84aeb448d8ea2f2084288af05c6ce32675e4537214f4bda6c8c	6.51932	7.40139	6.95524	9.34593	6.44796	6.03329	4.26923	5.57988	6.99926	3.82523	8.792	2.73952	3.67141	5.45405	7.37258	6.33619	2.52871	2.28885	4.88566	8.74514	5.36954	5.91986	8.40652	6.17865	11.3463	5.9698	11.4985	7.62256	10.0562	4.13093	6.92292	6.91452	5.35043	8.02595	8.00128	8.53778	4.36979	11.109	7.43508	3.70333	6.20912	0.83632	4.12387	3.41278	9.70078	10.8532	3.341	3.4687	2.35394
aade99cee3520010bbd06da19734949f0a5b8e6b481501e4792fd9afa34da978371f4a1e3d09bd6a2bdac2873f0956e8098af42c01d682e75ea6a8e94d1f8273	6.45757	7.34827	8.17137	7.42787	5.83201	6.76957	4.2988	5.97416	7.22813	4.03735	8.88362	3.92738	3.56174	5.93499	7.95681	5.60369	2.52566	3.02195	4.48717	7.42095	5.27584	6.59737	8.6576	9.11447	8.97015	7.21171	12.6796	9.63473	10.0739	6.45372	6.53832	7.5519	7.83286	7.52154	7.207	8.78313	4.61362	10.609	6.39426	6.42441	6.41978	2.03863	3.89585	3.40336	11.1476	11.0168	4.31556	3.86776	3.81295
f8968144b111b59a6a1387487f05f84f9eb4ddcb0af19b5ea935cea977ca87f7c80f21aa284b14683bd3b47588b0e44fdf301cba4fbd99e249feda0aebc3e989	6.46992	6.98925	7.31283	6.62952	6.4861	5.88946	4.21897	5.70409	7.23787	3.76723	8.73375	2.69631	3.21987	6.10008	7.74794	6.03682	2.59132	2.87945	4.99934	6.88758	4.20813	7.12934	7.63408	6.22453	8.55528	6.17614	10.7201	7.35185	10.0387	4.90264	6.3609	6.46246	3.43489	8.05977	7.1826	8.49647	4.14197	10.1078	4.66626	3.84289	5.91964	1.4191	3.69951	2.97313	9.71852	10.455	3.91103	3.68914	4.41725
43e015ff644ded071445e8b38e2bff0163f9c60d3b34bab74fee499d461b9c591a21f61b61d92e1ba048ff94a2fc9319ac713bfb7bd23cc67ad785c5e9facb3a	7.44193	7.37945	7.55328	9.79004	7.28945	6.46589	3.92058	5.83445	6.45188	3.80896	9.48288	3.62108	4.51818	6.52341	7.96918	5.72919	3.13465	2.31689	5.12104	9.85921	6.90906	6.71436	8.69084	4.70525	13.2167	6.68559	12.4566	9.29732	10.006	7.13384	8.59467	9.42013	9.38392	8.91609	8.37888	8.99402	5.08106	12.1203	9.25008	6.18703	7.4593	1.35778	4.0631	4.1618	11.0993	10.7092	4.15295	4.48833	4.83777
8daf08f822532df6fa6b5f616b17e5ad4272d76dfa76c86d22c3c857fd86a4d2824fdf5fecd22f13373b640f6f9cb2cf6b8e21f307804f4c596852dd791ccfea	6.04365	6.98428	7.13249	8.3018	6.38748	5.85389	3.49685	5.23069	6.38204	4.05344	9.33806	2.53149	4.31612	5.82077	6.96327	6.46872	1.98835	2.36586	4.54821	7.66378	5.01674	6.53378	8.887	6.34753	8.56241	5.75592	10.2439	7.89553	10.4769	6.63798	6.5131	7.06358	6.58055	8.00793	7.7535	9.25849	4.67901	10.9627	5.25912	4.82734	6.53333	1.25521	3.49232	3.19019	12.1697	10.5289	3.75631	3.69663	2.61209
a0537bb3392abf7bbdd02686e3d3eab6265f1df9920a7b4b57e2fa47e31200488075b01420ef53cac7b093f6acc07a16c9b2fbdd43245ffebe755ed389aad9dd	7.33055	6.75045	7.57719	9.03627	6.1393	5.20516	3.59734	5.62405	7.52616	3.96677	8.45609	2.88161	4.3705	6.34162	7.21682	6.2571	3.38198	2.43893	5.99654	9.49855	6.18867	7.06292	8.35225	6.88432	11.7448	6.4851	10.7089	6.82331	9.42157	5.7548	6.40356	7.15264	9.78414	7.28615	8.35648	8.4851	4.23241	11.5623	8.69333	6.97303	6.40925	1.95291	4.21545	3.14672	10.4399	10.5035	3.7108	3.75426	3.81526
128a0f7e9c2bd60d8168392c52280aec9155784fa56ee6ecd8fa785cb183349647fab8112537994db412276b1e4962ec339a2d2167e90d339261ec53965febf4	6.15277	7.15274	7.58204	8.97719	6.20819	6.66104	3.97454	5.84738	7.23049	6.51376	9.2196	3.16487	3.81348	5.80294	7.80106	9.13965	3.65517	3.01605	4.5912	7.58453	4.58126	6.7975	8.58748	7.67819	10.2282	6.41485	11.1073	8.49455	10.1858	6.11492	6.58694	7.1111	6.25805	8.87197	7.1264	8.44383	4.58895	10.0221	4.99246	4.31704	6.73026	1.23298	3.93252	3.74801	11.0669	10.8187	4.16699	4.28667	3.96183
101432e1d86e25118fae8c156360133be940be449406b5fe1bb9098127b5b013cb8e5f1764c2454f1b896bd8a1397fe33352136651fa7197dfd5e50992782850	6.85184	7.18026	7.53544	8.98738	7.61646	5.66185	3.87244	5.484	6.86146	3.49266	8.74107	3.70296	4.12022	6.05165	7.79057	6.40836	2.50822	2.29029	4.82902	9.00113	5.7164	7.40931	8.50323	8.90316	10.5464	7.31581	11.432	8.82349	10.2845	5.60901	7.3222	7.91298	6.68084	8.50454	8.13582	8.64646	4.7117	11.4833	7.71088	4.82804	6.75891	1.50992	4.37062	3.68689	10.5174	10.4987	3.79677	3.99036	3.41561
1ed6da3098fbeec45ebdd9563d58ac6cf360a1d8da233586e85604d6e7e40ac46447754688ae0d19a21812122149325d4472368774d428ac9cdaaf1a25265a10	7.14004	7.01206	7.6878	9.55172	6.70163	6.00269	3.81111	5.81638	6.98005	3.79251	9.36623	2.99491	4.10739	6.29304	7.12571	6.51662	2.63312	2.72087	4.43051	9.58831	6.21886	6.47701	7.63161	7.2004	11.3281	7.47134	11.2348	6.65898	11.3932	7.07156	6.22706	6.60778	12.2283	8.45824	8.5699	8.78502	4.34262	11.8128	9.20524	8.51043	7.2143	2.03817	4.13114	4.12011	11.2452	10.7114	3.98371	3.87604	3.69167
f8698da504e9e07da4201e6bf9f0fbfe37ca54c677210bdef4d10da7eeb73248239e29af6114a058408ae9da9ea4aa0f6400d78643b05cdfc560551e0fceb0cf	6.26665	6.78162	7.98358	7.98172	6.39144	6.24728	4.51507	5.8607	7.40216	4.08181	9.008	3.13692	3.84852	5.83904	7.63318	6.61254	2.36536	2.99688	4.98238	8.89619	5.29117	6.61512	7.75201	7.39541	9.05898	5.95639	11.4524	7.71764	9.86375	8.16356	6.51535	6.38966	4.63112	7.81318	7.37069	8.4224	4.15681	10.9114	6.67445	4.52819	6.11338	1.4697	3.74843	3.25769	9.7901	10.8719	4.05043	3.65143	4.31644
c03b4bbced00f6168b1667f1fd82dd7ed5b2ff5d220e68720bf869cdce68a1d36d5a82c85f5e976a6ad089fb4ccdae7f04ecbfe0b416cf17eb061eee8c939fc1	7.07748	6.92398	8.07694	9.13422	6.39886	5.24273	3.74148	5.93084	6.8485	5.49015	8.14372	2.79566	3.64299	5.42828	7.41826	7.85001	3.35238	2.28158	4.08976	8.96927	5.85128	6.66345	9.30629	8.99978	10.7321	5.6365	11.2486	7.53945	9.83447	4.56142	7.43818	7.38547	6.73398	7.06883	8.3621	8.44163	4.20854	11.4248	8.3374	4.5179	6.18451	1.22213	3.0228	2.70041	9.85078	9.97628	3.44674	3.29653	3.82649
7e4c17dac528fd150076f6dc28ca331dfc3f2c442e45480f31699dc7fb0cd986cc33ca3c275ec05bc0b5327bbbb4af18a87b19da87831a0b1a04a1cb4c6c86e0	7.1022	7.05797	6.75138	8.17717	6.77481	5.61638	3.51992	5.31301	6.51058	4.03354	8.65856	3.11626	3.47917	5.60936	7.26336	5.94845	2.33652	2.74815	4.86518	9.15104	5.58585	6.04652	7.0107	6.45901	10.2844	5.33923	11.3973	7.572	9.36125	4.2556	5.98405	7.03394	6.77934	7.5497	7.38688	8.12183	4.2861	10.7589	6.88389	4.87998	6.35177	0.91959	4.28661	3.94028	8.40184	11.122	3.84699	4.28795	3.16998
2a103ad19cab721ff04f22debc208eeb1f2461c3992e2916a1669b37771d3df402477b66c3e1dc1a9cc0d09b256d07f134f396eaef6945bd5219609127ce2614	6.45924	7.10781	7.97445	9.15011	6.87641	6.46979	4.10125	5.66717	6.97696	4.56142	9.31095	2.40935	4.02928	5.89915	6.9513	6.43268	2.635	2.57523	5.1382	9.53133	5.85643	6.27426	7.77918	6.85322	11.2846	6.44714	10.6687	6.60884	10.1967	5.85415	6.34064	6.65619	10.9831	8.28226	8.01042	8.81414	4.45969	11.5655	8.754	6.78578	6.89697	1.97702	4.12249	3.77383	11.3692	11.257	4.26064	4.13848	4.29902
b195a36964e1280eeef00e1c7423ca6e7869d2e349d92dc2466ff89b2cebf29e48bf2d9fa4cb80a08c98a92c3f9992d181e2920c3b3cdfdcda3e0433602e6386	6.41562	7.31529	7.9099	9.1937	6.64217	5.74273	3.35161	5.58744	6.42773	3.97171	8.77456	2.88216	3.44807	6.36782	7.76336	6.81485	2.28987	2.55308	5.9571	7.97324	5.56543	6.80086	8.39578	5.97858	10.5878	6.75451	12.7317	6.87168	10.8999	4.72902	7.68905	7.44575	6.73484	8.61415	7.72814	9.15827	4.53066	11.204	7.1368	4.99393	7.26287	1.41205	3.68389	3.63346	11.5327	10.5745	3.54783	3.46967	3.7025
f220847d63a74d722ae4c0b498d7125638cb2f7bc1fdd9d79c4e25d37c8fd6204ef53eefdacb84336d31067d2d89765dff8040cfc9e6c50cef8843d1005956fe	6.60493	6.53879	7.25967	8.80543	7.40637	5.63444	3.72409	5.29428	7.16895	3.75207	8.23671	2.14076	2.98697	5.58088	7.54735	5.70438	2.28602	2.44625	5.44579	7.99103	5.07476	6.65378	7.76083	5.8923	10.396	5.78814	10.1874	7.77752	10.169	4.72968	6.84566	7.88934	6.57317	7.44672	7.47806	8.29718	4.27077	10.7732	6.86423	4.41566	5.83029	1.23549	4.33251	3.02105	8.9033	10.5715	3.5863	3.38589	3.35389
f4fab632d002afa8d5ebc7e8ba5d39b78d63c910fafa0b0af115e2167ae9354c11782294f8593ddcdb7dc02c06dca1161b2e596c78c8a4a7075ce7b3b9638cd8	7.08095	6.89134	6.96631	9.22647	6.98561	5.57527	4.22139	5.49649	7.10114	3.94036	8.49359	2.42163	3.8111	5.77055	7.32507	6.2028	2.47037	2.83614	5.27226	9.08762	5.70733	6.67693	8.33495	8.40594	10.897	5.79119	10.6663	10.4986	10.0148	4.98137	6.89151	7.58477	7.44466	7.60132	7.50671	9.17724	4.01811	11.1311	8.5905	5.37179	7.27682	1.21675	3.89584	3.68161	11.0538	11.1711	4.38289	4.09315	3.68919
0e5de89b13726b6c05eaa098fe0c0dcbf8ddcbacc48f1f2756c632d13034b302f862636ddc24b8ed03b4eb60b8580327412c8d8816861b8309d3d900a1920bc1	7.86148	7.17465	7.81674	8.08799	7.1214	6.22157	3.87906	6.66606	7.40937	3.24585	8.14917	2.15792	3.24874	5.46542	7.2664	4.58646	1.91709	2.75828	5.1565	8.52242	4.85011	6.95207	8.19043	7.61921	11.2371	6.03052	10.3762	5.71896	10.2845	4.97357	5.78231	6.12208	5.83675	6.95193	6.76347	7.91473	3.83621	10.7555	6.74946	4.17633	6.26526	1.03501	3.91707	3.06328	9.02984	10.1026	3.94376	3.1093	3.54008
8e506e971711ae88cd27d43c168569332111ed1e0f465d0e123b89c50ad7e86b7c1816d2a66b3e66e54f9184f69b3167aabbe4f8f02d89426cdd445029cfca85	6.85912	6.91789	7.81927	9.47025	6.04688	5.73824	3.46118	6.17115	7.01971	5.42855	8.8452	3.00881	4.36001	5.66227	7.56043	7.70805	2.41832	2.3641	5.03614	10.2724	6.02978	6.35375	8.98365	7.53182	11.4387	6.72036	10.6314	7.75073	9.8798	5.1621	7.10514	7.17039	10.1097	7.46149	7.73503	8.59767	4.24959	11.4664	8.90835	6.42162	6.77538	1.61879	3.48499	2.83773	10.7717	9.78684	3.63021	3.19785	3.58058
5f8c49dc9459a8c5c91c49c4b9edeee37501fe569e129e621846713ffbad111a8beef5b86fdfcdc526221f82ebaa17635a90d65f0427d1a643a99cc4960ed4be	5.92319	6.75415	7.36898	7.83655	5.65508	6.16309	3.91889	5.84035	7.71431	3.89133	8.42125	2.93787	3.17473	5.34686	6.63212	5.89862	1.83363	2.20847	5.15398	7.80028	4.58972	6.17858	7.4661	7.34918	9.59011	5.48318	10.8866	7.66127	11.0412	6.32013	6.92354	6.82436	5.79183	7.82477	6.69223	8.64541	4.25677	10.6275	6.84988	4.13992	5.73985	1.20443	3.83868	3.20853	10.2272	10.3863	3.56155	3.16401	4.56745
995150da4fab5d61e3914ec44d36c3439aa90c262afcf6988779e08484e12004564674394e872ad394dc4d6e143854cd3836ad278ef37679af7bb4155d3351bd	8.12166	6.7811	8.1312	10.3767	6.53614	6.21774	3.89943	5.4895	7.47297	3.87086	8.44391	3.30497	5.39274	6.57232	7.60559	6.62407	2.87522	2.66127	5.24561	11.7029	7.04974	6.97354	6.68205	7.05537	10.9543	7.109	11.9168	8.84208	9.86996	5.35991	7.86857	7.16498	11.1714	7.49377	9.44024	7.67637	3.76546	11.9654	9.78379	9.07064	6.5061	3.42863	3.71443	3.25175	9.20258	9.88804	3.81967	3.15142	4.56475
ccef413dea2c89f13b08dc6fca0da6bdc70dfab1e9c7f7df49b31f6e7f650fd958660731034a0f3a137bcad808f81719fc20a07b7dc9b39bfa1450ae4e8458ab	6.49776	7.16079	6.67183	8.50427	6.08917	5.20689	4.14991	5.72147	7.14103	5.22283	8.41435	2.63469	3.30349	7.32297	6.78613	7.5373	2.75565	2.53391	4.2683	8.28129	5.43364	6.70212	7.72932	6.26883	12.4398	6.57527	12.003	7.42579	9.83943	5.06905	6.05254	6.84379	7.935	8.06569	7.70492	8.63688	4.14188	11.0988	6.94109	5.68842	6.41699	1.84739	3.84754	3.30594	10.165	10.6204	3.68103	3.63425	4.85222
dd45c20727c8a3d64acb51a23d81691891e4ed06fa99e090fc37d3a636030c468640289df2c9294afe930285a07e75105c11d8310d1b51841a9708c96f6d7922	6.9554	6.87926	7.82906	9.05612	6.90049	6.23977	3.59537	5.7933	8.83946	2.87264	9.02714	2.50122	3.82071	5.27405	7.40227	4.9108	2.49505	3.16717	4.71938	9.13106	5.73879	6.85197	8.08223	8.3317	10.414	7.39084	11.2873	6.95378	10.9873	5.08682	6.62173	6.88745	9.38788	7.23018	7.84177	8.90806	4.46488	11.0663	8.72285	6.25581	6.52623	2.43497	3.76691	3.77011	10.7807	10.7282	4.15177	3.50551	5.97705
8490b3229bd51c38e2c3854fb902d08d37654729d436afddfe896126c9d94914b22f128f1c4af320746463d34fae985774b93a6d0a1fffbb462e53e21f29da80	6.17591	7.05811	7.13109	6.38242	5.65474	5.78254	3.92324	5.65069	7.06626	4.69925	9.01955	2.72002	3.47203	5.73801	7.25533	6.61808	2.45639	2.6519	5.03695	6.56751	4.7842	6.16397	6.98671	6.93244	7.85244	5.27346	11.0669	7.02854	10.1252	5.29487	7.0298	8.05075	3.60101	7.34439	7.21453	8.45296	4.25846	10.3859	4.26216	4.04328	5.93735	0.86906	3.89801	3.47749	10.6421	10.751	3.96838	4.36145	3.42768
93e7cb8dd452ac15a0c69d177a6752f8060f21e40465a3caf59f7f3e20afa16db7e8c7f0e70cb145500ca2bbed245d20ca6ff20dee9a842ab1b9044e6eab6359	6.76842	7.10585	7.0978	9.04136	6.29115	5.45433	3.97052	5.73608	6.81139	4.61893	8.94475	3.22414	3.69796	5.71461	7.08246	6.78103	2.38091	2.82496	5.23058	9.37442	6.24346	6.17127	9.84892	7.00433	10.626	5.82685	10.1339	7.29523	10.1574	6.05361	6.00223	6.3119	6.94485	7.85224	8.02917	9.17932	4.4641	11.498	8.29005	5.10113	6.3743	1.25089	4.22142	3.61527	10.7392	10.8696	3.94157	3.66128	3.18331
7b4874b34dd6455685d38c5a10b7faef6eb78a87ee6f46433df630d49444ba266158a58ab124ab1389008a7b867d0f588835e9f482dc68f46d206af9aa1a7087	6.69463	7.13035	7.83331	9.61485	6.89459	5.77287	3.9395	5.45959	7.14134	2.9786	8.54959	2.81697	3.38901	5.67736	7.51246	5.51197	2.2522	2.75032	4.78973	9.21331	5.95021	7.12251	8.06789	7.08207	11.8955	6.95382	11.0705	6.89115	10.4208	6.0089	12.5854	6.8696	7.14372	7.78359	8.0456	9.00564	4.1686	11.7471	8.0716	5.02409	6.99069	1.28178	3.79651	3.7283	10.3857	10.7219	3.81417	3.54231	3.65893
e028647ebe65c898722396405ec180ad8b9183a41ee3d5c4dbc1ca805052c04464704b1d7c96318d883ed73845982867cb34e6b95551f4e08374f68d2b16d1b6	6.58697	6.97288	7.62505	8.31221	7.00889	5.84501	2.87828	5.68991	7.30931	4.19663	8.87409	2.62613	3.69347	5.17779	6.82567	6.49562	2.35206	2.44076	5.42797	8.52739	5.09051	6.44542	8.49511	7.00433	10.8384	5.61698	11.686	7.72036	11.3168	5.25153	6.29087	6.85809	6.40214	7.75796	7.38784	8.82265	4.41486	11.0994	7.40607	4.54732	6.08693	1.12721	4.15019	2.98031	10.7196	10.3273	3.3256	3.48473	3.45123
cf4b52b7d286af081f8f62399eb7f2ddd84f568d3b5f5b67f8e3dee0da6e481efe75946cd838e3262a167ffbccd4407c63cfc57c8b9695c388591a69c813f865	5.74466	6.76688	6.94902	8.38399	6.70507	5.34291	3.42648	4.7989	6.87744	2.5984	8.23436	2.27404	3.3335	5.57136	6.70714	5.00202	1.7589	2.30032	4.39974	8.79225	4.88925	6.42928	8.06874	6.38889	10.3138	4.85202	9.91831	6.00052	9.24523	4.52423	6.16171	6.67148	7.98008	7.04239	6.69693	8.27172	3.53355	10.5984	6.94109	5.4165	5.77319	0.89668	4.04	2.84608	9.54481	10.4086	3.1031	3.28797	3.2669
1da5b42ff79566aca6e544816fb7c6a36f4e25331b368f273fb96b9968a967fe119ecd5e4eddde6107c856c98e3d7d1044099cc28d0b3bab0026e740f52c1ad2	6.92187	7.02348	7.18575	9.30821	6.01596	5.75029	3.66707	5.83416	6.93162	2.86991	8.78202	3.03938	3.60781	6.16523	7.5194	5.55118	2.2102	2.6044	4.39169	9.11641	6.01124	6.68151	8.34687	6.79129	10.2119	6.36611	11.0616	7.92267	10.2085	4.93715	6.72621	7.27132	5.76281	8.13699	7.91771	8.57112	4.50783	11.4616	8.28881	4.49082	6.43383	0.89421	4.00106	3.47118	10.1901	10.4353	3.51319	3.64614	3.33558
7c57c6eb47aa8c62aded825ecd74b0987191e423305373144b5d3be48bffc5e4bfb6f29e6d961b9de117e0082fad8b20ae6392e5397bbb97721122142f8fdbbe	7.04954	7.31225	7.09417	9.0234	6.36839	6.70553	3.86382	5.59604	6.98089	3.57903	8.43674	2.69429	3.67843	5.85602	7.30019	6.01095	2.34148	2.59406	4.93721	8.16853	5.38761	7.02583	7.58991	7.41136	10.6603	6.26002	10.8635	7.70998	10.0689	4.96541	6.38064	6.86101	6.96322	8.20217	7.74444	8.42545	4.28976	11.0065	8.16328	4.86733	6.21736	1.03018	3.45386	3.23156	10.8643	10.3409	3.82069	3.50514	3.36514
cacfd9425b7edd6edf5413b76a41d1e43a3b88db43bcaee5b6c9ddd3a4c6cf8e379d979a71b27e5df9555fd65f5fd3350631cb2209471dc588e6e6cb60e83f83	6.95691	6.85408	6.81702	9.85653	6.29636	5.70872	4.1876	5.50064	6.95307	4.38344	8.71909	4.56125	4.17113	4.83197	6.95989	6.03025	1.86605	2.56305	5.4017	10.182	6.7392	5.89236	7.29401	6.67415	11.5318	5.64496	10.9622	7.48928	10.2437	6.32287	6.01845	6.75529	9.24495	7.7558	8.46138	8.37078	4.00268	11.459	9.86078	5.55251	6.13923	1.09808	3.90694	3.25457	9.16723	10.6672	3.51173	3.88348	3.64514
be650d567bc8e0d314213fb2ae137c0a15c46315744a26a0fe699d6fcc57cf311b9de65112c6b550c4b61223c26ac87539cedd62ca0f7e3ce3b69575b26827d7	6.02851	6.91744	7.62996	7.3003	6.31712	5.89259	3.90724	5.69337	6.54861	4.84411	8.95175	2.48602	3.8071	6.34658	7.46763	6.65609	2.4372	2.41991	6.34905	6.20967	4.64943	6.69243	7.91898	7.26837	8.75271	6.57039	10.9786	6.92881	11.1602	5.60295	6.38609	7.09189	5.21342	7.27227	7.35271	8.8667	4.93209	10.4063	4.75648	4.22401	6.02255	1.2993	3.44858	3.37291	10.5051	10.9194	3.53285	4.41802	3.15769
e8d19da8b1da6f6b5abc8c4b8e102714de3f2800d2d640fdd6635826723e148de42c015bd4eefb3b70acbf28a9aaa60f7d47cb63d64aa68ac270a49324a8ac92	6.14805	6.85902	7.6549	9.46925	6.50481	5.91105	4.18496	5.91982	7.5553	4.39682	8.41355	3.02243	3.73591	6.03613	7.96662	6.87054	2.50831	2.62011	4.60185	7.28606	4.82101	6.43344	7.41376	7.49222	9.8422	6.99885	10.3065	7.27081	10.914	5.39668	5.90157	6.9276	4.88951	7.9087	6.85135	7.96822	4.31948	10.6963	5.40196	3.79972	5.95954	0.98772	4.27852	2.99333	9.97118	9.80897	3.61996	3.28164	4.56886
52d64bb6fb10514388106889f708f3b46c4041ccb1e593681eaf20bcc8559596739966421b091fde355b73350767f424cabcab40f0b88eba9684e4546c7503e0	5.70664	6.87884	7.08262	9.12259	5.93542	5.92894	3.97913	5.54575	6.91453	5.96495	8.9747	2.95224	3.48817	5.67947	7.20023	8.48911	2.9006	2.52847	5.51774	7.48123	4.93718	6.18031	7.45133	6.73362	9.2141	6.94399	10.7533	7.56544	9.55082	5.95022	6.55126	7.17834	4.7076	8.55823	6.96883	8.15771	4.35211	10.3779	5.67237	4.12925	6.32994	1.24812	3.63163	3.22073	10.9212	9.80613	3.47935	3.48636	3.27936
4f1affdf9d1b25d90b59f5ce260ca986be824ea6586281a2006bb8df1e4ab1a5524ac8c47c19886d5f0617a72e92f968553159d754de5c3fe6a7d3ec42e0edfe	6.15427	7.17061	7.05146	9.20839	6.35628	4.88951	3.60561	5.48143	7.20043	4.58005	8.33485	2.83845	3.8928	5.64832	7.3589	6.66268	2.48283	2.42753	4.98323	9.09305	4.74594	6.89731	7.68545	7.18355	9.58818	6.21813	11.791	7.36018	10.3702	5.06755	6.0973	6.8486	6.61307	8.20487	7.37069	8.68887	4.71502	10.5118	7.00907	5.75181	5.92062	1.28482	3.21899	2.92574	9.84316	10.318	3.61544	3.30972	3.46671
6402a306c5852f1fed0faf0454ba0ca0cca5776afb7467510807491471e7397e3289c0236ff230a041d91e5274f88078a45e669ed4ede151430bb7f44fe1a0f6	6.03281	6.68727	7.65352	7.93752	6.66717	5.48388	4.07026	5.51939	6.85281	4.71484	8.33549	3.29672	3.03319	5.83643	7.82745	7.33161	2.55837	2.66812	4.63163	4.5175	4.00119	6.61187	7.73192	8.20624	8.84254	5.49995	11.2382	7.54453	9.33184	5.4264	6.31976	6.40806	4.87417	8.46823	7.05244	8.3777	4.02069	9.4267	3.10686	4.0235	6.34384	1.15518	3.8419	3.04856	10.9167	10.1943	3.48448	3.80611	3.45749
99298e25885e970bcaae78701376f5b8a4499b5a2e0df064323a7ba69ae1245352e06d29aee0365b5186df1988a34442ad16f3ee9125da23288651cde500c3bf	5.1106	5.74203	6.31854	6.28595	5.6846	5.26762	3.23871	4.51372	5.77553	3.64238	8.12385	2.39986	2.03242	5.28528	6.24742	5.61952	1.96479	2.55826	4.9169	5.00201	3.56267	5.05793	7.26122	5.41312	8.11795	4.59327	10.2508	5.82558	8.55031	4.54133	5.71202	5.90416	3.95886	7.31167	6.46824	8.55476	3.59149	9.58338	4.17801	3.52843	6.35759	1.03635	3.11488	3.07171	10.4819	9.80319	3.42165	3.63735	3.35329
9f138cee2872fbb90c85d16434c408e1e7902ed090823dc0db5ba3c7cc0a61093d995634306b5ef00e8d32aa5bcc3300f3294c596df8b43e0e7d5360085114ee	5.76793	6.77879	7.43768	6.95231	5.92685	6.45009	3.86564	5.19533	6.99263	4.2527	8.94306	5.30979	3.12142	5.8726	7.53706	7.04912	2.4169	2.52605	4.68323	5.96484	4.33605	6.76027	8.23105	8.28973	7.89876	7.07548	12.3335	7.51996	10.1205	5.93996	6.1244	5.86373	4.55831	8.53248	7.34198	9.25807	3.91968	9.88399	3.44072	4.11654	7.50037	1.32192	4.15835	3.6699	11.4834	10.4171	3.93601	3.756	3.73804
f7a3837ae964924019e4384f6f8d07d0e85fd996ada1871542c44f6d1f13400091b4d9ef16603a24bfcca4f3a0a76f871d6530cebc543cbdca90d28a7328aebd	5.67666	6.5722	7.06094	6.67289	5.65578	5.40942	3.83947	5.52493	6.7864	4.37103	8.5847	4.24108	3.09574	4.91873	7.20996	7.36532	2.89598	1.89821	5.25804	5.7612	3.98034	5.72088	6.91846	5.96257	7.50352	5.5522	10.5815	7.15249	10.2778	5.7199	5.97511	5.91041	2.94432	8.08293	6.65942	8.38261	3.55409	9.63788	3.8004	3.77975	6.10246	0.8318	3.22772	3.10386	10.5546	9.90573	3.47217	3.46148	3.57106
54579f4a9b43b9fdf2e32e04704a86d889626e4c56052b5f8341bead89ef3d2b9a116b41c9c3e652484665eba8006ab91e13ca44e64f5007e35e19be06b5cb5f	6.2699	6.21203	9.49317	9.22861	6.05843	6.30618	3.65552	5.37575	7.48315	4.34998	8.32619	2.83958	3.43625	5.1561	7.57603	7.41382	4.10738	2.65949	4.03958	7.84579	5.89525	6.99264	8.51773	7.7951	11.871	8.0229	9.95128	6.65689	11.5771	6.0363	7.13242	7.6098	8.92937	6.9756	7.51997	8.16011	4.87523	11.2307	6.96431	5.80482	6.29183	1.77574	2.56776	2.89223	10.9184	9.77483	3.47037	3.39845	3.75494
5dd63a29b3d04df60d711c6e37875d89244544dd4f2d00a81451b5ee365e87e97858c454c982bfda71e99f967f0688e1f801c3d6ba392d92d2ff2412ab9d5bb8	5.74894	6.87801	6.63878	7.6211	6.35077	5.77742	4.17927	5.95606	6.69283	4.65376	8.77159	3.16718	3.31939	6.03885	7.40322	6.88434	2.24318	2.38032	4.45415	7.52258	3.96904	6.0043	6.84744	6.60019	8.64018	6.28745	11.2818	5.86245	9.39886	6.19411	6.29253	10.3788	6.44661	8.56986	6.6899	7.91534	4.15204	10.138	6.27298	4.38757	5.83469	0.88118	3.47638	2.87505	10.4105	10.6313	3.53145	3.56071	3.23413
1cbdc81774b90b45fe162105910241b1a25c31770081172ad31360e8f4428392a28e00aaa5d84e1d2888c54043b1c378d0cfd6fcc80d00fb4abfc03d1e4acf08	6.53198	6.85915	7.19704	9.68914	7.19489	5.85042	3.43601	5.81238	6.87537	4.17145	9.08524	2.96869	4.00348	5.62587	7.27692	5.92662	2.42431	2.61001	5.21998	9.99245	6.08236	6.58893	7.49612	6.38112	10.9167	5.62018	10.7173	6.36137	10.8725	5.67045	6.33693	6.91932	6.46941	7.89068	8.03355	8.5111	4.24064	11.3759	8.97668	4.4925	6.24819	1.09531	3.60828	3.14276	10.3874	10.7264	3.34542	3.72941	3.64317
ad153afb6adb6db4dd17de1b8c138f22a8962203c5a389bc3e1edb5a3c3d3f4909d5517a35e3c626e465105c297170bd9cd5c28b0bf2a47987424bf9d2fb8eaa	6.91932	6.66559	7.16685	9.88975	6.15392	5.63325	3.77777	5.50387	6.79948	5.66361	8.47421	2.80562	4.48616	6.356	6.65675	7.234	2.60893	2.60035	4.79523	9.56015	6.60949	5.73532	6.64617	6.51129	11.0464	5.97228	10.8896	6.65738	9.78152	4.87885	6.23279	6.90811	8.35019	7.58413	9.01447	8.05517	3.99115	12.0393	9.29677	5.95953	6.04532	1.45727	4.02442	3.0675	9.29058	10.3574	3.45499	3.69945	3.55585
6761b8f637d65562c98626b543137ea3810cf8684dbc3688461825e8e1cc5f12442d0622e01c6e842c1c8d250a4008ab6a1c0d2cc2e5c1aa64f7d619e80ce132	6.68611	7.22131	6.91339	8.96486	6.93011	5.80669	3.69164	6.60453	6.7778	3.87661	9.16508	2.87173	4.20339	5.21676	7.26769	6.30961	1.91255	2.43058	4.35025	8.53089	5.93576	6.00987	7.38932	6.10661	10.7371	6.19176	11.3883	6.58068	10.1537	6.94422	6.83537	6.90781	7.11527	8.12371	7.59713	8.29701	4.54089	11.5404	8.0296	4.7698	6.71091	1.29253	3.71962	3.6534	10.6203	10.3349	3.59993	3.62458	4.51438
199be352095c43887cca6b2408a4abaf3e9566089eab5d08ef515923b2a3e095aab66caa294a64e1cac260454fe6015b868d9777a0f262922d53bde78a6e5a89	7.09742	7.2347	6.89545	10.9629	6.47882	6.31694	4.2334	5.82871	6.60612	4.95263	8.93093	4.7276	4.28732	6.10625	7.49026	6.50254	2.43374	1.86901	4.5625	10.2199	6.8503	6.42194	7.47204	7.19015	11.5864	5.9846	12.1897	11.3681	10.3755	5.6252	6.90714	7.06805	7.69546	8.68638	8.74187	8.05527	3.79714	11.9683	9.67364	5.06743	6.10835	1.06633	4.25696	3.54942	10.2706	10.7325	3.60859	4.1628	4.86851
17353ffb9a480fed0d9328beb787383dbc2e980cc1729c790904421a241db08bc244fce3a33059ef718d6b92785837df3b22d8acfefe2bafd46ba266ccc9d00a	6.14055	7.09665	7.3532	8.42227	6.69873	6.12118	4.22188	5.58419	6.46878	5.25048	8.99399	2.41528	3.7907	5.98666	7.19641	8.04562	3.35934	2.56786	4.99109	8.57528	5.57277	6.51091	7.65433	7.73615	9.1205	5.55071	10.8947	7.3576	10.3459	4.52291	6.14306	6.0027	8.2076	8.32372	7.58144	8.68527	3.9929	11.3604	7.31225	6.19928	6.56429	2.012	4.14602	3.47889	10.3284	10.9915	3.87771	4.09527	3.76795
ef703be902ed8b9a327ddc9573a1d1aa489500e35e7cdaf984e59d0cf7429f042481e24adb78fbe5ee0a96ee14e81a7caa7e23592c2486631bc760f0719eb8bf	5.92364	6.81043	6.52796	9.10408	5.40549	5.3387	3.65941	5.59034	6.95727	4.45205	7.85236	2.30522	3.25746	5.34828	7.50923	7.06941	2.292	2.50422	4.6086	8.03705	4.80181	5.71074	7.07779	6.75479	9.35621	5.69465	10.5907	6.71856	10.5864	5.85526	6.07299	6.31184	7.93571	7.51208	7.48946	7.45484	3.81132	10.9061	7.83924	5.18179	5.97478	0.78461	3.38276	3.04901	9.2258	9.61705	3.4048	3.60153	4.64031
866d7fee8296f298d1f54ad283ed5cce4dffad67d2eaaef5112a5e06d1308d2e4fe094abe2b70f6205a8f8fa1721e7b1fa71551c167751ec3734cb46b8643d56	6.75799	6.94662	6.89161	8.74043	6.40707	5.37345	3.52129	5.8641	6.65491	2.73408	8.67235	3.18086	3.6017	5.50686	6.99347	5.38468	2.30378	2.58269	4.61436	8.93018	5.53348	6.04339	7.69867	6.7543	10.3794	5.3996	9.92147	6.52042	9.36886	5.36357	5.45058	6.13415	8.86114	7.87384	7.74454	8.45547	3.97004	11.3888	7.73716	5.52502	5.96779	1.20324	3.54229	2.90232	9.29613	10.6186	3.12298	3.68927	3.12082
2a3ae10b3faf1739cc5f066bb711b559d1b49ec61cb9e04ea97aab815fb459662b7bdab78a4669966e6fcf10ac93af33ef3397f259fe1cd9aad3cd15e226b61e	6.43109	6.99623	8.42262	8.97982	6.47171	5.92586	4.09406	5.90343	6.53498	3.45186	9.02537	2.83102	4.10259	7.30094	7.20498	6.16919	2.7059	2.56458	5.88845	9.72261	5.8736	6.60307	8.78493	6.74007	10.7971	7.49547	10.5779	5.88747	10.744	5.31866	6.41379	7.44844	8.84222	7.60065	7.69192	8.78044	4.6743	11.2094	8.38021	6.34152	6.1299	1.79365	3.47903	3.11899	10.1552	10.9118	4.32768	3.83583	3.82981
692ca6e7952296ecb8878707468b62f9b95cd9fb3f6f0d62a6037602d0121924dfa9ce0e351858af08f13b146fb18cc27675ce6a3f751a57c6bbc71a32ed3e68	6.84021	6.80103	7.16209	9.9661	6.41225	5.67248	3.66857	5.51581	6.93443	5.25574	8.73359	3.85521	4.19477	6.22301	7.78821	8.00006	3.21125	2.7529	4.74827	9.74028	6.09717	6.25654	7.91481	6.80521	10.286	6.29702	11.7103	6.45572	10.6234	5.20121	6.44435	6.78462	7.64814	7.31569	8.81076	8.57641	3.84612	11.7244	9.00147	5.09731	6.12595	1.20829	3.42581	2.62796	9.91109	10.4924	3.16484	3.23218	3.01083
0df0bc870a61f76f1931f25914b5c1c895adf315d6ef0c87ab88df4bab4e96661095bdad472986a72f7509442b6a4c34d1a5d9f8a5dd3ceab10c24c62fe0fd19	6.98687	7.49937	7.98164	9.52827	6.84918	6.63236	4.05879	6.05179	7.06301	4.73865	9.11394	3.13913	3.77785	6.33868	7.96439	7.80474	2.60327	2.7663	5.74493	8.31996	5.27496	7.51558	7.63865	6.80962	10.9797	6.52435	11.0538	7.68349	10.2454	4.73752	7.01424	7.21444	6.31971	8.77501	7.95175	8.58732	4.09956	11.614	7.97225	5.04506	6.51502	1.38068	4.36483	3.47117	10.5467	10.9308	4.08431	3.86107	3.22882
16e130b5399d0359a084ab87a2c97e2c086d7ff1cbfec0f312f17d2a401229e31939cfde503d748b0e4d3000ee22b6ea682952f221ebe432363237b5f6488493	6.12633	6.84696	7.22746	8.80432	6.44483	6.20589	3.77683	5.49704	6.52292	4.40199	8.78563	3.14722	3.5737	6.21603	7.2203	5.70855	2.01529	2.33614	4.82807	8.12368	4.67839	6.17852	6.97219	6.94653	9.49987	5.84055	11.0148	6.40489	9.29144	5.22934	6.20374	6.64179	6.27522	7.90553	7.89886	8.41939	4.0278	10.8069	6.94109	4.25378	6.07197	1.19156	3.45337	3.11684	11.1488	10.4243	3.69926	4.04397	3.94385
cca2c12c71fcf2012df04f78b254da18efcc357bd91773771749846ca8cdfd0452224475f6630663115db02a5ae1cb3fcfb8e095a164d499767ad05aa89b8e3b	6.33996	6.43886	8.56602	8.96787	6.25532	6.09357	3.88447	5.34018	6.84575	4.57901	8.35947	2.96856	3.62459	6.02738	7.11817	6.41193	2.73459	2.46153	4.91942	7.68784	5.64365	6.26468	7.10064	6.97755	10.2466	6.47876	9.73211	6.63849	10.376	6.29207	6.2973	6.82397	9.84806	8.09955	7.19013	8.04855	4.23598	11.2644	7.64329	7.12156	5.93938	1.721	3.36321	2.73711	10.1733	10.0835	4.5719	3.37864	3.72154
da1c0df1a9d1fdb637bd2fdc8d64498c65bb8651d6da16065025920ee4cd88279a70e9bb973563d6621b7fc86325b5eea3ccf31c5ecd4c895f5b6ffe2e10de22	5.95956	6.84137	7.3043	8.35234	5.97475	5.75053	4.10318	5.44877	7.07105	4.20578	8.78405	2.7485	3.60432	5.56148	6.73944	7.11335	2.69939	2.48584	5.05979	8.44759	5.09678	5.95071	7.22462	6.99753	9.66263	6.08731	10.5342	6.41647	10.055	6.78194	5.92797	6.28741	6.15851	7.39955	6.9712	8.31646	4.04898	11.0457	7.47102	4.42861	6.2216	1.13422	3.83292	3.67083	11.1904	10.5832	4.1619	4.08389	4.10855
66d40e3b4cdb3a3a4db98b6b0c68664903d01ca38683254ba4c0225065e4228b94188b67ebbfdba0302c86ad613241c489eb9ead55183ce20f16f1b123176053	5.97903	7.2061	6.94351	7.91373	6.33984	5.66078	4.16316	5.75664	6.7948	4.42531	9.03866	3.41704	3.79574	5.71166	7.34573	7.3832	2.62496	2.85645	4.7705	7.62695	4.71322	5.71086	7.40782	6.89075	9.82272	6.51286	10.4196	7.57708	10.134	6.38108	5.41791	6.32591	6.40769	8.62741	7.07181	8.55818	3.77996	10.6582	6.47727	4.44011	6.23736	1.28868	3.391	3.0292	9.26872	10.7994	3.60678	3.85295	3.46425
c38fd40ba578cb411162e96abc88028287a0f945021bef28743f0b5cb5924ba923a4b211c70eabdf8a8c6ccd02d14de1ae273094f0eb5558b1855f8af9e59f37	6.50659	6.94808	7.19979	10.0239	6.07781	5.86554	4.13001	5.85755	6.66737	4.60587	8.93104	4.38206	3.3306	5.77111	7.46446	6.32023	2.79657	2.65827	4.19759	7.67358	5.10907	6.57739	7.42057	7.60448	9.79208	6.25967	11.0267	8.43646	9.67246	7.8779	6.80698	7.61477	6.78996	8.67115	7.50698	9.0212	4.40574	11.0163	6.51743	4.2079	6.43064	1.11242	4.36119	3.40107	9.70342	10.811	3.77145	3.76911	3.47774
25e0a4f38ae927ff0606e301ee64f6faa1027f018ab29ba2edf0da0717b2c0dc1d3a8400509536cc88a4e30d87dcda2c203960507074bc385d1e521df753e4b2	6.67019	8.16192	6.51551	6.55033	7.94871	6.69832	4.89611	6.14364	6.58426	4.63823	9.82989	3.60924	3.21175	6.59208	7.23314	6.69341	2.95471	2.59153	6.6154	6.57952	5.09698	6.30363	7.82707	8.60278	9.25186	6.55755	12.4954	9.52691	11.0172	6.59818	7.65749	8.47196	5.14587	8.93875	8.02572	9.6121	4.88445	10.7529	5.35	5.0328	7.24163	1.74073	4.41135	4.88263	12.3931	11.6781	4.68979	4.52272	3.55657
477244ce36b080db621b6accb152c9eb56218d8f4d1cca93ed27c37db0d4be713f0c546621b1d4ca29fe7c30f6379966745337fe8c617a45c35802531f07d391	6.24713	6.9854	7.67758	8.94217	6.60332	5.82422	3.5856	5.22886	6.82257	3.84564	8.7439	3.85729	3.85261	6.13436	7.19703	6.18991	2.54338	2.49024	4.66498	8.41821	5.63747	6.12781	7.5621	7.03126	10.363	6.12673	10.4397	8.69523	11.0842	4.82223	6.10171	6.81156	8.12249	7.90923	7.66402	8.26073	4.20712	10.905	8.1892	5.26149	6.03448	1.1661	2.71299	2.97429	11.2446	10.1054	3.72233	3.67923	4.35355
f007eabef5074b3b4453dfcdcef95b7390d9af350d902cbc9a66f4d8c35a76e96edb88ef79b14a6e4b7dd527e82547933767678d5efb6466586d716d1aac9bc3	6.01556	6.74161	8.23838	7.95262	6.72965	6.82622	4.31198	5.80664	7.79644	5.19383	8.64595	3.10001	3.74572	6.72193	8.36915	8.0494	4.60254	2.84702	5.12181	6.10578	4.05259	7.35321	8.18613	7.07775	9.90943	6.7739	10.5456	6.94122	10.2323	7.34026	5.7311	7.10297	6.42465	7.60672	6.81717	8.47468	4.23515	10.0873	5.51642	4.5206	6.30113	1.56169	3.67122	2.71107	10.8512	10.5863	3.49954	3.37136	4.28685
a5e4cbee576949ddbdb4d022ac9037791df540d2d7847e405dabe35bcb3322796938c2a0bb78ce1dec35657f67b2d148e58d3dc425ecae0735f00199fb09ae44	5.81361	6.9159	7.19338	7.72734	6.21998	6.30656	4.16395	5.79497	6.91925	5.00707	9.05812	3.30239	3.89621	5.28156	7.14806	8.17657	2.93902	2.35621	5.92856	7.98024	4.62693	6.25169	7.49431	5.82821	10.308	5.70584	10.0426	6.09919	9.68125	6.33506	5.96597	6.45861	5.68267	8.34274	7.26513	8.00969	4.21494	10.393	5.91883	4.12352	6.1272	0.98896	3.83552	3.13744	11.4075	10.5866	3.52523	4.18244	3.87862
eb4ea293094cb9dfc1f2e4091f3f39d4757844e8361fbd3deb08ec3eac5799e240d69265817fe56f1823b71e916d4cd14ab7ca7dcffadbfcec0043a2f5500256	6.20481	7.13739	7.60916	8.99113	7.10019	5.93037	4.15274	5.87271	7.33973	3.56802	8.84587	3.23834	3.83768	5.71075	7.31793	6.58238	2.2652	2.67114	4.9965	8.87819	5.79032	6.5249	8.101	6.6321	9.77506	5.82568	12.3851	7.79306	11.141	5.69949	6.77731	7.24326	6.96652	8.20494	8.0786	9.04167	4.38886	11.4795	8.17017	4.54879	6.74327	1.05792	3.70754	3.50768	12.2088	10.1094	3.37108	3.61195	3.73086
59dac2d6051dcfb0991aaf41e01e222aff977b00c61ce8ebc70ce41dd2ec1ba8944632ba35d8fc240687180bbd4eff166ed2b4aa3066200983d8a4f4723c3db3	5.84932	6.66622	8.19775	6.61664	6.61667	6.10957	3.76179	5.51015	7.15104	3.2582	8.38033	2.97923	3.15028	5.77111	7.89669	6.3375	2.16086	2.54454	4.64368	7.21855	4.36165	6.90774	7.73796	7.96994	8.44111	6.46321	10.954	6.58786	11.2727	5.2081	6.59927	6.16872	5.58548	7.63072	6.56953	8.7888	4.46011	10.7159	5.81098	4.29237	6.34709	1.27733	3.5625	3.24744	11.5803	10.3076	3.67033	3.21899	3.81814
b554913adba0c6eaba779e279096b008c0ea8387f327ebee250e18524608229b21e2b6407d14d8bcd4a276444aed4fd8b463997d94d44baac88a5963dcb27f4f	6.43445	6.88673	7.36541	8.7329	6.15151	5.72488	3.63221	5.51778	6.76427	4.50544	8.56949	2.31585	3.75677	5.48511	6.99738	7.37389	3.35879	2.23379	5.32126	8.50393	4.883	6.51568	7.65203	6.66608	10.2577	6.39762	10.5115	8.33497	9.51308	5.12593	6.5582	6.66033	7.17441	7.59718	7.42493	8.26236	4.47583	10.7802	7.31788	4.41285	6.57207	1.21232	3.98773	2.87848	11.569	10.4886	3.77278	3.66577	3.39598
45eabe8e1a2a6ea077c53c0834998b2bc2edd12efed72bd58d5473d698bc4bbeb9fe2200cfd4d19f8cd13f27fe279f483badf50d70fd2b5c4ed0a0505f07fad2	6.37996	7.30548	7.52348	7.41389	6.76067	6.18643	4.53696	6.03426	6.80975	4.37959	9.13386	4.33633	3.38725	6.29379	6.71701	6.34412	2.17386	2.53447	4.73805	6.90375	4.13323	6.81949	8.49765	6.88009	9.16047	6.14627	11.7174	8.05323	9.58263	4.67357	6.5213	7.20726	5.1609	9.40043	7.17851	8.46001	4.41486	10.2147	5.06355	4.26433	6.3835	1.31002	4.10662	3.28523	9.72143	10.4615	3.58793	3.95584	4.34179
4167118e36bcf0da0162369c9283e764048e1824b493bf7e6d4b5834b3c0278fdf7b04d8e9463fbe3caedf72cc435d3c6550f0c6ce06776388821d3335fa7059	6.38014	7.09882	6.90154	7.00018	6.98687	5.72903	3.78798	5.84344	6.8529	4.02754	8.14235	2.74844	3.7442	5.67803	7.34972	6.79684	3.06638	2.26586	6.43372	6.50778	4.62706	6.75431	7.739	6.08646	10.4027	6.37998	11.1762	10.9338	9.6324	4.99994	6.57814	7.00975	7.21568	8.08143	7.08193	8.87466	4.64088	9.83721	5.31513	4.73662	6.82705	1.23069	3.41065	3.28343	9.94922	10.458	3.68209	3.55629	3.72345
9c0874183bf46657b0a196d5d5169087e4a75910edb51f369ae99b242ecd72b2534249d0cd100efea5c620e06e01251c686a7bb20415d3207c7a6d848ffc8a60	6.79552	7.06286	7.06498	9.38045	6.89307	6.30811	4.18375	6.62559	6.41731	5.38483	8.69603	3.18919	3.60533	5.71055	7.25986	7.33666	3.07064	2.7408	5.40481	9.08233	5.62087	6.5366	7.36096	7.54913	11.8432	5.2382	10.9379	7.58965	10.3872	4.83424	5.57971	6.77864	6.3298	7.9087	8.02816	8.88294	4.31552	11.3387	8.62236	4.21735	6.39315	1.52173	3.3708	3.27187	11.3347	10.3798	3.94259	3.4566	4.70736
2f871e2f25e5dae6ad8edf7f75f2f9cd16cda27d7ba18173313ae00e246769ef0b387bc61a26abceab4acbe879b44d8fe17bbb704d898dfb78df8b24ec98d241	6.13495	6.98906	8.02343	8.78305	5.64491	5.26404	4.26487	5.39854	6.54304	4.36078	8.52993	2.72028	4.54256	6.14278	7.2684	7.61679	2.9168	2.94567	4.86382	10.9334	5.01168	7.22936	7.85688	6.36822	9.74753	6.3787	10.8913	7.01238	9.25684	5.23863	6.47445	9.634	7.78697	8.32189	7.39859	8.32196	4.47628	11.1282	7.09961	5.30464	6.70331	1.87276	3.38385	3.09482	9.82699	10.4888	4.1421	3.68041	4.12261
d8cb68c243ee36262da33ae97e28441764a1e3e4c3d0e7883add3b954b620c9b6e99d71bdf7fc1bd7ef7c7ba8b47aac4d7dba2ba80b1c6723160a192f1993f83	5.80838	6.89361	7.21712	7.16463	6.5003	6.04294	4.30563	5.83288	6.82196	4.40991	8.71867	3.17853	3.41734	5.79653	6.99147	6.41224	2.08298	2.30555	4.32201	5.61597	4.07935	6.11177	7.06958	7.10361	9.75515	6.03444	11.5843	7.50674	10.5601	5.66813	6.16246	6.29023	4.40556	7.4142	6.41385	8.59291	4.26271	10.0604	3.99499	4.12845	5.89227	1.15101	3.67208	3.14829	10.3445	10.5628	3.4555	3.56817	3.55414
92e778eb979de4c269c3b897102421e9f4ad452accbb05c5aeb10d89b474dd1fa245987a61bec53565d227ac0a1934d9aa40f3fcae5970ca2212c45b97f2c8be	6.562	6.92999	7.7145	7.51774	6.05472	5.72355	3.61326	5.42779	7.37661	4.07163	8.75197	2.94904	3.52647	6.06613	7.28043	6.65061	2.41997	2.65332	3.94229	7.50913	4.8189	6.08295	7.0443	8.38305	8.48257	6.07985	10.8578	10.5388	9.99777	4.1784	10.5745	6.53466	5.61718	6.88116	7.27528	8.00268	4.12227	10.6548	5.80853	4.31676	6.63999	1.34204	3.32726	3.16019	10.6189	10.2609	3.735	4.05223	3.44654
482091b30ee2cc1b53dc7101cd0b452de383953b9e197fc8b4e4419b806d457eed9727277738ed654c755c572104d30d20fd78e80e52e904fa655e200a2e459f	5.18212	6.50358	6.67667	5.79267	6.31756	5.81186	3.77876	4.95982	7.43558	2.90294	7.90206	2.34908	2.83206	5.59071	7.20508	5.91696	2.44075	2.2535	5.05174	5.90641	3.99815	6.03464	7.55176	8.15163	7.15416	6.07153	9.77762	6.68028	8.8541	4.98795	5.33327	5.88991	4.37655	6.98677	6.42391	8.36791	3.31362	9.86001	4.08752	3.96763	5.42352	0.92229	3.26187	2.60463	8.60045	9.98269	3.35916	2.95446	3.06249
dcef12c81216c82a7527c29f378abfbc4c4cd5fb13eb338f005d8081c2697334c2149e0aeaca97e34ae4d99fc06ac63cb9589c0221c4f8d1c4b1a1eaa6a19aba	5.97759	6.47534	7.32305	6.84197	5.90635	5.82296	4.4581	5.67895	7.20948	3.74405	8.80909	3.0431	3.2378	5.62479	7.27812	6.73099	2.41725	2.58949	3.99179	7.21685	4.31197	6.49848	7.41729	7.07123	8.50538	5.77136	10.8705	6.39826	9.5997	5.65486	5.52958	6.01262	4.00311	7.8043	6.789	8.45792	3.94713	10.3058	5.54316	4.03445	5.90817	1.02628	3.75722	2.92299	10.6607	10.3866	3.81189	3.63549	3.74234
d6f1477aaa2d053cb76f8148a65f6d5e88ebd56f9b75f9e367fc2a2dca434aab172fa866e52e5ff2ca906568f4ebc53ea75bcc4819fa49f85aed4f44f5540f26	6.48586	7.07919	7.27169	10.4765	6.44782	5.55071	4.29357	5.74131	7.03858	5.12452	8.51855	3.44013	4.02682	6.1459	7.25091	7.43355	3.04489	2.42071	4.82363	9.07396	4.96964	6.75323	7.1359	7.35611	10.702	6.32352	10.6646	9.75994	9.68034	4.80563	6.28667	7.71986	6.53811	8.50662	7.28301	8.09917	3.87483	10.8314	8.42774	4.24454	6.21211	1.17827	4.14152	2.98899	10.1701	10.5054	4.02245	4.26771	5.27542
92cdac3caaeeb15574fdfcddecf82e331d772a4bc1ea498934df7916633584e8557f7de90b71b639d7d3e1a50aa7ac8a87b3bab38ac5efe16fa41318c88b98a6	6.55921	6.92241	7.08853	8.36603	6.39144	5.71008	3.83281	5.80324	6.81235	4.31083	8.80439	2.94203	3.51237	5.24398	7.08615	6.28162	2.77061	2.45593	5.1463	8.01752	5.52207	6.48774	8.99315	8.31203	10.5211	5.70607	10.9658	7.2277	9.94182	4.5201	6.00111	6.89405	6.16684	7.5207	7.70761	7.6016	3.97405	10.8261	7.10529	4.24988	6.11797	0.83739	3.93782	3.1094	11.1377	10.5863	3.36062	3.6802	2.70659
[truncated: 206 more columns]
