# Supplementary material for: Statin-dependent and -independent pathways are associated with major adverse cardiovascular events in people with HIV
Source: J Clin Invest. 2025 Sep 9;135(22):e196021. doi: 10.1172/JCI196021 (PMC12618077; doi:10.1172/JCI196021)
Supplement: Supplemental data set 2 [file jci-135-196021-s118.xlsx]

## Sheet: Supplemental_dataset_2
study_num	ada	alcam	ang	angpt1	angpt2	angptl3	aoc3	ap_n	apom	arg1	axl	azu1	blm_hydrolase	c1qtnf1	c2	ca1	ca3	ca4	caix	casp_3	casp_8	ccl14	ccl15	ccl16	ccl17	ccl18	ccl19	ccl20	ccl23	ccl24	ccl3	ccl4	ccl5	cd163	cd244	cd27	cd4	cd40	cd40_l	cd46	cd5	cd59	cd70	cd83	cd8a	cd93	cdh1	cdh5	ces1
c10cc6c57c32d24e6e8d0e2287438f2c9d0a0905d1b61296d1c98603fd7845cff83c9a00536ae26d7c7d1b8058b757d39e6111feb255da05055e17562586956f	5.74891	6.73222	7.38106	8.106	6.34257	5.44453	3.71565	6.05252	6.83783	4.31883	8.87093	2.65018	4.40642	5.72771	5.70092	6.43244	2.64673	2.57426	5.14109	8.33295	5.02054	5.93188	7.09331	6.68053	10.785	6.17509	10.4501	5.82355	9.84271	6.66283	6.00902	6.88618	6.28335	8.44165	6.91674	7.96204	4.19611	10.4919	6.54417	4.41627	5.88314	0.97879	3.76272	2.75316	10.6401	10.4882	3.49463	3.51142	3.37057
e5a6a33a9ed57ece4fc116e2be517a14992fd8961faf59c0d1eb148fd533ad75c7b24f8e52d2f8c8123b5b5aa4d44ec8b2bcaf5fb536f4d42705d680fbb14957	7.45584	7.40629	8.00418	10.3263	7.41438	6.118	4.26025	5.84298	6.95956	5.97155	8.52039	3.58502	4.07932	6.53002	7.92649	8.53037	2.75828	2.64788	4.73512	10.1937	6.47303	7.22257	7.62103	6.67064	11.73	7.043	12.8003	6.73868	11.062	6.71128	6.25938	6.68785	9.64513	7.80961	8.539	8.82141	4.46447	11.7093	9.88149	6.26803	6.57091	1.68979	4.25547	3.61192	10.4703	10.7464	4.02656	3.84062	5.18815
fb2858f0749dae5198657b97174660f759e93a397deaaca85ec6cda7097e5537278eaaba8fda5c44dac4e8362d94deb2b9b6edbd6c3bda252be3aaa5ecdb4e5b	6.10129	7.16503	7.21646	9.10893	6.63614	5.91668	3.77229	5.63379	6.65774	2.6409	8.97625	2.81942	3.7975	5.74693	7.19713	5.51782	2.46079	2.40146	5.64473	9.62412	6.10182	6.37419	8.70731	7.27441	10.827	5.88198	11.2129	8.7495	9.98406	6.86171	6.7778	7.69263	6.23206	7.91606	7.77116	8.99811	4.42437	11.2617	7.97954	4.64578	7.01005	1.04967	4.11091	4.11378	11.6649	11.2476	3.39902	3.9262	3.00775
f54eab2244634b3156076e811b37da56f92a2e14f19f9f78b2f1d69600a2eca6caabb64b7801e998ca827b691303031e9f54fcc8c5876af4da1a09e8a9ceff5c	6.22218	6.71202	6.91771	8.72617	6.31236	6.03023	4.2109	5.59604	7.58882	4.50268	8.37046	2.63759	3.52422	5.48518	7.65687	6.12094	2.12485	2.5566	3.95948	8.08153	5.31556	6.33847	7.83815	6.25358	10.2409	5.34307	10.9201	6.33643	10.1635	5.00502	6.2674	6.88006	6.00549	7.62408	7.7648	7.78643	3.90703	11.2129	7.61428	4.447	5.97528	1.2042	3.44454	2.91394	9.45236	10.2263	3.82505	3.65995	5.27972
60c69e3c1a0473cfa571750eada51b08663c275be34e071a7fe827ed8ddf8c111eb6afbc78afdb9579b54aa2e99167e1862f5185f94bf49ef29c655bf529b85d	6.96756	7.34408	7.3019	9.77374	6.20082	6.28193	4.09198	5.6374	7.15007	4.90464	9.05352	3.3962	5.09092	5.76137	7.33242	6.99935	3.27373	2.52197	5.30085	10.8157	6.06023	6.24929	8.27931	6.72972	11.3996	7.43896	10.915	9.08007	9.78173	6.06257	5.8595	6.81068	7.9676	9.12346	7.95748	8.79316	4.2713	11.3244	8.73842	5.34938	6.90315	1.30335	4.2556	3.6178	10.9428	10.8384	3.83355	3.57215	3.71842
7c59a677818fc05cdb771e00a0c21e98d717ec7a08cf9f4e8b43f5cd1c7a29cc477ee795a8b8fc5aed2925e735bc5f6c7eacdd3af004a22e527da0507e6fa72f	6.56462	7.03385	7.25496	8.80207	6.70031	5.91563	3.7267	5.50666	7.09529	4.41341	8.77298	2.21443	4.64452	5.90586	7.22631	7.28781	2.50822	2.43412	4.33975	10.6639	5.26355	6.46722	6.80285	7.108	11.0956	5.882	10.2166	7.40715	10.802	5.12939	6.28239	6.33728	6.5362	7.55799	7.63137	8.53901	4.19563	11.6057	7.66734	4.58919	6.31316	1.34197	3.48416	3.16776	11.9835	10.7482	3.71281	3.53828	3.67414
2a3219e1bc1a7d8f320a4ef0af67256abeefc2c72d4196b508752533316eebadfb8958e5f33fe5e0d84f2f584fcff062e63b16028798d37fd7eb72b63945ab56	6.23338	6.91479	7.99483	9.03079	6.70394	5.81265	4.30425	5.68696	7.31379	3.61011	9.04661	2.88402	3.88817	5.98851	8.02347	6.5081	2.45977	2.79148	5.04787	9.20891	5.14988	6.83679	7.03872	7.39389	10.4417	6.54022	10.9088	7.09651	9.94393	6.46931	6.85715	7.11373	8.7484	8.0302	7.63154	8.49497	4.32601	11.3238	7.68637	5.50917	6.63093	1.45128	3.68973	3.16825	10.8398	10.4744	3.82556	3.95941	4.0975
79137ca3e6e89a5eb0fb695c14e9557c20e24ea54ad3dce4b0cb8f46862714f442a172824fa7bcb02219087ef2746d01223770c0751b8381ddef6ae3b800178a	7.99814	6.75196	6.95461	10.3722	6.28552	5.58566	3.95253	5.86406	6.58242	4.56218	8.78697	5.98413	4.08312	5.71471	7.01024	7.00306	2.51387	2.53968	4.9092	9.87461	6.81034	5.9877	7.00342	6.96793	10.5753	6.49826	10.6471	6.27068	9.7779	5.30034	6.16255	7.33201	10.431	8.16956	8.77343	7.70226	3.71222	11.8682	10.1325	7.28152	5.82034	1.72325	3.92676	3.03888	9.3107	10.5755	3.16451	3.81036	3.29779
a9fae5d854036052e83bf425998b6079677ef6b35337ffe0794879f002ca7b268dc58b4e86b96f2295313b628f5680c258354c3735d666480643e919352f70ee	6.1487	6.95452	7.23259	8.48067	6.90338	6.62966	3.95653	5.35554	7.12001	4.61487	9.15831	2.62582	3.79812	5.74169	7.57501	6.54531	2.40071	2.52828	5.194	7.91877	4.80126	6.17941	7.48393	7.63374	9.24377	6.90181	10.0841	5.87251	11.486	6.8344	6.56399	6.64376	5.94391	7.73834	7.88232	8.36982	4.15772	10.982	7.85277	4.29002	5.87584	1.26378	3.89156	3.2724	11.5522	10.8011	3.45437	3.82832	3.53695
a8cebb90c67bdaed9b9c28c2bf383ba752211e567a583c486e5c34fc3c4aa5d4e96f0c0034cbdb2c7f91acda775ebe95c680ff3d75b16520f88dc3bbcc266082	6.12728	6.83634	7.13335	8.57669	6.24571	5.62959	3.95514	5.49646	6.93219	4.88959	8.76399	2.48651	3.65207	4.93833	7.27226	7.91479	3.08421	2.51563	4.62404	8.28034	5.79227	6.04445	6.96806	7.28069	10.167	5.57869	10.1437	6.9066	10.9387	7.03615	5.49175	6.40059	7.543	8.04789	7.24242	8.54068	3.84659	11.2027	7.71678	5.4884	6.32772	1.5524	2.94204	2.96667	10.1892	10.3418	3.35774	3.53427	3.94769
5382b380b5fe68e6f9cf6687b72b7e40ba9422f01527e36b3e31d9d3599a76cd818b14aa65379d5464f5df21f19ca8a0f2c5eb0119f583e3aeaa6ba0fc3848e6	6.75435	7.11298	7.67651	9.31392	6.8863	5.75379	3.509	5.3256	7.31989	3.84768	8.76897	2.74708	3.93362	5.53086	7.33679	5.7141	2.78675	2.58208	4.99163	9.17215	6.25026	7.09817	7.73285	6.36899	11.0815	7.47611	10.1075	8.10409	9.90264	5.85331	13.0739	7.736	11.5887	7.52306	8.36625	8.58666	4.64923	11.4741	8.65748	8.22157	7.08378	2.43473	4.12239	3.40506	9.59757	10.5599	4.07623	3.49784	4.78046
6e0f926d3629486914a17f8b53c5c5209d8627268e97986567543f394a6f9a6e4542c02b7e3d0e76fc5e4be068c014b1e0dedb778b24d7f2a477d6b9f890677c	6.05592	6.92833	7.36902	7.59835	6.33027	5.45566	4.29011	5.70078	6.82037	4.68388	8.71576	3.19645	3.25342	5.71812	7.00133	6.43331	2.05797	2.38874	4.99265	7.14989	4.95835	6.28936	7.52732	7.10398	9.24751	6.05867	10.8509	7.06459	10.8994	7.80762	5.72627	6.01619	4.26953	8.33461	7.00016	8.31001	4.46435	10.6202	6.46393	3.74486	5.98712	1.09749	3.48715	3.68224	10.3961	10.5903	3.54783	3.73538	3.8382
6b2297cbe7322f39a9c6551679e6ef5f0f93785ff197ebc66d47dda54d2f56ca3c5f735d8199936ba3634029adaa7bb0f7b73f242d914003814391733a4e61c4	6.34433	7.09355	7.60514	8.76049	6.33838	6.12706	4.12469	5.81962	7.25203	4.9962	9.06262	3.05636	4.14939	5.98039	7.58738	7.39791	3.00719	2.66582	5.77202	7.85295	5.78695	6.66793	8.66961	6.59635	9.60684	7.17469	10.6671	6.3702	11.2595	5.48355	6.09921	6.55733	9.68967	7.4142	7.37759	8.33243	4.74547	11.3878	7.43877	7.01509	6.009	2.21566	4.05376	3.29695	10.5125	11.1241	3.96459	3.92483	4.42367
6a1e235f38426feceef6fbea48042ede5c416d7f92c47f7adf99c7bbddf5b1b7b7cea3290c3998f0ac701b6414ebeabb81f07c3467d6360b6b639055f5935ba1	6.76433	6.78091	7.71725	9.75235	6.84614	5.23088	3.73321	5.46698	6.9266	3.63433	8.50964	3.90635	3.73864	5.72756	7.4273	6.4344	2.35644	2.15133	3.96428	10.0897	6.28997	6.5748	8.12421	8.30781	11.6793	6.59619	11.5792	6.94615	10.2141	5.7902	5.92652	7.73982	5.82289	7.58229	8.56898	8.84513	4.76096	11.8754	9.12013	4.2933	6.56109	0.82716	3.78651	3.21252	10.5056	10.2973	3.10262	3.95043	3.54639
dc43ed34d155a5d351478ce11edd03991140069ba5d5d57c66bfd5ad5797fcde1d58bea961f2c83d15144029a8eee7be6025f1e9ea069240ce3134c686936a0f	6.69196	7.19327	7.04122	9.52799	6.59087	5.80175	3.89815	5.48124	6.5045	4.27915	9.25684	3.22938	3.88292	5.52345	7.13632	6.71722	2.67235	2.48499	4.59156	9.60273	5.90713	6.4149	7.42152	5.8787	11.1425	5.68816	11.7105	6.64629	10.7539	5.11959	6.77728	6.8681	6.03725	7.9087	7.7902	9.35291	4.69118	11.7774	8.56072	4.78793	6.69333	1.32777	4.10015	3.94159	11.4581	10.64	3.31087	3.8309	3.48118
7dbc432c1cceb097cc9c821d8eba65fd8a769c5362cd5a7d1cd1ea8f39be290fd2c74ffbd626a4f49620c26437ba0be6ad95c740bb5e616532022564e1f38e75	6.49522	6.78063	8.09516	10.3203	6.9392	6.7208	4.20498	5.58202	7.52853	4.32263	8.40864	3.18347	3.59142	6.07083	7.86446	7.33819	2.68832	2.68399	5.10193	9.08244	5.93245	7.23138	7.49454	7.11737	12.745	6.77222	11.6553	6.72181	10.7573	6.46135	6.39232	7.14263	8.55056	7.53144	7.88883	8.6436	4.15949	11.1007	8.82565	6.0333	6.27543	1.59092	4.46027	3.49611	10.2314	10.806	4.06648	3.28888	3.97159
827a4daf5e2e10a5d8a8a19b0ae4bd307d5ca8cb05c554335958992cebf751ebb42ed73a1e01b684b6ee1f3c7fb602efc41a146344d3cdfd917ff9b64b1b7f6c	6.02193	6.60014	6.99056	8.2634	6.3326	5.87729	3.94289	5.15299	6.86265	5.14032	8.58652	2.72752	3.48418	5.80006	7.35962	7.07175	2.38851	2.44198	4.82904	7.7965	4.85218	5.80745	6.84829	6.22354	8.99227	5.73968	11.7599	5.89504	9.71155	6.03614	5.70408	6.49202	6.94202	7.46519	6.87087	7.40905	4.04041	10.8081	7.34173	4.533	6.1084	1.29214	2.99693	3.19639	11.1472	10.1574	3.42243	3.37185	4.62801
b408788e6c491020afbf3b101005c04fb51b9a5252dbc4aa9e4fbbcd226b3447cd6a405f9b1f68e9c943d0c27ab9ef13d447a2c7322f09915c7080b325c77182	6.26961	7.12223	7.2544	9.40478	6.75423	6.56535	4.12012	5.59375	7.33357	4.25234	9.05039	3.81308	3.85017	6.24118	6.97881	6.44269	3.44938	2.94045	3.99042	8.38925	5.59496	6.80664	7.80841	6.94356	10.3553	6.71895	10.0605	5.79779	11.2709	7.25578	6.57135	7.12337	6.38659	8.063	7.70712	7.87517	4.60891	11.0538	7.78237	4.68954	5.91712	1.76794	3.88351	3.30551	10.0682	10.9678	4.01266	4.0426	2.70795
a301f3842f388a4de2a1146e07f75ac5fcae4c8724246ed9eeff81053aa34075f4feeb2be395b59c85a0e67739e47ad6d91f6b395112ac91a8bac87c16846fbe	6.00287	7.11916	6.9336	9.60435	6.70694	5.75953	3.94639	5.4778	7.18713	4.95603	8.90335	2.9411	3.56196	6.72968	7.64452	6.36338	2.16606	2.27455	5.67136	7.92275	5.15512	6.68543	7.97704	6.40675	9.66577	5.60404	11.4258	8.8686	9.82212	5.7369	6.38387	7.06596	6.70817	8.60912	7.39121	8.50673	4.0229	11.1271	7.02533	4.64154	5.85003	0.71742	3.84428	3.7606	9.91301	10.7025	3.21423	3.7213	4.08672
1fc136b7b661785e7c5e381804b99d859afad7a128ab0e4370b7bf42f5e701d7d67b82ecc636ce3fe89ca1e3be2109a20d0c91396236774937a54381b344e78b	6.27186	7.34193	6.94147	8.28813	6.97126	5.70787	3.86408	5.58358	6.51736	5.11953	9.72882	3.71273	3.76131	5.42456	7.15847	7.35418	3.28717	2.7952	4.33619	8.53161	5.11493	6.41618	7.32664	7.22186	9.96124	6.56639	10.5423	4.7055	11.0031	4.97954	7.00828	7.60763	7.2077	9.40813	8.0299	8.48102	4.40877	11.288	7.1529	4.80785	6.88257	1.32834	3.70979	3.9397	11.0209	10.9978	3.65733	4.41001	3.17088
ae958b14b61a9c0db3dca3fe2df6cff772e131aef69e7e7b96bd84d5754df3ce26742df5628bd13115939310d008dbcdffb3ec21eba745e9d7f14724a689370a	6.29749	7.64717	8.04453	8.56866	7.14766	6.04612	4.57187	5.77797	7.07296	4.52181	9.16959	5.42519	3.89979	6.56564	7.88039	6.85498	3.0163	2.88801	6.33319	8.47532	5.00571	7.63103	8.03127	7.70155	9.66226	5.97287	10.764	6.00941	10.6482	7.65861	6.49833	7.07187	6.20665	8.12228	7.56238	8.37396	4.32407	10.9124	5.83202	4.6209	6.11873	1.66739	3.82482	3.50671	10.2594	11.3249	4.71192	4.3446	3.41156
386d1b6ea27205fb4d5543d54958d6c1c23bf5cd60a981c16e0785e3d037a8328fd8824c6c370bf915deced61a675e2bd70a17c38bbf04d34c9b0cde3b72e44b	6.03488	7.39799	7.17926	6.77086	6.61575	5.83947	4.48793	6.06187	7.26098	3.87689	8.61658	2.41716	3.61113	6.1748	7.99893	6.31434	2.13774	2.29889	4.9542	6.73218	4.08312	7.0685	8.78115	8.78447	8.89275	6.51908	11.6381	7.03964	9.87235	4.36062	10.565	6.14586	6.03415	8.1228	6.68939	8.24308	4.95887	10.2703	4.71331	4.07822	6.23222	1.19846	3.40767	3.27624	10.2834	10.3095	3.75594	3.5569	3.15606
9e57c3ddcecff683d8782655dd0a65235fbea9f043d5c482a2085ef2e00e9cf5afe4a636b997776dfac7e18d35d70d7847b76853d40442d3b9026ffb6e9bb81f	6.45182	7.07627	6.81316	8.92504	6.84069	5.34808	4.36136	5.56529	6.46379	4.60371	8.93183	2.75847	3.69562	5.62378	7.0922	6.83037	2.52431	2.83547	5.34813	9.09782	5.6613	5.9258	8.02833	5.89916	10.0057	5.52363	10.4477	6.37473	10.2845	7.383	5.67421	6.62383	8.0599	7.68767	7.93713	8.00043	3.8719	11.1375	8.05385	5.31345	6.04292	1.42298	3.46683	3.44366	10.6419	11.0124	3.43157	4.45213	4.08832
abb87f41d30e2a2d2101a3d480e4abe3b41ffea65a3cdd998a4ad6731b9e00c01e936b92408df6162b062a4e57c10a0bba31ef4c36a8f1697605dcaac040ab83	6.87065	6.76817	7.27582	9.28193	6.65242	6.04607	4.21562	5.54168	6.48391	6.60983	8.49999	2.93073	4.30721	6.84195	7.22251	7.10134	4.08526	1.98053	5.1688	8.37417	6.23171	6.30667	7.47382	7.14883	10.3518	5.99391	11.2107	6.83319	10.0453	5.49343	6.54258	6.72686	6.54032	7.86406	8.06106	8.75259	4.04127	11.1898	6.95331	4.64944	6.39145	1.37589	3.97923	3.47753	10.3256	10.7221	3.80814	3.78585	4.53605
62eb7613d7853f7ca98c119d0cfaec8fccbc9677359a5091a322b7f6c721a50be69433a63d74089f5cc0b1ba894ea000df3ca6559c6f816e441eca1968c3a6e5	6.26665	6.9622	7.29378	7.96766	6.06557	5.87443	3.8183	5.86346	6.96066	5.95096	9.03499	3.09007	4.04718	5.45768	7.27091	8.03015	2.80874	2.49833	4.91083	8.90805	5.18332	5.61503	7.48576	7.03728	8.79783	6.30052	10.5302	6.46408	10.1851	6.08424	6.20628	7.17365	6.17098	7.50399	7.60506	8.3045	4.51136	11.1158	6.94109	4.64331	6.46822	1.14385	3.7059	3.02591	10.7115	11.0507	3.70894	3.64868	3.99512
b986f251755251e01f418427f6a2a90fcaac8a747b6bc0fc3bc410db992d8d9a59e7b1439be8df6776d476cf316de339e904f60bc30bcd6537a487d8fdd82f17	7.05568	6.73756	7.13828	9.865	9.09211	5.86852	3.92772	5.41525	6.35543	4.95659	9.28854	3.7176	4.15022	5.81749	7.43639	7.25024	2.54491	2.67882	3.9934	9.90877	6.66844	7.08005	6.8754	5.83739	11.0836	6.58423	10.8469	6.43921	10.9404	6.30486	6.95715	7.67262	7.3383	8.73512	8.44893	8.31829	4.34862	11.7732	9.46728	5.47203	6.95895	1.36778	3.81907	3.56977	11.5346	10.96	3.45359	4.21945	3.5888
76c0fd98bcf9ab8583be5e91482d24ee079e74f63927102f3c6f7bda61d3374334d506a8b90a6ec4ce88957d3230398169df674f6e92d7c61d3f46e2cb7c2a27	6.50125	7.36232	7.35247	8.20351	7.11561	5.46195	4.1687	5.91896	6.32188	3.56351	9.24447	2.79302	3.52451	5.77111	7.13373	6.26503	2.84309	2.83386	4.83192	8.52517	5.42649	7.25229	7.15817	7.00433	9.34772	6.73609	10.2705	6.1537	11.1143	4.89108	6.26495	6.64136	8.17294	7.83251	7.47537	8.88582	4.45366	11.0429	7.53556	5.5868	6.34999	1.56193	3.8886	3.50145	9.91218	11.02	3.7582	4.00039	3.02894
e0a442cf74f7245de69cc54663974a2d8c4c651487e830b9be4fad73bb837c2287b1d16e79cd74df53b383165fd47484011285459e03a53c5ef0899ba44c9bfc	5.32349	6.68795	7.75419	7.23869	6.46264	5.49613	3.94171	5.62265	7.01755	4.53662	8.07305	2.93539	2.38754	5.28756	7.47535	7.0178	2.31134	2.3804	4.79336	6.29093	4.34938	6.24724	8.4821	6.29188	9.31817	6.0154	10.3406	5.63737	9.53152	4.69123	5.40221	6.42381	4.66015	6.59911	6.17827	8.18535	3.91304	9.84025	4.57052	3.33746	5.91579	1.19734	3.65934	3.03772	9.01145	10.0249	3.28509	3.13498	3.01396
e885ecf4245a4d6c325270e5b3bd1d2a1c939543146eb28c653c37b7694c59c7bc7e51942c28389c0cfab03f67b9c11bccd03316156da1add3405893a1e6147f	6.41805	7.07019	7.0064	9.40262	6.87338	5.0637	4.55113	5.90107	6.97496	5.02315	8.22461	3.15815	4.03473	7.3293	7.85683	6.71244	2.05023	2.73675	6.38291	9.60072	5.92961	6.09416	7.79431	8.27376	9.95632	5.92633	11.8359	7.22412	10.1059	5.31546	6.59315	7.08719	7.31594	8.44184	8.07564	7.87197	4.30336	11.5108	8.63912	5.04936	6.39782	0.98846	3.75924	3.06985	9.70315	9.78028	3.77836	3.70898	4.75086
b6ba00b8589e817c659974d8bc7765a6418bb40ad2db77870b3d736efe93ea71afcb7bd4547d338e41c8928eef152b93fae0939f01f40f7115eccc356557787f	6.75125	6.92127	7.60592	9.39695	6.72223	6.55871	3.93287	5.71966	7.51126	4.86427	8.6732	3.60086	4.26192	5.91472	7.18579	7.25761	2.91852	2.7308	5.65504	9.71357	5.76447	6.62391	6.93465	7.53581	10.8959	6.17356	10.6531	6.79358	10.7828	5.47371	6.02502	6.87746	9.2923	7.94385	7.59618	8.42831	4.11537	11.4955	8.61126	5.90918	6.0018	1.42875	3.65561	3.24845	11.8021	10.7402	3.85331	3.49959	5.17785
98736dd9fc476c399554054fd7d8c40146dd19d7df87a2953a6d4124bd340a92312612927531561afa3c72bc6950ee796c90e095a1bbc288b6e9ed6192e5db03	6.84659	6.30518	6.90451	9.64131	6.51448	5.21619	3.85479	5.19761	6.81545	5.08142	8.22557	2.68962	3.31502	5.75128	6.9715	7.33891	2.55663	2.46517	5.124	9.09089	5.82447	6.53009	7.42819	6.51817	11.162	5.48609	10.51	6.79028	10.7965	6.2919	5.53916	5.87972	6.38831	7.00764	7.41611	8.47621	4.17986	11.0743	8.51477	4.34798	5.99555	0.95856	4.09558	3.0928	10.4825	9.77715	3.64187	3.31413	2.80937
a91152eb4dc17fdfbae9ee3e74a1688d1ec7aa67318955355b3ce8c026ebf5413bd0dafdfbd97a14bce4468c1b3ea63316de804bf933bc3571a5b39ecb7190a5	6.93656	6.87379	7.44323	9.69097	6.46395	6.11946	3.69347	5.30277	6.97826	4.11014	9.16392	3.04738	3.76632	5.77571	7.31979	6.79185	2.60289	2.48033	4.80337	8.9424	6.04972	5.97283	7.51225	6.30688	10.1406	6.30254	10.6318	6.71898	11.3429	6.7654	6.1869	5.97271	8.89136	7.90804	8.80389	8.80711	4.55017	11.5735	8.74233	5.88742	6.90277	1.53327	4.11211	3.40834	11.3643	10.8402	3.58595	3.6283	3.68138
b657a4d3fb98435db631f4895f0ea9698792c2894e02bc19f917685514eab58eae1f0779bc05e3ebd8412810abe7637c077cb543d0528c13b169614e20c49b6c	7.70059	6.22261	7.67977	9.07953	6.87558	6.04673	3.78499	5.28068	7.27247	4.71213	8.4398	3.07617	3.73643	5.43716	7.27367	7.0158	3.09524	2.65378	5.00499	8.48343	6.17099	6.01493	7.12994	6.80331	9.49371	6.16495	9.86939	6.44445	10.9405	5.74861	6.44672	6.8837	5.80013	7.47053	7.3112	8.50511	4.13093	10.9447	7.67208	4.40101	6.52581	1.10153	4.50485	3.18096	11.5843	10.3844	3.29174	3.5789	3.39809
54a5d8b98e0d487a26d6285f61ceb03ef77e9a89c41bfa089e1f0f353b8da0bbc59e17a28ae2dffaff9fc6721450cc1e95ced80c12dd18e7bec0b97c4bfb9105	6.4574	7.28348	7.34452	9.21423	7.29174	6.20797	4.37768	5.59833	6.75095	4.77781	9.37282	4.08831	3.72388	6.24986	7.52843	6.79697	2.09876	2.72204	5.44504	9.43777	5.93756	6.48283	7.3834	7.08357	10.8593	6.47055	11.1987	7.03562	10.7105	6.45902	5.98867	6.88584	6.42775	8.55985	7.79254	8.75196	4.18964	11.3705	8.05736	4.79583	6.58503	1.0298	3.53336	4.02035	10.6018	11.0567	3.80331	4.42	3.84708
14611181a011b41309d3ef0f3870d5aef2421cdb32735359399917c6453dfcd7fbe18421d035ce17573e1d588f589d6ac4d3ab527cd2566e6dde0a158a6ab6dd	6.56541	6.76484	7.91882	9.46271	6.41996	5.96254	3.9087	5.52854	7.12976	3.59344	8.54842	2.6847	4.12321	5.59139	7.61697	6.77409	3.15968	2.94507	4.87158	9.94832	6.25133	6.48774	7.09512	6.29273	11.8542	7.13279	10.4176	8.68618	10.5674	5.13575	12.1126	8.50119	7.85289	8.46257	8.76341	8.58702	4.48892	11.6309	9.01306	5.11065	6.9973	1.35515	4.13695	3.26496	10.5344	10.422	4.19912	3.58064	3.70087
a9307e904035f5ec790e80567fe4f36902e24967936a35eb61a5f5402df35678f3faf829475d8d9cb7ecbbed6aef26147ace672b9390fdfc071cca347b1821dd	6.71393	6.58027	7.03073	9.18893	5.97644	5.56188	3.77391	5.37852	7.48176	4.01549	8.47084	2.28464	3.84557	5.85183	6.86772	6.40869	1.76087	2.20471	5.54754	8.71476	5.3862	5.88554	7.175	7.01216	9.3047	5.26124	10.26	5.93714	9.71619	5.92964	5.94105	6.65157	6.49987	7.37862	7.91117	8.02187	3.87403	11.2043	6.5696	4.31374	5.59489	0.86074	3.98104	2.6425	9.83235	10.476	3.15371	3.53184	3.88802
241c9f201f884e3af77f819a3707a969967c21fbdab56c01efc87bd2a9436e80bf48ff729949a8fa6ed53dce925c1a99858891b3922c0145de2cd3fb83b38c95	5.90908	6.92903	7.54474	7.92208	6.59906	5.60006	4.09138	5.75518	6.71942	4.38904	8.74188	2.64456	4.38649	5.59875	7.13424	7.24522	2.69752	2.48678	4.90005	10.6767	5.07807	6.73867	7.46509	6.65692	9.99112	5.72134	10.4939	6.35493	10.3868	5.78605	5.76978	6.55866	8.26088	8.26152	7.41543	8.35892	3.94198	10.7646	6.74238	5.57955	5.88063	1.38006	3.46317	2.894	10.8186	10.7844	3.24882	3.48921	2.99141
6426470c3382d8d3ad70091db53abc661a5b7da22ac801e67d7f1f4d3782c544473ec250804d3e184f7be30376e8a3f1cff385fdadc6b1139ae86948051414b9	6.81846	7.16665	7.71594	9.37078	6.52254	5.5881	4.06422	5.56288	7.42424	3.53648	9.61325	3.32616	4.5035	5.58744	7.94892	6.45876	2.07181	2.51867	5.16242	10.0153	6.0104	7.1906	8.47761	8.6574	10.6161	6.11652	10.5975	6.70335	10.3071	5.0178	7.48187	8.30987	5.86795	7.90776	7.95013	8.14339	4.57306	11.2358	8.88744	4.24769	6.46199	1.2241	3.37065	3.43411	11.5419	10.231	4.00713	3.69835	3.2816
263ba5d4e6c9e99986e61b9b513a9873ea2dc078511a8ceaa141f0e957471b5f60394bd59c773f8b401f675d54786849473f1a8f40662f63e5e68712f2fb874d	6.01987	7.10173	6.78601	8.34235	6.3318	5.8064	4.0745	5.55144	6.7289	5.54724	8.48912	2.84388	3.72502	5.21753	7.18077	7.10653	2.2466	2.45288	4.91681	8.37237	4.65876	6.45086	8.50965	7.42193	10.0779	6.26613	10.322	12.4159	9.14598	5.24665	7.26444	8.37352	6.4283	7.64462	7.29221	7.72458	4.21351	10.5134	6.27803	4.5259	5.98631	0.92414	3.43716	3.28697	10.2433	10.2978	3.18016	3.96084	3.57408
cba6dd49042c5fb8334de31e20d181ccf85acf744f2c10cae0db392f7166b64908443c717573a71e5c293c44d430549264ae57ba994b64e68935e445223a9bf0	6.83967	7.39844	7.65999	9.62598	6.67774	5.95324	4.0931	5.59977	6.91953	4.23698	8.73419	2.62841	5.27769	6.0423	7.19246	6.14594	3.27866	2.67188	4.48634	12.0587	6.36971	6.43616	8.50516	8.30003	11.0227	6.31197	11.4774	6.50903	10.3531	5.2432	7.15933	7.3822	7.03982	7.61692	8.94211	8.29944	4.14854	11.8184	9.17972	4.92261	5.36019	1.45699	4.42778	3.24086	10.0423	10.6815	4.25582	3.51082	4.81461
7db0e39c0b924a313045eca5c672574a519a2daf98b7c45da6a3bc76466b3b2a979e4c65226078f624011e88697d5285c695890ac3f6f2fe23eef095c393cf81	6.88451	7.24208	6.29931	8.92421	7.46096	5.92558	3.55288	5.36678	6.54292	3.47689	9.00773	2.99172	3.65373	5.74041	7.5217	5.5018	3.43316	2.36691	4.39044	9.24789	5.42136	7.16321	7.53793	6.44392	10.9284	6.5205	11.9742	7.41873	10.5173	3.80424	6.7471	6.99729	6.58996	8.22463	7.07585	9.2951	5.09279	11.1799	8.24996	4.46936	6.24761	1.31124	4.75807	3.55342	10.614	10.6251	3.68236	3.6005	3.81867
9bb753f7b2f313a793848c90bc1435181bb2de7d37842ca9de0c7d37b7d3e02e00f04942b773d4246e57a1cad838d9b6d8d9fe3057f1a929715bf2a5ddd0cb47	6.05476	6.64252	7.38585	8.14538	6.80128	5.65142	3.95253	5.51987	6.77569	3.9115	8.19545	3.56279	3.74469	6.26003	7.34289	6.44181	3.61653	2.68282	5.37053	8.67633	5.1853	6.64628	7.63298	6.90743	11.4353	5.26064	12.9913	8.56782	10.659	4.34799	6.17839	6.64667	6.55718	7.62557	6.81466	8.45792	3.74269	10.5989	6.09542	4.71098	6.10993	1.20035	3.15785	3.24109	9.93053	10.6075	3.73653	3.29096	5.62864
4f660db9d9f44d1d5053b704636bafc04144dbdcd29d8b7591d90725583585ce2d9a5ce8514e3f94f4a11a83b8f28fe1ced6669a1073ac5ac4280db751b4feab	7.41464	7.14201	7.6767	9.65146	6.27881	5.56873	3.63955	5.56733	6.99053	4.25312	8.61125	3.36361	3.82206	5.4337	7.41955	6.30638	2.78427	2.76633	5.0074	9.5781	6.32624	6.65394	7.66566	6.08968	10.936	5.72499	11.8207	7.40806	9.39852	5.45959	6.24463	7.0923	8.18347	7.75629	7.81971	8.57803	3.94408	11.3451	8.93419	6.00537	6.73838	1.44982	3.68817	3.18449	9.5869	10.7441	4.06785	3.86233	3.69629
2aeb522a3fe0d8eecf239f01fbdb6ae0ec8eecc58fc235e2d418bbf8ce57af339262c096eccc9f53687fb1e1b928dc259fb7394e114b393b6f60e29ca4a06e59	6.92808	7.26783	7.93565	8.76051	7.08633	5.83545	4.08282	5.66064	7.19273	3.6125	9.1744	3.12699	3.87928	7.23567	7.95003	6.31068	2.686	3.08828	5.46317	8.8232	5.39826	7.94344	8.33572	7.65705	12.0329	8.43602	11.7759	8.1209	10.8771	5.55772	6.86235	7.09616	8.30998	8.22542	7.995	9.11893	4.38273	11.3976	7.76498	6.1103	6.8134	1.86397	4.68606	4.10041	11.3496	11.372	4.29931	3.68924	4.29186
743076eb917231e9882a7a3fd72dc714d898ee3cd31d5d84f69b5c39530d305422d3600c13e2fdcd9d0e1370ccc9ad2236a3361cfc76f68b99f1aed534c0f89b	7.24799	7.54544	8.84063	9.77213	6.51851	6.12433	4.74085	6.31495	7.66492	4.55043	9.00436	2.56765	4.90914	6.75015	7.76742	7.03878	3.94962	2.09395	5.30252	10.9125	5.92135	7.73743	8.46143	7.2536	11.2258	8.93479	10.6547	7.06378	9.48801	5.86628	6.81809	7.22549	13.0711	8.40023	8.7194	8.39564	4.12613	11.7988	8.96468	10.496	6.38587	3.61033	4.75315	3.73018	9.80314	11.1296	5.034	3.83459	3.95064
603edc10b8ed7b2a1fed9887f583dae83b2835d417bd92d64da1ee0730d539fea4260c164d91cba0b571aff9f11ec0e8848277eb29d67bbb157e6fa9a0d05d6f	6.16584	6.92639	6.92485	9.86114	6.49205	5.2358	3.75961	5.86048	6.67031	4.24961	8.33828	3.15949	3.44174	5.41854	6.93879	6.44861	2.44553	2.38224	5.26018	8.69789	5.08672	6.60295	7.6347	9.04469	10.01	5.67643	10.5066	7.66559	9.344	5.98527	6.19591	6.68374	6.54023	7.59535	7.48072	8.70815	4.43775	11.1477	7.94394	4.93213	5.58304	1.45244	3.52898	2.92775	10.2607	10.554	4.1086	3.7262	3.42501
dbc44d549ae1eb3ad95a904b35fe6bf60e19914877a988b130338a1c926fcaf9fe664342e413ad9e10527a4dabb551a6dca7a8394ccadd0dd458cd0771851545	6.28718	6.53369	7.55289	8.94506	6.1813	5.80026	4.09571	4.96036	7.15351	4.68046	8.46719	2.98265	3.58129	5.63445	7.21422	6.58255	2.8268	2.58504	4.25791	8.50093	5.29476	6.67004	6.76244	6.71723	10.168	6.10544	10.9487	6.32846	10.0965	5.00118	6.41677	6.32211	8.27534	7.15223	6.37553	8.60648	3.94326	10.9821	8.25708	5.44251	6.08138	1.50976	3.8082	3.14655	11.0693	10.4675	3.66121	3.40521	3.79167
c51b8c946b4ac720ce2f010c22ef77b64f43ecb1193e2f7eb138fb87002195b0ae70115046a6296780c595fecf91ed9242bb156eec3a21ffdeea1d65887162a7	5.41636	6.63612	7.87085	8.02973	6.30923	6.49732	4.11823	5.18123	7.15998	4.07648	8.27036	2.64136	2.95851	6.10209	7.79476	6.85202	2.84646	2.53386	4.79606	4.29839	4.57275	6.41592	7.07402	5.89293	8.74933	6.75892	9.71693	6.76309	10.0581	6.15098	5.47662	6.29578	6.11521	7.63975	6.64103	8.31716	3.71308	9.32919	3.08324	4.3869	5.84479	1.26611	3.61262	3.02228	10.3799	10.3817	4.11572	3.56695	4.05318
693fa7c5a50b7e4136b8c5f7e4e3b869b37ec20032dfc8ed934c0cb41f6fe2a5874bea1299a27d16a6b42acd817515a6184318a7e68f4d74cdebe21162b96eb4	5.49356	6.72554	7.33741	7.57112	6.41093	5.78341	4.30427	5.35221	7.15931	3.83856	8.63826	2.69054	3.00885	5.7019	7.22858	6.20582	2.32422	2.39038	6.36672	5.37228	4.12251	6.1359	6.90708	6.90691	8.31195	5.53441	11.1262	6.77375	10.4955	5.94239	6.43934	6.60233	5.02185	7.83373	6.80188	8.02339	4.29628	10.2678	4.61606	4.00652	6.33792	0.96967	3.7018	3.53361	10.1944	10.5487	3.54958	3.53743	4.16463
cd0d95fc7bb5fb9633d130be706c259b5efc08d1ae69b4f118f458111a94acccecc4cae27920737f0382ac49191f01c45f331cf895187bfbe3a693225f7f980e	5.51502	6.65092	7.29135	9.73382	6.14824	5.72002	3.98181	5.59104	6.98398	4.19574	8.60501	2.93697	2.9103	6.43677	7.2776	6.75401	2.82672	2.62066	4.70428	3.87886	3.63001	6.76087	8.3396	4.3247	9.3051	7.09548	10.1723	6.76351	10.415	5.12376	5.90871	6.5824	3.93887	7.36781	7.01807	8.60595	4.08181	10.0497	7.11025	3.55126	5.93511	1.3087	3.98635	2.97627	10.5083	10.1319	3.67644	3.68087	3.93915
5fd07ebf00609ea4b45c0b512254ba87d416a3d0a6526dc3775358617ba516c599a874a90dbd45ccc0c2521d8df66a1b9db4c2fa1e45f72fa5811034f575a3c4	5.35821	6.70061	7.59964	8.38531	6.39537	5.56777	3.73286	5.71465	6.95734	3.50915	8.7802	3.39041	3.37949	6.03993	7.1882	6.35735	2.84808	2.88023	4.47095	4.23772	3.7883	6.85864	6.99884	6.74584	8.62702	5.6347	10.8435	7.04366	10.9009	6.99903	6.39184	6.83898	5.17011	7.54087	6.64072	8.2283	4.32674	9.52148	3.08628	3.98662	6.35157	1.5523	3.38091	2.90048	10.4438	10.3382	3.52222	3.54432	3.48356
edd7a0205d96247e5ded76421aa7467aabf3c585bfc3c6f87bb6f840c1c04c227d6ad9dc95881cacb1753633ae6dec3c5d38aaad4e20856cb98fb44d2ec9771f	7.27432	6.48506	7.66573	6.412	6.13823	5.58362	4.23845	5.24133	7.14027	4.4819	8.21408	2.7067	3.36772	6.38708	7.57438	7.00471	2.28924	2.69773	5.01744	4.75489	3.81219	6.25152	6.85741	5.86471	7.8718	6.97104	9.95479	6.47319	9.97266	5.29495	6.05491	6.93387	2.83898	7.7243	6.57242	8.06491	4.02534	9.56935	3.42304	3.67233	5.706	0.99274	4.65175	2.79127	7.81083	10.2141	3.87406	3.58135	4.41902
5716aa23f540d6d0c6f0c069721cf245e33a9a876b3ed317361c879987fa96fb8ba3f0f9cf4222d03127acb202dfc97a7d080b6b2f8dbaa3fe97ac5c551501ae	5.88257	7.18786	6.69712	8.60672	7.52958	6.77194	4.19015	5.36595	6.5912	4.32707	9.20433	2.63688	3.19813	7.0766	7.26881	6.98679	2.50059	2.64944	5.71871	4.92844	4.35544	6.81928	7.21394	5.47855	9.49501	6.13843	10.9904	7.9439	9.90137	5.35804	6.15756	6.27311	4.50278	8.86595	7.67551	8.79999	4.37655	10.1481	4.9794	4.51772	6.70998	1.0469	4.44368	3.9411	10.8459	10.5555	4.08769	3.61471	4.96778
5ca8144f137cab5d6744f575a3931a338e4d3b63bd567a853465611504967a7ea3a9f006b77c62dd5c92ead20c481d1552712b77908e11e53fb77a368e0bf24e	5.43732	6.69438	7.11522	8.69886	6.03979	5.85777	3.50956	5.73595	6.77636	4.20032	8.68369	3.49565	3.05777	5.83	7.20114	6.47714	2.606	2.53744	4.47296	5.86044	3.8604	6.54021	7.5398	6.41716	9.96773	7.66641	10.4571	8.42897	11.0084	5.81531	6.15008	6.81502	5.02276	8.2776	6.79261	8.42715	3.9769	10.1019	5.84961	3.88437	6.12383	1.44618	3.86599	2.8367	10.7128	10.1644	3.44964	3.23657	4.36702
192f35ad70fa65a9f5ab2cc56120306bf46e456976330e02a5f6d5af1d2e27772051cc243ae2137eaf772a3937e94026327d3665005585f748aa65274a70b477	5.38603	6.77525	7.59783	5.64506	6.18757	6.03909	4.10562	5.61673	7.35206	5.1118	8.79798	2.66507	3.9039	6.87101	7.54451	7.35988	2.57572	2.48284	4.11082	4.37352	3.50372	6.73979	6.65405	7.00814	7.53338	6.3154	10.7767	7.46315	10.421	5.52804	6.06087	5.97377	2.3073	6.96825	6.51957	7.97848	3.7264	9.69694	2.8968	4.23322	6.05126	1.50375	3.57059	3.17149	10.9952	10.4154	4.07933	3.47781	4.07132
34f08e4af662bdcd0604b0acb0e2a4e5e0dd3c43bb359d08d9c5f85efc6fc4915af6bf120a127f444e997029d3a032c3f42056d0988597cd7be6937f454bac9c	5.61388	7.37865	6.82904	7.33889	5.27694	5.15433	4.07487	6.23406	6.08171	4.21162	9.29428	3.43405	3.89698	5.55286	7.1186	6.3714	2.55722	2.52324	4.98485	4.21665	3.25299	6.10693	8.33759	7.49017	7.24356	5.87129	10.1612	6.08676	9.73652	6.61213	5.7547	6.11747	3.26604	8.97591	6.34675	7.85601	3.95472	8.85714	2.80692	3.86456	5.97535	1.03483	3.42375	3.40144	9.69631	10.9619	3.54019	4.33786	4.03659
49916a84b9d31334150c1a1b9db5f2fefc61a43ec8caa14757029201a8d3242414268238e30a76a92ca7d1eb5e3e3d6f43c9e19b128b729c5fd2d78fe195e01e	6.53979	9.85548	8.12937	8.39168	7.05611	6.16226	4.29764	6.35507	7.03935	4.91513	9.18721	3.35217	5.96507	6.19224	7.56295	7.69316	2.66353	3.08641	5.31402	6.08098	6.08788	7.18959	8.70662	6.6322	8.8546	7.47992	12.5636	6.87808	10.6624	6.13521	9.40766	7.34688	4.02615	9.65055	6.83045	9.24552	5.48357	11.1707	5.099	5.22604	7.21229	1.81338	4.84474	5.95657	10.6784	11.448	4.22633	3.80638	3.29455
a8e055de3328c343ce3400b828b32094ee55ffa5b662c41edd8e2eb2b1a74a421591fcd6f2d4a158d9752015fecca9a23dc2498bd1d17bdb7e67c2bbbeb0d16e	5.69009	6.52471	7.9443	7.11867	6.00147	5.72407	3.9103	5.53946	6.10927	3.5851	8.57546	2.88699	3.15903	5.82184	7.82323	6.60091	2.60901	2.36422	5.42045	5.41854	3.4148	6.72255	8.49165	7.17289	7.0222	6.2692	10.9389	10.7194	10.0317	5.2405	6.78706	7.26737	3.16286	8.63121	6.73823	8.88446	4.75674	10.1616	3.84706	3.557	6.88912	1.1227	3.65447	2.89943	10.758	10.0875	3.55819	3.70725	3.43361
04eff63244b7b74e424aab30871d2e52bc9dce32b9b7fe30826183e27af151f2273f7421af273ddbcad58192649acca7975722b8d6640a38e480d836dc9d19f8	6.0804	7.3252	6.68849	8.1306	6.88346	6.1233	4.41889	6.07818	7.00636	4.31532	8.75734	2.8173	3.40217	7.36282	7.88766	6.30431	2.26908	2.85955	6.09707	5.62953	4.44427	7.06062	7.52901	7.50697	9.25323	7.44984	11.0594	10.6696	10.5431	5.30902	7.55496	7.70702	5.04959	8.90736	7.10261	8.76361	4.48359	10.2878	4.57484	4.29282	6.56743	1.60707	3.86917	4.00009	11.1947	10.5301	3.8405	3.79504	5.87983
4b8eab0c00b1d33edc393643c29671920f655b6693df7740213b0f8b0b83bdfba69a7d4ea4945bb8d851a639422c32424caaa95c4568401852b3f733474a8840	6.23639	7.13671	7.0328	9.79742	6.01523	5.51799	4.23633	5.76108	6.93875	3.81556	8.8805	3.39324	3.67243	5.81432	7.3221	6.73921	2.06614	2.95989	5.61567	5.56428	4.22863	6.66646	6.96961	5.96319	8.39427	5.51287	10.7761	7.58944	10.2966	6.68549	6.23284	6.85042	3.08164	8.36559	7.3914	8.89674	4.29714	10.1982	6.87968	3.64025	7.08442	1.08523	3.6558	3.62378	11.3232	10.5882	3.84766	3.72101	3.78947
8a5734ee942742ac01d7871604fe86d752e7219d967240e54f07cb3fb91167139e0cb2128daa3ac9f69a0db2458b2907b22b57f33ce1d7e73de3cb93db51a896	5.56013	6.82828	7.26812	4.52381	6.78125	5.97488	4.46427	5.59158	6.88109	4.04656	9.33475	2.84896	3.4606	5.70284	7.36205	6.46404	2.16718	2.55542	4.74254	4.14473	4.1574	6.87869	7.75753	6.2883	6.88962	6.24824	10.1891	6.7627	10.5324	6.91936	6.47711	6.44103	1.75295	8.2173	6.4029	8.44335	4.14339	9.55445	2.31605	3.67732	5.75847	1.43456	4.28221	3.15306	11.0292	10.6817	3.74688	3.88026	2.8473
9f0ba09c81e28915dc0767dff5bb8c97d8aab8d049aae27a3775495ceba486abba80831bde06ef17f41b62120b5bef0cd3e859893c5edacbe81f6a92eb450486	5.54535	6.92918	6.9193	6.51991	6.10551	5.70485	3.8846	5.54257	6.67829	4.21424	8.92633	3.25041	3.57268	5.54671	7.09535	6.63979	2.35016	2.54027	4.8909	4.22346	4.03941	6.2547	7.06087	6.55733	7.30494	5.8928	10.5003	6.55633	10.7752	7.78056	5.45115	6.30701	2.99835	7.42765	6.99183	8.01555	3.97237	9.69626	3.67769	4.04231	6.17149	1.21967	3.15672	3.07966	10.2269	10.5859	3.62919	3.44001	4.91195
2c592dedec254f4378701643bfe6a04c01444af94eefee59dc244e393dbe6e9fa1b2d3f0aa4d61f893930980ea250da592aa52f61958df294bcdd71b1cfac1b7	6.00843	7.25634	7.13978	5.86707	5.5186	5.03871	3.9764	5.86433	6.8142	3.52784	9.34976	2.13998	3.64165	6.28392	7.23133	7.00573	2.4275	2.69554	4.42094	4.75823	3.94303	6.57754	8.82542	6.87236	7.40664	5.38612	10.7528	6.73581	10.4141	6.3792	5.41595	6.16502	2.1746	7.87984	6.80786	8.6773	4.18207	9.29661	2.80534	3.37197	6.15006	1.38257	2.86077	2.80953	10.429	10.736	3.64062	3.6928	3.73882
3e0536b04e2423a797ed5b4cf510fa257702bed91d98e8ecfbdf83ef234a5170566de5539dfdcc338169dc090097af43f2ed5e9ee4381033a693224d68509a37	6.09544	6.86602	7.37543	5.71855	7.09275	5.64957	3.38035	5.57271	5.6651	3.05323	8.77488	3.47261	3.29213	5.65349	6.90939	5.98218	3.03572	2.12157	4.79299	4.74136	4.12012	5.90855	7.35902	6.3748	7.80172	6.21524	11.6093	7.61388	9.44205	4.09577	6.18646	6.0881	2.44732	8.77426	6.77901	8.73789	4.85053	9.28592	2.7067	3.76439	6.63642	0.84488	3.96567	3.51864	11.6725	10.7484	3.22229	3.50074	3.74674
29b043fcd5c0a55ac449ecf447cadb0a8a7b4033a4173080e9f2475eb5108abf22ffa07a5a9575e41bc341972c86ad82ed172a41eb27d246b8f0e7eb29025cde	5.8878	7.06356	7.38731	4.85752	6.45666	6.10241	4.22547	5.28033	7.0564	3.51398	8.75157	3.02015	3.19378	5.52756	7.64846	6.54626	2.44029	2.6473	5.26917	4.76359	4.29192	5.85036	7.45702	5.76824	6.37333	5.77685	10.5298	6.86207	10.7995	5.7115	5.68378	6.0141	2.51438	8.27021	6.62964	8.84556	3.95892	9.87423	2.89364	4.25923	6.81864	1.2554	3.92953	3.45945	11.4599	10.4267	3.92523	3.91488	3.85339
d3669c82345e8fd2b2ad3a240c1652741fc3b2d6f4b5b49ccece381c8c9c209c9130622a454413c554e0f66cf70f7da72d0d9d81bcbb5c693948d157b1df670c	6.23415	6.82471	7.40022	6.28747	5.55837	5.40601	4.06732	5.20341	6.58853	3.33236	8.46111	2.96161	3.61968	6.20945	7.47494	6.31441	2.62187	2.08725	4.75619	5.34439	3.46954	7.2254	6.87447	6.95391	9.9246	6.26985	9.87459	7.4956	9.83302	4.26329	5.80911	6.56351	3.64982	8.43116	6.74057	9.03971	4.35016	9.80641	3.51004	3.57003	7.02564	1.12132	3.95173	2.87002	11.2916	10.3123	3.55614	4.03666	3.23145
56892331a977d4ff61f93a4ee89175c2419610b3129f8780d1e24ae45b5728442d73a02062449d489e88dca1384c77e55937ebea1271d455fdec29ccf2329577	5.53853	6.75402	7.38098	6.69574	5.7154	5.55265	3.68127	5.42927	5.98985	4.56419	9.10162	2.71679	3.1698	5.3845	7.29297	6.53601	2.22334	2.21718	4.41663	6.11603	3.65901	6.09303	7.06271	6.12738	7.5545	5.44824	10.6854	6.52634	9.82992	4.75837	5.9011	6.20853	2.31665	7.99558	6.55225	8.04464	3.94868	9.38753	3.71088	2.78144	5.92051	0.67569	3.29478	2.90292	10.3529	10.6296	2.92501	3.53398	2.69816
dc0e34bb84c7b7606b6eea856b81c3244001922a9fc2e9cb2b184cafe5732611027d8b978050425a95e4f81c4642e25b2bf3460868f10301a67577017e04bb26	6.21294	6.98599	7.54986	6.78303	6.85023	6.47086	4.11274	5.31624	6.98568	4.53359	8.64973	2.40126	2.93512	6.05246	6.81695	7.15206	2.50568	2.51802	5.05849	4.17336	4.11085	6.66252	8.24678	6.17604	9.0223	5.42051	11.4789	6.35552	9.98877	4.46745	6.07575	6.44284	3.81027	7.49593	6.74922	9.27844	4.35785	10.1915	3.59008	3.86221	6.63445	1.08317	3.98756	3.50817	10.4537	11.1936	4.3754	3.56909	2.92736
3230013a46e89494d16365b58c10cee3dbf919d9863ed0b0621a4af5f3b8aa8a34b5591a203f1d61c814aa06b9a916224ca012f10d9ab3bcc6e368e1a3ff1bba	5.98087	6.83108	6.78922	7.39086	6.3988	6.0261	3.95748	5.42698	6.77483	4.59212	8.76154	3.08126	3.15069	5.1887	6.8699	6.43615	2.26008	2.7199	4.50459	5.00342	4.31587	6.26462	8.02763	6.98192	8.55528	6.15163	12.9322	5.84362	10.1834	7.16323	6.37349	6.70985	2.01353	7.78154	6.9684	8.56673	4.29402	10.0026	3.64637	3.32064	6.5499	1.0461	4.38381	3.60679	10.2111	11.1604	3.3799	4.36061	3.65422
5af04ebfe4034718ea0190eadd301f67799c2665c58ee6ce95239877903fd0e1301d87b571c2328f0001b3ca0b9a1b116438c3d00b379ba3ecce39ee0d80a01b	6.00737	7.34692	7.62164	10.3977	7.13941	6.97009	4.42167	6.15024	7.51493	5.49713	9.26544	3.09246	3.51715	7.18638	7.77285	6.8881	2.66322	2.81112	5.98821	6.60526	4.83519	7.48821	7.63111	7.086	10.1625	6.09797	10.8415	9.31712	10.9037	6.04726	7.14394	7.27792	7.3937	8.574	7.46266	9.32732	4.85426	11.3522	7.17955	4.98459	7.17466	1.92829	4.4337	4.07722	11.5569	11.0892	4.72761	3.80686	3.8666
f96aaae78cf887f8c43bc0034978725cd42f5ebbda8f54fec950fee9e4afe6d20769959508b4acdc0c0a0289efa3f14dc82a5f0b01d00d8effc831e770b4c548	6.09561	7.05476	7.43041	5.92592	6.59582	6.17923	4.26833	5.48962	6.77285	4.30043	8.7427	2.3739	3.31923	6.09614	7.32611	6.58314	2.23163	2.56305	5.53518	4.07002	3.65683	6.14789	7.95665	6.18534	6.94146	6.17614	10.4346	7.54547	10.3499	4.80727	6.00033	6.06046	3.01273	8.61719	6.82988	8.56257	4.2538	9.74088	2.37707	4.2717	6.37673	1.3038	3.8824	3.40871	10.7733	10.5738	4.3376	4.17919	3.70087
2bb5e596d79dd4adfd2edb00b82ba9ed3e2941f9733f62e7158430c7065f794d13ec39d570c33ad58292793d78b6d2589b9a483d21e135a7e417834abfe5cc52	5.68957	6.42833	6.40087	5.89178	5.82503	5.72306	3.74647	5.09358	6.34741	3.3276	8.39594	2.938	2.75493	6.08689	6.92901	5.74951	1.78627	2.32888	5.08772	3.99672	3.57427	5.44318	7.63298	6.02151	7.76671	5.03212	10.6086	7.24435	9.18619	4.69207	5.90476	6.39688	1.85529	7.56414	6.43025	8.45558	3.8901	9.40946	2.49774	2.93131	6.36638	0.73536	3.42245	3.00968	10.2242	10.5571	3.54674	3.41367	3.57019
3923b7b1ce54abb23f83ed5c011fd4436804a86fcf0a0c6979a538d66d3d4f58c579d01549b0c182736e425d3fe4adcb8885e8df2a597c4ed3907769b2fac92d	6.03419	6.59325	7.41175	6.17085	6.53597	5.5827	3.88643	5.45287	6.75696	4.46234	8.47398	3.07124	3.37345	6.10106	7.00949	6.92213	2.53288	2.34636	4.11828	4.65029	4.1208	6.01996	6.92194	5.86184	7.75973	5.83081	11.0626	8.10392	10.3174	5.07977	5.42163	5.79466	4.40288	7.9765	6.80016	8.25132	3.95206	9.78641	3.39038	4.23286	6.33783	1.18044	3.30064	2.87181	10.2008	10.3245	3.92929	3.70091	3.90375
a06886f6afaace814319aeb0c717fe6a36fd81b40928f4ecbbc035ae48921c79feb492656fab4b17bc0f2c36d503905fba2b9575b0f84e6ea65358ec6ae5aa21	6.15824	7.31472	7.15665	6.57287	7.20288	6.07413	4.34653	6.04775	6.47019	4.951	9.09124	3.25534	3.33387	6.25167	7.24867	6.94143	2.48449	2.70169	4.82921	4.66608	3.98697	6.48101	7.57249	7.21046	7.20114	5.88723	12.7505	9.85978	10.219	5.28726	6.50151	6.78523	3.95507	8.11851	6.86732	8.39358	4.51586	9.99548	3.32259	4.14986	6.64867	1.2709	3.69274	3.58746	10.4941	10.6431	4.20388	3.67152	4.9708
a93b384c7fe20122012c00f35616cf4b2449dfb0dea012970d1f50f9d4776c9fb9b2419e284e7ad8e42b1394414b6da63a59ac20aa493a44cb335e9a5af6c92d	5.80162	6.8959	7.71389	6.12501	7.17678	6.6741	4.48554	5.46318	6.66821	3.02899	8.91505	2.73	3.26501	5.99409	7.39688	5.91825	1.97427	2.57071	5.2352	5.08745	4.28929	6.66461	7.34833	6.77063	8.34151	6.58178	12.032	8.27938	10.8366	6.45359	6.0671	6.3915	3.12766	8.50148	7.10132	9.52275	4.68925	10.1888	3.67688	4.08186	6.55286	1.18799	4.90126	3.3416	11.3948	10.7242	4.31947	4.13466	4.90096
cdf1fec9865a294e9a4d80df4ca0ed078d6036b3ceb3b301694e57d920bcb82887dba741cc5086dddd20ff4a7c94b86712acc78a9dca3bb33ab9f189c56e0f15	5.86137	6.71653	7.79037	6.06813	6.23101	6.26974	4.20362	5.35656	6.62128	5.87521	8.93015	2.60588	2.60454	6.0547	7.64542	6.96084	2.45884	2.20363	4.3861	3.66911	3.53763	6.69294	7.43454	8.00488	7.7326	6.24326	11.172	7.90936	10.2132	6.34634	7.05165	6.57765	3.85518	7.81968	6.44743	8.66875	4.12995	9.68533	2.26647	4.18161	6.01452	1.63323	4.50188	3.38157	12.1576	10.528	3.64865	4.03839	4.70028
a6fa638e8e63628c6c348b563445f79f91f621845e565cbe22af0a2d7c67afdee54a4c839de01259436c2a4be6887ed24faa3703672344fefe630580da40185a	5.95794	7.24615	7.28307	9.71823	5.87179	5.53692	3.57889	5.9329	6.90649	3.9634	8.98327	3.62024	3.69929	6.66829	7.32082	6.46232	2.22124	2.69548	4.47069	6.54866	4.01303	6.50193	9.24396	9.31247	10.8329	5.47208	11.5907	7.53795	9.94077	6.52118	5.69811	7.00332	5.3574	8.70047	6.93654	8.41654	4.46746	10.0594	6.52106	3.78599	6.02453	0.90908	3.328	3.30276	11.5814	10.5863	3.31848	4.33162	2.9923
88a47c64cbbf0b1a9832871030f348276affe5993d3480a03c56877b9e5200d95e03d147b0a7e797bb17e2579541d4875415b0455e11281b06a0404d8327a61a	5.67294	7.22674	7.84632	7.4548	6.49462	6.1848	4.4913	5.75366	6.9792	4.86016	9.06583	2.65379	3.44935	6.04711	7.62571	6.29342	2.18173	2.80774	4.47221	3.62457	3.63285	6.86521	7.18202	7.14515	7.41508	6.9742	11.4781	6.97675	9.76988	4.47039	6.58344	7.5357	3.95228	8.37445	7.01075	8.62485	4.55363	9.81185	2.57297	4.46458	6.46656	1.50124	4.34661	3.77786	11.5799	10.7422	4.08419	3.71444	4.92673
fdb55a7226786576c694b3e388ac436b5b2492f79bd9be1c7bb946fe8619968e607d3a4b4e77c4fc275e8ea88cba2f1466749f1aa24c9b6c67fa8cf6c221cd26	5.42549	6.48357	7.52681	5.56304	5.6989	5.68619	4.00282	5.28736	6.99618	4.25718	8.41809	2.63401	3.36958	5.691	7.28575	7.22873	2.42874	2.30221	4.28903	4.79807	3.58469	6.31271	7.1297	7.32032	6.61246	5.90572	10.8154	6.58925	10.7144	6.08002	7.92208	8.54682	2.96617	7.53492	6.38281	8.27199	4.19784	9.86484	2.59574	4.18481	6.39964	1.3192	3.11744	3.01609	10.8531	10.3838	3.83603	3.45442	4.03779
29417b383e8e2dab95ced152af90990cd6e1e2fb1e34a64767e938c2b9a308880f63bd508bf2491fd69213400d4a4801202cd3b81fbe974c3b6a08cdd6d18e0e	6.09508	6.85523	7.30887	6.51427	6.03352	5.41903	3.77616	5.87929	6.28115	4.25718	8.45439	2.88805	3.22405	5.62053	6.95854	5.28886	2.79838	2.54763	5.46334	4.56196	3.72099	6.5627	6.62428	6.80582	8.31292	5.88784	10.4095	8.0601	9.56873	5.55622	5.15379	6.76853	3.82946	7.80357	6.7385	8.16294	4.92096	9.65403	3.34054	3.75682	5.8856	1.22206	3.52068	2.85887	9.18005	10.7195	3.42504	3.69485	2.94767
b445b7588634da15bd3f0648935296afcb1c7b7f631dca7499638c8a064069b62221ce1eab3bf71b824859a8d51d8f25fb9880abc29126ccb6c850e46ee70b1a	5.91463	7.41386	7.53293	5.74704	6.79564	6.4179	4.79307	5.72934	6.85224	4.76486	9.60143	3.06228	3.0564	5.97138	7.67584	7.46327	3.30646	2.93503	5.07194	4.44059	4.41005	6.77023	8.27582	7.34834	7.50767	7.09253	10.8659	7.57838	10.6375	6.06387	6.15581	6.20241	3.15648	8.87192	7.27366	9.04325	4.27112	10.2219	3.59144	4.81234	6.80119	1.69807	4.16175	3.77848	10.461	11.2827	4.42316	4.36378	3.5819
6a82ccc2a2a1cf74766e51c2089fc27bfc7bbf32d9e8ba97c001231310824ff3399db66cc5f7cd63ae636697c44b86afe26d4138018267e9c6c24a1535b25b8c	5.88301	6.71478	7.72783	7.67315	6.01441	5.86245	3.49971	5.48904	7.1961	4.11898	8.99028	2.63326	3.22047	6.40137	7.30757	7.16451	3.68788	2.89648	4.8586	5.35029	4.26264	7.30048	9.25466	9.06451	10.1157	6.32533	10.305	5.50966	10.2089	4.65	5.7594	6.10737	4.6352	7.62473	7.0831	9.22765	4.4064	10.6719	4.70887	4.04261	6.26869	1.38073	3.90217	3.13787	10.7683	10.7114	3.8055	3.61915	3.70089
d50c0eece1f3f108aa35f39734aeb1272cadabc7b5a2c515703da3ce0c67b89ec195b35f4ee93210ccb4de585e557d065a04b4433be1b3d396cced2d7aef8010	6.13585	6.64779	7.41479	5.66709	6.66836	5.35612	4.13382	5.34092	6.86844	2.41682	8.26796	2.65969	2.90053	5.67611	7.27971	4.9288	1.8753	2.16392	5.41909	4.42951	3.68953	6.11374	7.50466	7.59855	8.65528	5.95214	9.89943	7.11975	8.74387	4.92033	6.25759	6.57769	5.21748	7.5578	6.11825	8.11865	4.30092	9.82214	3.32871	3.81427	5.31366	0.88129	3.3461	3.06749	8.91397	10.3877	3.75953	3.1975	3.76585
802ce52ee4561de4a8b6cbe290a12da1e904e4d9a4ca61c67fd6526ef227515309f3d8512ef8d2653a36c0c117591aff8e1bdbebbd138f4ceaf1102c440c7005	5.99756	7.2212	6.83564	5.80965	7.26202	6.35588	4.06065	6.27799	5.9717	3.42316	9.02274	3.0957	3.56751	6.51214	7.64763	6.24927	2.09051	2.72526	5.26893	7.39586	4.33428	7.32532	9.01242	6.35885	7.2675	7.1096	12.2345	8.64856	11.2776	7.41418	6.74713	6.58518	4.41074	8.34343	6.56352	9.55685	4.38787	10.3357	3.55741	4.074	6.80316	1.28276	4.91917	3.74061	11.9637	11.0584	3.83806	3.86597	4.24943
ec7958df291cef43332dcc02e460ccff0242009b930ea8aa198c632e6cb4f9475b16974a2e0065961973bf0c62409286c8c5488867a5fe0b9e46d2b2f58873fd	5.16807	6.74324	7.26528	6.11993	5.69704	6.14725	3.37187	5.23943	6.76726	3.62099	8.78405	2.40006	3.36286	5.23503	6.68591	6.11434	2.401	2.69626	4.81372	5.10106	3.61242	5.65408	7.24869	6.7199	7.32913	5.69722	9.9842	7.38188	10.6028	6.55299	5.48758	6.11298	3.26095	7.5007	6.45638	8.15387	3.82274	9.3997	5.8341	3.9187	6.04796	0.94923	3.15657	3.0836	9.69826	10.4195	3.49126	3.64627	2.97381
7faa0ec93216b2183632de654b78a8af2ad5a093212d6080c0c38e1d0ed4014c113699ae2e91c64f8ac6150c8f063ecae1313f2b5e52bcd386fd6a0f60dbbc27	5.96199	7.01937	7.56882	5.59661	6.07264	6.01017	4.19788	6.25995	6.85112	5.188	8.98018	3.73987	3.61234	5.67088	7.71459	6.8733	2.39359	2.58477	4.73088	5.6659	4.70406	6.63876	7.6208	7.49431	8.4917	6.60672	11.1455	7.43164	10.5176	4.8926	6.62867	7.13288	2.41075	8.19628	6.85884	8.57722	4.36229	10.3274	4.22621	4.08757	6.56422	1.1279	3.89549	3.73127	9.9972	10.6204	4.1116	3.99084	5.26443
fa9ec4f2a874495dcb79cdbfcf087556759444f85a159a111dbebcd0e6bf14c49596f8f3e2acb0e6e82e0862b1bd496f2b872a8ff5b49e067fe16ee63bb63417	6.1652	7.91042	7.40897	5.65419	6.74255	5.95103	4.12732	5.59603	6.73311	4.70793	8.89933	2.94584	3.69517	5.53443	7.31791	7.16797	2.68872	2.49267	4.64901	5.21364	4.66267	5.71791	6.97281	7.09543	8.17177	8.17455	10.6059	7.80186	10.7151	5.9862	7.94192	7.06164	3.37735	8.82254	6.81565	8.41196	4.94586	10.1188	3.6329	4.27567	6.3795	1.29912	3.54872	4.63552	10.3198	10.9195	3.60743	3.45281	3.79812
1177aa6147a08b21faebacb173c32095ece92ea3c92d93ed3e3c625abb63e55f7b26a6172c8b48677c6193a76e196b921b08569564488bc2c0cdeda78ae91b33	5.71918	6.52679	7.198	8.02674	6.58764	5.35469	3.79308	5.24848	6.72676	3.19986	8.56883	2.78575	3.04741	5.74638	7.43139	6.51742	2.30395	2.38768	5.31916	7.08501	3.68391	6.51809	7.70085	6.55645	9.57207	5.17264	11.4838	8.42201	10.2141	5.19285	5.41975	6.68516	5.88047	7.73787	6.31564	8.2994	4.39856	9.90963	4.70658	4.01686	6.31785	0.72528	3.008	3.2266	9.49206	10.2336	3.54924	3.36538	3.35156
c568c30a991e62d488cf292106ab7805c88ea19bc1e0816da051f4637fcd72576c027f7a72921f3264a35b2fe83aeb96a3e84d38416e9820da7b28b85c1824b6	5.93243	6.50844	3.42143	6.45478	5.41002	3.0418	2.40454	5.73072	4.18786	3.45961	8.97928	2.49313	3.45352	3.60117	3.09416	2.90536	1.40929	2.02467	5.32957	4.23966	3.72503	3.0447	7.1193	6.95182	6.85858	3.61173	10.7742	7.20826	9.75662	7.22858	6.49646	6.5627	2.48304	8.45417	6.56136	8.5805	4.11713	9.86748	2.99288	2.28219	6.14101	0.69118	3.8749	3.10594	10.2317	10.4379	1.54019	3.6636	2.09192
09ef7b0f727a8c36232b30e5c3f637a9307ffe03c7415f3d378774c07f23bcbde8f433df0d6030ff9a92f891745385135747da88c017146dff25cd76226c961f	6.60671	6.87201	7.39905	8.34402	6.83568	5.62132	4.08281	5.79115	6.45468	3.62812	8.58736	2.96562	4.01862	5.70535	7.03514	6.0957	2.60377	2.47234	5.13089	4.83021	4.20721	6.86123	7.39863	7.07859	7.67792	6.14624	10.7086	6.83779	10.2632	6.81155	6.74512	6.51081	5.42642	8.41958	6.98355	8.60367	4.66882	10.4245	3.05499	3.80232	6.60976	1.13519	4.06815	3.33985	10.6237	10.7943	3.47711	3.84998	3.34967
97192d0df1806512e08fb98dc638135503b5bdf48bd4f8c9a4d741a712cda465c26bc49200dafe6c3878d43a3ee4d7b159f4d30f76743649643440a36f4d1412	5.96031	7.08085	7.70208	8.02533	6.09605	5.65803	4.04292	5.68191	7.00481	2.60088	8.95749	3.01961	3.86748	6.21736	7.69261	6.92515	2.65905	2.54947	4.86584	5.69857	3.91052	6.70887	7.92265	6.64387	8.17789	6.50043	11.0473	6.31426	9.74327	5.52338	5.55751	5.98468	4.49532	8.3077	6.75551	8.29157	3.94032	10.2656	4.04688	4.14831	6.41134	1.06451	4.40983	3.12652	10.7947	10.6741	3.50776	3.79766	3.18039
2e9fde0c0cfe9333ec218ab71fa9bebed4a275e615891af867c0c5df0b214db8523cf798da6bdbf6339c94ae850e7d7402818972d5f20901aa5d3cb3966b1138	5.72611	6.29142	7.21287	7.35926	5.25701	5.57456	3.4905	5.32738	6.88895	3.59264	8.76295	2.63482	3.484	5.35309	6.68	6.6589	1.99231	2.24746	5.1166	6.2852	4.12292	5.6369	7.21178	6.55001	7.47305	5.36715	10.046	6.85132	9.44388	5.66317	5.35068	6.186	5.17504	7.83696	6.69832	7.86054	4.12684	9.84249	4.58519	3.67205	5.86252	0.69012	3.46926	2.72099	10.673	9.70416	3.56389	3.04667	2.63176
181b2e1006b517adde49db74f77e12da06f7040b643d727cbf3bb15da6c1cc2c66f0a11fa1024623c8e333c8f4800880ec216008d016db1749b439177b8be48f	6.26665	6.95452	8.20962	6.32622	6.43682	6.3238	3.81759	5.71885	7.00022	3.7135	9.28452	3.09564	3.25864	5.75294	7.58197	6.60152	1.93382	2.83149	4.83672	5.33933	4.14013	6.63367	6.88048	7.23999	7.7679	6.97062	11.1483	8.39885	10.0244	5.44803	6.39333	6.7164	6.0581	8.79267	7.37069	8.92127	4.23241	10.2559	4.42136	4.50457	6.66972	1.28534	3.7636	3.18856	11.2215	10.7141	4.19743	3.94882	4.3581
009b57381d0a4b13383639c76e118f3706d8e9d93ae1eed7cb762af8f17f895f221bc97f9e21570ac17bef577f3a16d6a59a8a80c2adb80de8691223cd264a37	5.52253	6.28171	6.75876	7.50719	5.45892	5.38586	2.96801	5.26344	7.02037	2.04629	7.76422	1.99152	3.11541	5.41809	6.87675	4.93292	1.75787	2.23757	4.31753	3.9659	3.463	6.11992	7.50227	6.49061	7.28593	5.47404	11.0898	6.78599	9.43407	4.48969	5.62702	6.04509	4.02037	6.93452	5.8327	7.53242	4.01811	8.73994	2.40128	2.55243	5.36168	0.43914	3.66555	2.08266	10.0218	9.79386	2.90548	2.94543	3.82649
de8833c9e0c06b5630f3b1e32fceac55ef48f8541b287722fb585f4069cb3cb3b70d4efcb5697ad0ecbeddbdf35899f76f0cda59b5fb18475555a5dab38f98ec	5.23065	6.25446	7.13326	5.96191	5.60947	5.59777	3.59768	5.50925	6.49083	3.23136	8.08705	2.69371	2.64433	5.0316	6.72809	5.64955	1.86264	2.30725	4.42604	3.573	3.08329	5.8651	7.73144	6.86825	6.41797	5.44668	10.8873	9.09345	9.25665	5.29441	5.20551	5.56772	3.50949	7.10255	6.14882	8.20681	3.66444	9.0848	2.19525	2.9446	6.19961	0.4583	3.14555	2.65575	10.0375	9.81244	3.29473	3.62371	3.14123
61d0e111de02d198780c93d4428d41d3a70dcedef9463592495b678f33e4803558df1af23d3baf41779518e251c1a20e1966f21411049c7afb99067e80dae8e3	6.41887	7.01522	6.73588	7.7182	6.36531	5.5206	3.73009	5.57242	5.99935	3.79736	9.41751	2.86147	3.80799	5.35914	6.55877	5.08063	2.02663	2.02321	4.9002	4.31463	4.08281	6.01135	7.41145	7.29178	8.28318	6.38598	11.1045	7.15434	10.5439	5.29629	6.40377	6.47774	4.43898	8.72571	7.22844	8.80829	4.4588	10.0389	3.63108	3.78332	6.4546	0.72643	3.87014	3.55193	11.4609	10.825	3.50309	3.99694	3.44088
a293f8b7f08f05cd9569756bb174bd4fdf8bc267a9d780363a556036af871e1f5d65c3f425ac87b40e5b5012c5ae9bac83c4f9fff3ffd69cb47a4de553026ece	5.80709	6.6739	7.45296	8.57661	5.78349	4.95124	3.76838	5.22385	7.13374	2.85591	8.5751	2.40448	2.94574	5.60292	7.52374	5.7954	2.5927	2.72583	4.9719	4.98653	4.09028	6.57506	7.88049	7.05044	8.77055	6.2881	11.0071	5.85652	9.66023	5.17341	6.77162	7.25122	5.38266	7.88195	6.78512	8.54662	4.38177	10.1527	4.47667	3.94377	6.10017	1.32562	3.49117	3.61648	9.693	10.355	3.49748	3.48902	3.51735
017996f08913fe24806b406cba535aa0d613361fab2862d32d180ba6ce4c57f6176e68b39ad53495ec24958705114fc1717d7d7433f9bfbc5082c91d34be062e	6.19907	7.3511	8.30666	7.0946	6.56674	6.21875	4.14204	5.46166	7.33458	5.73551	9.03924	6.4498	3.13287	6.20951	8.05612	7.88051	3.13709	2.76429	5.80222	4.4433	3.9992	7.1411	7.8713	7.2056	8.64889	6.86233	12.0397	7.75202	10.3286	6.15961	6.47787	6.51006	4.70762	8.41486	6.87268	9.09483	4.77484	9.63329	2.93824	4.41556	6.75177	1.31206	4.48581	3.59456	10.5915	11.0282	3.85639	4.2482	3.20299
225acbf4b38c527da69cbd82fde9bab27aac0fb9650efecf420ece66137c0ffaba378de34820278a05a77671e410ec49090a12f3ef6625b8303a785d009202d5	5.83658	6.33285	7.07314	6.84172	5.96982	5.25022	3.74222	5.06387	6.43839	4.36614	8.63981	2.44719	2.7572	5.72208	7.03662	6.25468	2.19125	2.51737	4.43952	4.12772	3.9068	5.88734	6.74927	5.73175	7.17614	5.06535	10.5131	6.58148	9.68952	4.33816	6.13645	6.22543	3.6274	7.31783	6.22683	8.38274	3.71737	9.88621	3.40312	3.8213	6.16753	0.76178	2.54525	3.13843	10.49	10.6263	3.47257	3.18393	3.8728
693b0b473dadd8170925efeef67528dcdd5e9a9adb1b0923cf02b5d1eb763a0df8b071aea7f75300306ffe1d18bb744004b0e7e0ae91256d719e3385ab442bc3	5.93157	6.92622	7.31632	7.33839	6.45138	5.91181	4.05243	5.29059	6.44118	3.7183	9.23659	3.21867	3.28571	6.10835	7.26786	6.9026	2.78735	2.2643	4.92786	4.75321	3.99948	6.67151	6.91516	6.87281	8.81849	6.37604	11.355	7.82512	9.4374	5.19729	6.48936	6.35697	4.5926	8.30864	6.9465	9.33952	4.58174	9.75059	3.23606	4.12896	6.92254	1.33764	4.30857	3.2072	11.2575	10.8147	3.51483	3.68218	3.54408
c88ad29f1b0e91ff2a10fa89cd68781b185c6117c43a3148746e86612d7c029e8f382506cb4351f57f10e0a745f72e48709d4a29ebdd71ff3e59963cfeedd2f0	5.33702	6.80011	7.04457	7.86292	6.12586	6.28218	3.99972	5.56687	7.10852	3.60759	8.61886	2.37484	2.79077	5.76702	7.46544	6.54735	2.51077	2.64099	4.6845	3.69384	3.99548	6.5086	6.89404	6.92944	8.42734	6.70105	9.84401	5.82196	10.317	4.15484	5.85761	6.22295	5.23951	7.58747	6.35485	8.45377	3.78303	9.75625	3.26304	4.13395	6.223	1.37672	3.09724	3.147	9.75677	10.6718	4.16614	3.71999	4.02432
5bdde54e8446e6e6f591cea17420fee8754515fb402498075ff226d0935946f75fc8c124bba35dc537aa65fa6f8cf5d997c2fcfc819c478353f3410cc85fc06e	5.58678	6.8868	7.24895	4.19849	6.27818	5.08893	3.77074	5.58584	6.90728	3.63412	8.33933	2.79071	3.17734	5.71754	7.54842	6.47085	2.34995	2.47307	5.02858	4.19845	4.21175	5.68857	7.59854	6.20095	7.39617	5.47932	10.2999	6.79119	10.5357	6.88053	6.68834	6.47171	1.20595	7.65856	6.58838	8.12134	4.55242	9.71259	2.01595	3.18331	6.47934	1.15423	3.89517	3.40822	10.1911	10.254	3.80111	3.62425	3.91372
c78e87dca517fb4b557b108924f66dd3b1f5c09ab6907bc548735b1ab18512b6a0dae1aa00610acf5d1ced90582d2224c6d79e9b046a9a1749b648f22d6b30b7	5.57163	7.00432	7.49951	8.12852	6.17404	5.92674	3.63776	5.39389	7.4824	2.80869	8.71935	2.90022	3.14016	5.38646	7.31156	5.92794	2.48774	2.57269	5.1293	5.5917	3.99638	6.8491	7.8856	7.17508	9.19494	6.33164	10.2825	6.19271	10.6047	5.63246	6.57924	6.66224	5.91944	7.29739	6.41973	8.71634	4.51309	10.0157	4.06513	3.96198	6.26794	1.15755	4.38228	3.29128	10.2684	10.6286	3.99595	4.16675	3.40998
a0c26d314ebe4db0fd5ac761b9f22b348bcdbc5c14b5cf83ba044236ed8f333a02dd37c224794176f9498a99eaaa8349a256699d987168b620f768b3507d66a2	5.66811	7.07977	7.29898	7.86666	5.96071	4.94899	3.3537	5.85256	6.45543	3.11274	9.07301	3.0801	3.37915	5.51326	7.2862	5.41433	2.01284	1.95135	4.91875	5.27639	3.36765	6.02264	7.10698	6.17107	8.89553	6.33198	11.1006	6.52973	10.7842	5.95964	6.05773	6.5288	4.40296	7.7523	6.67875	8.11427	4.30603	9.88047	3.11749	3.01692	6.60781	1.06469	3.7218	3.17552	11.2769	10.5224	3.42751	3.72243	3.73653
917fc4f1792a4c66ce000d69e24b80f3a5d63dbceb4a9e7773ddba10cdafec4e561290f8e81ce1a25871d6918773ecf89129051f488abb5892d79646dd558a98	6.16975	6.96276	7.4211	7.78944	5.52689	5.47375	4.07537	5.69088	6.66606	4.81804	9.14563	2.5136	3.67898	5.65783	7.17749	7.02334	2.50219	2.56305	4.9262	5.18058	4.33051	6.48774	7.53993	6.94245	8.09923	5.33	9.73872	7.53923	9.77063	7.77274	5.81971	6.04706	5.10744	7.90331	6.68246	8.50722	3.99594	10.1494	4.01366	4.20802	6.00886	1.21579	4.13179	3.18726	10.8825	10.9738	3.43295	3.76503	3.36889
75dcff9d24a9e1375bbd0ad0be866c73caf63427b856d3196162967552995e763e113cebdc4f4e62f4bb276e1de59f767e3e09b5e1c201933e1af2d0f0b38c32	6.5668	7.09441	7.66498	7.86668	6.79979	6.0791	3.48243	5.54073	6.13087	2.43689	9.7287	2.66225	3.09108	6.66322	7.77873	4.98546	2.88356	2.67667	5.31741	6.6378	4.63505	7.37936	9.38155	6.04965	8.25501	7.71939	13.5062	10.9018	10.4717	4.61332	9.47756	8.85153	5.25662	9.65871	6.9277	9.30761	5.21787	10.6575	4.88504	4.28537	6.9515	1.15918	4.09043	3.88935	10.2771	10.9706	3.95165	4.15983	4.12872
0bc03f71f7a03eaec090cda29bef874ff460252ba26a48c5add271a6569860d3d0920c788ee85bd449c8b23db7d0b424780fe7b34110b3553bd0126a234077a9	6.11129	7.17794	7.69655	6.57396	7.39546	5.53543	3.77358	5.70099	7.13644	3.68566	9.20453	3.27293	3.04366	6.09006	7.28277	6.66763	2.49007	3.10348	4.60984	5.41696	4.27457	7.00546	8.13003	7.20311	8.12016	5.60006	10.9302	9.63532	10.9426	6.813	5.95628	6.33353	4.02548	8.07908	6.96139	8.87388	4.17249	10.3174	3.57111	3.67484	6.69879	1.52045	4.32822	3.38124	11.3177	10.8141	3.79915	4.16047	3.05152
390fd7ef00f0f5add0053d7c06bc8376f2c65ef1198919bd06760a538b15260fb61eb17d95de1f57df3645d5eb6fb209b23f43acf02126fe285c17d9b1650873	5.87489	6.83418	7.54833	8.04317	6.14335	5.22769	4.15615	5.69942	6.5271	2.74162	8.67937	2.79057	3.87176	5.60472	7.28678	5.96099	3.20673	2.52166	4.9865	4.99655	3.82475	6.42036	8.12116	7.05064	7.69779	6.22072	9.12385	5.87028	9.26641	4.89261	5.92344	6.86783	5.2068	7.71313	6.78232	8.07731	3.60052	9.42336	2.91002	3.78588	6.14962	1.25243	3.1778	3.01247	9.66777	10.4859	3.74483	3.72629	3.30072
974b30903e7cebff0428d4aa1aff0ce2914cc71f684d4e266d7506025f221602834454609a17fbae1ffb5379e8d9220d66a36e8347060754aeaf6426a29c0b3a	4.93501	6.92597	6.27999	7.27945	6.76576	5.7605	3.80047	5.15115	6.39368	2.58157	8.47779	2.28469	2.20383	4.82899	6.71941	5.7889	2.24439	2.41345	4.33688	4.2874	3.67361	6.16759	7.81977	6.53017	7.62518	5.28973	9.90184	5.57396	10.1191	4.85518	5.38299	5.89359	3.95907	8.51794	6.70899	8.23363	3.46935	9.28129	1.98903	3.75558	6.01719	0.81547	3.26334	2.78883	10.1163	10.5049	3.4381	3.72809	3.26824
9432eac4fad2211f7ffcd8d273050621fec1c2a2979035998ddf4c6cac73d016d10443054dce63bde2b8d58c476206c77f5cd8c1068c5a5bd063e8965165d4e9	5.74128	6.75829	7.80897	8.08321	6.5635	5.93328	3.22426	5.29748	7.12667	3.90676	8.41992	2.61291	3.13373	6.0108	7.36282	6.21693	2.35739	2.41001	4.95326	5.25865	3.9933	7.04585	7.63968	6.32382	9.36365	5.74642	10.7346	7.75624	9.8007	4.22117	5.96117	6.85074	5.80061	7.00913	6.82885	8.85242	3.87412	9.74372	3.73539	4.46984	6.12539	1.68016	3.90262	3.27057	10.324	10.8882	3.91134	4.26243	2.9405
f65f47ad86bfe2c184c5fd94acef9e9e7d7ffd645bea0f77d0eef29f58b8ae3225d37a228086306d732a3502aa20173e87d7b004e3ded0445fe0e18c68d33414	5.36805	7.55605	8.72291	7.13135	6.48448	6.67029	4.11069	6.15147	8.44142	3.84656	8.88214	3.34578	3.95929	7.7336	8.30321	6.92086	2.85727	2.93041	4.70576	6.32695	3.55846	7.75962	8.55168	7.03963	9.00958	7.81095	10.2939	6.25892	10.3282	5.82745	6.42951	6.81763	6.74763	7.83506	6.76216	8.44707	4.14175	9.85947	3.96902	4.63225	5.58715	1.9118	3.44678	3.14633	11.0809	10.6967	4.25451	3.88842	3.94093
4cddf82b4eeea558200fba6fa6680f82cf0b4604ceea178c81b9e0af7a41ef58c1a3395036e2fd5779196721abd7d4add1265d1bcd2ef099efedb2c0367771e9	6.73825	9.31165	7.35603	7.54347	7.22909	5.97903	4.62408	6.21144	7.10809	4.582	9.52635	2.74858	4.65215	6.05285	7.38667	6.4596	2.46872	2.72654	5.8061	5.31848	4.813	6.55946	8.50534	6.00235	8.76884	6.23404	11.7399	6.7833	10.2807	4.60066	8.48836	7.07971	3.29782	9.52068	7.08456	8.79237	5.90312	10.0754	3.3012	3.78531	6.85099	1.33897	3.80132	6.03653	11.2215	10.8852	3.98396	3.93867	3.49776
290a18dec4afbe5d891345f80b9fe8b05b10779b794a2156439a0fb4c59dd20b989d4c6827a697efa9115c1ad43864742d7ab7f5b1db1b040dc16d730c89d314	5.2619	6.73779	7.82871	8.21093	5.93536	4.76443	3.76181	5.34917	6.48665	3.85583	8.52156	3.07212	2.50804	5.25302	7.11359	5.17788	2.39324	2.62564	4.90173	5.25439	4.10892	5.78012	7.74811	6.60736	7.98321	5.16423	10.4664	9.30409	9.27061	5.82759	5.61496	6.42539	4.19618	8.05229	6.52422	8.47264	4.2007	9.76716	3.78692	3.75325	6.30911	0.72163	3.26963	2.98833	9.29628	10.4847	3.20606	3.26183	3.61297
9b6642b2668ce110452ed2a99b0cf91843fce7153773ed8a99f309d7e9335ee35d4e4466d72824f7f4c3ef7961d94e63f30f843582a809025a23441211eb9eaf	5.85163	6.05619	7.25126	8.09967	6.63822	5.41858	4.18797	4.79336	6.42798	4.99661	8.12165	2.34119	2.88653	5.91579	7.00781	6.74547	3.77862	5.40945	4.48326	4.24544	4.42068	6.46685	6.41518	6.68625	8.22163	6.16588	11.7947	5.88817	11.1911	3.99283	6.60531	6.85819	5.45032	7.48063	6.69549	8.72146	4.34305	9.69972	4.3217	3.97879	6.12737	1.22972	3.70404	3.49615	10.8703	10.0573	3.82448	3.00881	8.25037
771a0f125497c6bcabc6754a9b8e695ac0e73277c4e7acbfac8568162f8ed16ecfea09261bdea4c82c530c97d944bc186788a0ea8c7f43fe905b21ae92477ffc	6.14994	7.13674	7.16576	6.73168	7.39125	6.57736	4.31349	5.59872	7.54161	4.8756	8.73947	2.49195	3.01894	5.78943	7.53621	6.45478	2.20037	2.84711	4.77049	5.92852	4.26393	6.72417	7.45046	7.27207	8.54139	6.89098	11.2039	6.34228	10.5206	5.47088	6.52252	7.62728	4.81183	8.0254	7.21408	9.26742	4.16941	10.2466	4.06197	4.4239	6.81019	1.23626	4.15832	3.35902	10.7006	10.6646	4.23144	3.45673	4.80558
f6086047cc74856e4dbe58a75f6b4b663a5ef1b39e62f7495ca8ca5343b83584d43e3d7f7c85cfd54599e8921f03fe5e09cf608e37b596c2ecef27454d1dd06a	5.38406	6.87775	7.52528	7.6178	6.6285	6.00253	3.90105	5.59205	6.48761	3.81356	8.91912	3.7511	3.06164	5.77137	7.43289	5.93061	2.02181	2.74231	4.22802	4.77276	3.72073	6.44145	7.92569	4.67547	7.10554	6.25007	10.8824	5.87863	10.9269	6.65079	6.26003	6.02919	3.32809	7.5744	7.01557	8.1671	4.56836	9.90541	2.7579	3.44461	6.69874	1.1434	3.64762	3.27958	11.5298	10.928	3.35995	3.88374	3.05594
dfa930d3e1b38c94bfe59086e792e5eb627484ecd4c263daca347d6873852bf4168de10becfdc181d2950f96e4734a79e61ddd8979968de72332255e24ffe29d	6.45278	7.17438	6.72045	7.97241	5.84686	5.7746	4.02885	5.42426	6.18124	3.69758	9.5278	2.92382	2.86375	5.73636	6.83861	5.39132	2.12192	1.8969	4.91394	4.44067	3.79839	6.19607	7.37006	6.84496	8.4417	4.82017	10.3975	6.11664	10.3543	5.69239	6.32393	6.66265	4.03929	8.55601	7.2441	8.37397	4.45755	9.7526	2.72266	3.19737	6.54981	1.0081	3.51548	3.31603	11.4319	10.9743	3.65046	4.14514	3.9559
46024b4afbd62e49c2927042262b61a7506577250faac647ea58880964cf01fb90d02b5ed6c09d1a9bdcd35a9ff9d98a30699a8b8aeedf585125b43aca069a8a	6.05112	6.56641	7.30363	8.02372	6.33922	5.54967	3.84317	5.37541	6.72346	4.22227	8.64122	2.24154	2.88617	5.4972	7.0856	6.50332	2.34475	2.54585	4.43117	4.75771	3.8821	6.41361	6.60432	6.78935	8.20422	5.69656	10.9741	6.10945	10.699	4.93062	6.60952	6.82559	5.16749	6.83258	7.12281	8.20371	4.00339	9.90348	3.37713	3.94235	6.23891	1.17739	4.23442	3.30418	10.5249	10.3509	3.46458	3.66821	3.29371
9ef40265bc852f693ac01ea9c847c109f3d4ccdd885fad6691da945e33c60f8112f9702ac3f58abba2995c5272a004825a4cf9d68e2e6c1d078d339dc923f81b	6.02943	6.95452	7.64328	7.79857	6.37522	5.93003	4.45606	5.65729	7.40704	4.40272	8.69674	2.93945	3.22896	5.81059	7.34006	6.7215	2.31475	2.89891	4.99829	4.27823	4.13381	6.92348	7.77657	7.49592	9.05649	6.17889	10.8075	6.7872	10.6693	6.09772	6.47328	7.30035	4.32737	8.14622	6.94797	8.12678	4.14214	9.978	3.18631	4.18184	6.24574	1.47242	3.03249	3.36398	11.1399	10.7338	3.73237	4.01162	4.3259
524d7ded08903566a41a416d318d52a9dabf140daad32d84a6a1486fefcb09cca101252c803ed96a17e9d1d7646de7fffdae7d5c11459fd908dc5aed99bc6733	5.80167	6.81534	7.08189	8.61968	6.02987	5.89625	4.15873	5.31619	6.5752	4.69265	8.48577	2.28344	3.44043	5.90681	7.68519	6.97826	2.84757	2.69428	4.81923	5.03248	3.77042	6.39684	7.0134	6.93174	8.66765	6.69015	10.7405	5.38872	10.6094	4.36693	6.44326	6.94024	6.08465	8.14654	6.76959	8.00899	3.79457	9.9149	2.28037	4.07842	6.24323	1.10916	3.30489	3.18851	9.46496	10.4028	3.30948	3.71695	3.49386
ae7011af30cbc7b22ffaa1aeb603a2b8394460f67618c39d88f35edf75a7d6d9664cf414ad403817f53d68223410c61fc9b9ee5250ff138ce0bb42ca344748f5	5.81161	6.93125	7.19213	7.97658	6.34714	6.05635	3.9783	5.65646	6.56101	3.83511	9.54098	3.38853	3.67238	6.46109	8.02836	6.59942	2.57346	2.46261	4.83068	5.29965	4.84799	6.74338	7.80646	7.13529	8.641	6.53878	11.9208	7.84693	11.7179	6.83703	7.00635	6.98373	4.58245	8.42535	7.02302	8.51845	4.29793	10.6798	4.76146	4.13021	6.433	1.48935	4.32651	3.55783	11.7882	10.6484	3.40848	3.37442	3.49916
193a8e41eb4a6e5ad98548afbb53218456c7d63f897c2c4c3b7b6d27b422bba8d09f3722142a0100974769e5ae4f6617d085dfabe8217045ed0f9135fce081d0	6.15704	7.0076	7.62611	8.34745	5.30877	5.90205	3.92372	5.6801	7.45557	3.35957	8.38501	2.31241	3.83528	5.71311	7.37129	5.8538	2.05239	2.5387	5.05987	5.5258	4.42292	6.32298	7.16659	7.93105	8.49701	6.50277	11.4003	6.82034	9.11669	5.58275	5.48059	6.76839	4.0975	7.65665	6.5189	8.19887	4.21997	10.2042	3.88394	3.7114	6.23597	1.06094	3.47995	2.97294	9.99375	10.2828	3.51934	3.44129	5.6629
57ca1dc62c76bd9c3c6c062964d2efcb913e2d31382fac7a00af4d99191094297135f63f4f72dd5ee43eb109787d8fa8df17d28f4aed7c7dd7408d12d884f609	5.63941	6.96227	7.42156	10.0101	6.37265	5.72614	4.38208	5.60287	7.25218	3.49217	8.92253	2.85529	3.34837	6.2085	7.74549	7.12897	2.97609	2.73758	6.00994	4.21493	4.12601	7.11348	8.29429	7.16333	9.41565	6.46199	10.6195	11.2557	10.1244	6.41241	6.57143	7.23188	6.88046	8.05144	6.62361	8.26758	4.42434	9.59555	5.20808	4.39206	6.79632	1.37558	3.81188	3.26805	10.2494	10.8021	4.07967	4.40966	2.82672
541b5edb04dccb41789fd8b554d6cec02377c189293192aac7fb2696b3500c84e487b360fd065df8cde308be562245929e6c84ef33b80d7a03ac2e1ae18deb70	6.17431	7.07512	6.79477	8.92679	6.0397	5.17037	4.318	5.51947	6.99448	3.65462	8.87855	2.50077	3.31712	5.71922	7.35898	6.35878	2.2538	2.55965	5.57723	5.26069	5.03705	6.30271	7.95717	7.1813	10.0277	5.72715	10.6954	8.10757	9.1974	4.72569	12.6076	7.30182	5.2667	8.08102	6.79536	8.57099	4.23104	9.67608	4.02182	3.73531	6.81285	0.8505	4.16563	3.24775	8.7766	10.3208	3.46367	3.5461	3.70087
1d13df6fdee7be7f7085b46f262f698c441a463547a0855f11716f0a187bd882c929bc87efa2f72e300d72d6c9368534d48c405d656a24be2be5f53b1f9903c2	5.93588	6.86655	9.03364	6.34427	6.72393	5.86046	4.3076	5.97603	7.44902	4.49059	8.55922	2.69489	3.21402	6.48588	7.5534	6.61877	2.76265	2.69837	4.78555	6.28529	4.61891	6.83956	7.40335	4.55906	7.45064	7.70601	10.7599	6.10091	10.1544	4.37488	5.88968	6.81688	4.40542	8.08048	7.01513	8.68519	4.69699	10.2671	4.42893	4.02525	6.23914	1.62655	2.96927	3.26027	11.1519	10.5977	6.83205	3.56981	5.33779
280e48c826689c455d8b1411db304fde672484d2f7c0f4315ffbd6425eaa65e13d84dd86a6bb915b6b68b7b03acbd0603a90f06476fc736e35ba113ea41a5d2b	5.69688	6.90113	6.96336	8.72917	7.22397	5.94476	4.17736	5.5417	6.54833	3.3659	8.79406	3.2072	3.56947	5.68983	7.22595	5.96712	1.9191	2.27497	4.69864	5.13785	4.54267	7.05696	7.46524	7.42811	8.62446	6.8711	9.90168	6.03272	11.2693	7.99735	6.0402	6.02297	3.17619	8.22788	6.72535	8.07942	4.08502	9.9798	5.21069	3.13923	6.0897	1.18925	3.02528	2.95355	10.5828	10.8279	3.86685	3.84816	4.1325
ac3fa2cda7a559f94193a41e226960a54748050d00a3b91cb7c7bc56b8545a4904e8630b6dbfeb56cc4316e286fc597155eec2394078e9275f75cc8debf4b1f6	5.08608	6.70612	6.93237	5.11544	5.55058	5.49478	3.5874	5.51782	6.6727	3.42337	8.77649	2.37737	3.12503	7.00056	6.9716	5.69024	1.99588	2.52548	4.83028	4.41068	3.41666	6.29025	7.27126	6.51845	6.75882	5.54699	11.0776	6.9617	10.7999	5.74243	5.59521	5.93764	3.65297	7.69678	6.20906	8.24196	3.91799	9.34614	2.01566	3.52301	6.37506	0.92012	3.03548	3.05069	10.418	10.3918	3.45667	3.71415	3.64821
674da3c1cacb76cf403e74a17d484e1e180c17f7377f15a9983122f71a5a4a566cd9487f12b8f567ecc86fe1eb35dc427724f8c4ec18c8c432cc6c617ef05690	7.09276	7.39848	6.2378	9.16159	6.95374	5.8546	3.95253	5.24004	6.04553	3.56433	8.44944	2.87913	3.60335	5.57889	6.95393	5.74095	1.83257	2.56302	4.42436	8.62739	5.6894	6.30819	6.89474	6.90504	10.4882	7.82782	10.3715	6.28149	11.364	4.64834	8.15035	7.49277	6.21976	8.34424	7.463	8.53145	4.74583	11.2064	7.98048	4.39955	6.76148	0.9715	3.64852	4.14399	11.1951	10.4739	3.27638	3.36403	3.53619
81bc2e98e1c7b84dde57a9cb8916a4ee966ee98821b80787b57d6c423b475554ceaac97d489db9ea0e0f5ac3d6344ac8215e989d0a43f03039b312fe9fcbd94f	5.64088	6.82723	7.12297	6.45308	6.45568	5.46359	4.2102	5.6007	6.4761	3.55307	9.25984	2.71317	2.89807	5.74942	7.16079	6.04237	2.37244	2.51427	4.35588	4.30993	4.47826	6.13671	7.0495	6.86099	7.35632	5.47119	11.1585	6.08281	10.8113	6.16262	6.42833	6.46941	4.28052	8.45387	6.93684	8.98616	4.44563	10.0188	3.28959	3.99852	6.68355	1.26162	3.97197	3.49983	11.6627	10.7506	3.55619	3.93956	2.83521
afc94058decb211421aea6dcb5ef905d660d117ef9fd5ab7f9e2b964af5985231b1d3cddd12d54fd5334bcf0a2eaa801a7e66c1ae3aed9669cb6872eec1f3fb2	6.44073	6.48304	7.43251	5.64318	5.50015	6.17308	3.81438	5.33849	7.0246	4.53682	8.73819	3.05548	3.22506	5.63548	7.38715	6.37878	2.22991	2.58163	5.0325	4.76406	4.4609	5.9913	7.43454	7.16848	7.31238	6.00711	10.8665	6.43125	10.8499	4.74891	6.51319	6.35392	3.32788	7.61127	6.06201	8.45298	3.92984	9.83711	3.61155	3.63952	5.87578	1.39619	3.18713	3.01926	9.61295	9.99493	3.7237	3.46716	4.00793
01a4298ce630d88223e5564560455b0d7de51143d4c13b358ea33a051364cb2c9f985d620472c320633d1c6fdbad5ce8b31986206541052a87ff79446a37cd20	5.95699	6.85471	7.94159	8.87939	6.27103	6.66365	3.58853	5.68296	7.09167	3.22786	9.01984	3.5019	3.94503	5.83488	7.6019	5.77351	2.06795	2.69964	4.31516	9.3714	5.68392	7.12373	7.73843	7.68093	9.65848	6.51513	10.6677	6.92754	11.3436	6.69898	6.96506	7.34218	7.3625	7.84031	7.82198	8.81323	4.91379	11.1059	7.57422	5.08248	6.83831	1.48577	3.74364	3.39694	11.616	10.8332	3.76391	3.84707	3.70502
6599f58ee49e54ee8c97897dda8c81b3d5f35b409e2f58e1f932d9c330acb40f300264675ce2079ace75decc3c4a226851eb1c288dca8ca2395781cfbbd0e3d1	4.54841	6.72602	7.36236	7.59368	6.24431	5.6238	3.74375	5.34565	6.94447	3.37412	8.55062	2.84049	2.79724	5.99454	7.42748	5.5234	2.62726	2.28734	3.89223	4.17323	3.0744	7.43549	8.55637	7.09669	9.0698	6.11883	11.308	6.93059	10.4744	5.00637	6.15181	7.30311	5.12166	7.43684	6.21981	8.36781	4.48565	9.53089	2.4006	4.25268	6.52061	1.31777	3.47169	3.1684	10.3298	10.2394	3.52191	3.48055	2.9174
479ba3cfadcd08bb886854fba6cd62a62b7f0da11017c4035e0b224153037e1f0c5a173ec79e16c89ee102076b72f188d4a93905e8cc73f8e4bd1d7e6590d40f	5.57015	7.18758	7.40271	8.97258	6.78499	6.42271	4.02281	5.62182	7.10565	3.78371	9.51467	3.52891	3.49281	5.99152	7.22272	5.04484	2.22091	2.20877	5.91778	4.38509	4.66965	6.55016	8.22468	7.80734	8.57876	6.28624	10.8556	7.78202	10.4012	7.37299	6.91643	7.40337	4.92534	8.99424	7.08862	8.93451	4.39577	10.0556	3.37283	3.85883	6.36788	1.02485	3.91738	3.50866	10.8374	10.8734	4.17279	4.16603	3.85947
36efbed8fb2997ba6259b498dd79ab368ed1c332123a1edd4009ff4f07a93742fc1eba44231f395aff7b60d67a3698642796e6f89fca53d0a9ba7199ecffc16e	5.86361	6.87247	6.86435	7.27954	5.95585	5.59565	4.0209	5.65241	7.20759	4.43422	8.8263	2.60855	3.79946	5.31419	7.27421	6.42017	2.53029	2.34168	4.80427	6.11583	4.59384	6.10834	7.54129	7.02557	7.51628	5.79119	10.684	6.051	9.79181	5.81377	5.57706	5.64739	5.68271	7.86315	6.90048	8.26076	4.08763	10.1492	4.30458	4.24702	6.03048	1.23483	2.92514	3.10878	10.02	10.7374	3.93823	4.17421	3.04138
b24780656c103f46f77e7b5127e42bd72cbcfb1163a54241851834dc326f43f648a50f279c716d7b7974599952b3eda6f70b89c787d97057d2aa833366cdc206	5.21686	6.85272	7.00698	6.42428	6.52774	5.76663	3.77596	5.37551	6.87254	3.50027	8.76423	2.36263	2.8116	5.37082	7.18049	5.94868	2.32006	2.21245	5.20121	3.36636	3.93878	5.76951	7.43012	6.8996	7.4999	6.20496	10.7321	6.64766	10.71	5.49865	6.09891	6.38635	3.39444	7.68276	7.07713	8.61326	4.17426	9.56061	2.73829	3.55082	6.51191	1.16528	3.32606	3.26106	10.2562	10.8211	3.74	3.83337	3.42438
eb090b8cd3b3fbc45a50e306f14afa3c1b0edcf1177d61a23304a435ed565875abbd698ccba72cd59c4bfbf559ebea4b62756001a056969daec91c243cba8550	5.6602	6.84281	7.32474	7.94883	5.8647	5.70621	4.03981	5.81506	6.40183	4.50072	8.87747	3.59867	3.19199	5.1923	6.96648	5.94129	2.93612	2.71149	4.70835	5.19033	4.72378	6.44578	7.93348	6.82778	7.60093	6.04205	10.2642	5.32593	10.3587	6.99062	6.31478	6.51388	4.71095	7.96611	7.18621	8.32495	3.95851	10.1633	4.33081	4.15332	6.06866	1.13142	3.74778	2.80813	11.0478	10.4654	3.40355	3.9896	3.05266
59a80f6e5eed77eaba551efef634143c3b4e3c1c585cd6bd0ddb4f4b6bc8f0aab477e33b3ba7247e016d32435312fa14e5710bb404d694026d6baa362bd2d81b	5.88372	6.70703	7.5697	8.80385	6.45149	5.83279	4.01593	5.74866	6.8387	3.35406	9.37266	3.11795	3.40356	5.77921	7.04097	5.6495	2.88381	2.62035	4.20915	4.52453	4.03282	6.82197	7.2661	7.47898	9.77841	5.79633	9.77496	5.70132	10.0314	8.328	6.82447	7.18535	4.7616	8.37102	6.83619	8.27317	4.35245	9.8854	3.89216	4.01273	6.29856	1.33078	3.8854	3.22827	10.859	11.1036	3.47106	3.94852	3.42725
d844433429204fa7edcc26878c66a6daa2f4baf6552ab653c7546c00ca31b0ced178729ee3ab736d44177b2bdf4bfc42941313705951536a24eb1fa2bfd8a9c9	5.50552	7.06153	7.83911	9.41434	6.71114	5.556	4.02007	5.69698	6.83978	5.19337	8.65827	3.28034	3.18205	6.17141	7.52091	7.8291	3.53499	2.66616	3.90085	6.11454	4.05622	7.14895	9.08815	7.84964	10.9911	6.8763	10.4188	7.28976	9.73794	5.46815	5.88784	6.98678	6.04422	7.64688	6.51055	8.56675	3.65144	10.0445	4.50467	4.09316	6.37803	1.3104	3.91949	3.07054	8.13271	10.7862	3.74217	3.66325	2.78473
a532ab9b0e8a5e34c091554035b6a320df88d32521028c75ece1d99ef42bb87545ca6da151ff4c58eaa4275c0027dd2ae0540352a691526773b6529c6dcff2c4	5.83236	6.44325	6.25044	8.47883	6.21055	5.71877	3.67673	5.11815	6.38991	4.45094	8.37365	2.80414	3.29596	5.12214	6.52289	6.42942	2.15348	2.15415	4.70989	3.93085	4.05586	5.61781	6.61946	6.28201	9.16931	5.92884	11.1597	6.5121	9.85685	7.42457	6.38019	7.39152	5.01957	8.10991	6.46456	7.89218	3.85802	9.51138	3.14798	3.55536	6.37625	1.03911	3.64028	3.33869	10.4715	10.3488	3.23456	3.57859	3.87834
a21b7ef16be5e13a92d3a2d886df2ad53cbcc435c19f0d8e96810a67fff1b263a2713805765a76153c74bd201c71c723b9d4f03639c99ed6b3a72b2919580256	5.29285	6.72674	7.48155	9.56192	5.97508	5.88227	4.037	5.51036	6.77026	4.04977	8.40328	3.93324	2.98937	5.74238	7.11771	6.96911	2.7065	2.46721	4.74738	5.48931	4.04682	6.32909	7.19994	5.83382	9.05844	6.6486	10.3516	6.10998	10.439	5.12043	5.26911	6.5384	4.49896	6.92496	6.33936	7.76275	3.75771	9.57712	5.04713	2.91893	6.07964	1.51153	3.75101	2.82788	9.82859	10.2928	3.27765	3.10556	2.82521
c906c2eeae978ed5dfd2707cd2729e43ab11a58baed794263b7d03d9fea9de342572eb376934b700937d16079d91abbcf7cccddba7530df7df9d5fc15f0564b5	5.60123	6.97086	7.22778	7.5075	6.06999	5.33125	4.14796	6.05114	6.92521	4.14347	8.8674	2.68906	3.15206	4.91384	6.7952	6.30733	2.29802	2.76518	5.04158	4.50342	3.97651	5.55204	7.76827	6.0187	8.52362	5.57234	10.3157	6.20183	10.3244	7.56907	5.63547	5.74784	3.50416	7.45503	6.71041	8.46509	3.95661	9.81093	4.13433	3.76353	6.14411	0.5475	3.1952	2.87891	11.1375	10.6738	3.14698	3.77522	3.24908
271916b28dce1d31e9cd4b44b8d18512b02fba24b4c629d74f51385bbf31c91323309d14ff06ce6b1bdc63a454237272230b5a2b65aeb78c8a471f8d86e961c4	5.55733	7.02614	7.13807	7.91852	6.23763	5.91239	4.08558	5.62087	7.10541	4.21211	9.4058	3.18788	3.43301	5.77706	6.54349	6.77852	2.3273	2.3226	5.93106	4.54212	4.21898	6.28449	7.63298	7.16585	8.00704	5.15375	11.0225	10.6565	11.378	6.07808	7.32813	7.60586	4.58137	8.77091	7.21514	8.35018	4.52197	9.78827	3.08069	4.19378	6.65888	1.24554	3.96868	3.64258	11.1813	11.1952	3.72849	3.99422	3.53276
f148e7208e0469afc7f4374cafbc6b1cabbd74b728916639bd1ef43f50256ca30e865078063ad96dc521659373cb566c72a66e95afe7a5db4939492a453680db	6.2545	7.2105	7.6166	8.8559	6.38746	5.28546	3.76032	5.63502	6.42664	3.47052	9.28828	2.85735	3.13598	5.90826	7.30342	6.29756	2.22588	2.48439	5.25285	5.59787	4.42283	6.42885	8.25002	7.20891	9.43027	6.01983	11.6671	7.84128	10.0434	5.83344	6.3529	7.29789	4.28447	7.85543	6.83276	8.40134	4.29862	9.61553	4.28351	3.26455	6.6441	1.17067	4.21912	3.3755	9.66873	10.622	3.88727	3.88331	2.81973
0a9d31c877db3969ed071b089cb5e68d5d457e3519fe411bb247d50e1854155cfc58a727e084577c0197578a85900b94a78cc9430d0c1b2e292479673fbfaf2c	5.68618	6.91885	8.04335	7.7899	5.73293	5.96184	4.27911	5.56424	6.83498	4.29541	8.78369	3.40646	3.38011	6.20159	7.55373	6.44017	2.81275	2.47944	4.50755	5.41476	4.21607	6.71406	8.12195	7.58976	8.14084	6.89907	10.8927	6.9267	10.5383	8.40945	5.95117	6.10529	3.02593	8.48101	7.26402	8.46253	4.38062	10.2682	3.74027	3.22394	6.3307	1.14871	4.33761	3.61518	11.2427	10.6374	3.67837	3.84621	5.01291
819a78ea95c111edb446e5fff7097e47a8b301057856f0552dede57b150078bd979f59c8420ebd775a040895704aa546eb838f9ca636512e78f02dfb135d015d	5.98337	6.96665	7.23719	7.87382	6.39651	6.56128	4.1269	5.66019	6.5686	3.28473	9.03717	3.32926	3.81672	5.86201	7.35829	5.99817	2.20197	2.60431	5.00202	5.43889	4.26041	6.72696	7.62732	7.33249	9.06832	6.12615	10.6085	5.80794	10.2003	5.08631	6.39769	6.74746	3.78817	8.39737	7.03679	8.60536	4.11315	10.063	3.28892	3.39735	6.00488	1.44751	3.8928	3.35268	10.9144	10.8852	4.02796	4.02177	3.72888
e89f2539360a5e5d770bdfe2d7a3d59834797ccb89ca15ea5f4254170969b7eccaa89269bdaf28c6d64d5fd2b5fe4379e6d51ece8aae1d64dc6aaed0b6d7ea94	6.12201	6.83578	7.44321	8.648	7.01498	5.78312	3.08979	5.43342	7.38574	3.5756	8.82226	3.31461	3.40318	5.81639	7.21297	5.28943	2.41593	2.73234	5.04529	4.288	3.92116	6.54323	7.22234	7.41477	9.01621	6.40271	9.92305	7.94939	10.1992	4.93034	5.8647	6.70875	6.01109	7.62033	6.50473	7.99707	3.87331	9.41506	2.80922	4.09886	6.15327	1.2605	3.89973	2.78849	9.88946	10.6525	3.7107	3.33626	3.60829
c47953b9c082ac4f540916b62903487e1a71eb2b6bccb1b7d4d7aec557f02c9f1317ea9a9715aca2cf89fc35a685b01adb39d4a200b77d6d15d9733402ae83fa	5.88405	6.88433	7.27206	8.91365	5.74271	6.13044	3.68176	5.79518	6.95012	4.93842	9.15948	3.72297	2.7066	5.61757	7.04636	7.41617	2.68176	2.65956	5.4728	5.86009	5.1595	6.58299	7.36547	7.02928	8.35923	6.56859	10.6496	5.68818	9.96278	5.69949	6.68709	7.0187	4.0234	7.83205	6.96582	8.31373	4.70523	9.75846	4.64525	3.95983	6.52777	1.42317	3.31217	3.223	10.2106	10.6089	4.13681	4.11239	3.18417
0d41a3fd378293ad4ff347910fa6dfdcf355a9071c389bd489c5ce83e3e91bfc9ad3baf779f8c6f542f8306e2e36a0bd0b8b68572fa027ab672aa69b0afcd1eb	6.26665	7.2288	7.17443	10.5653	6.83074	6.67942	4.66093	5.5692	6.88311	3.26288	9.3064	2.96225	3.11795	5.62529	7.3475	5.35548	2.20911	2.47037	4.64963	6.69191	4.2121	6.84701	7.75063	8.75824	11.9339	5.81882	10.9182	7.08711	9.64968	5.08096	6.86869	7.42913	7.56225	7.85501	7.60495	8.75378	4.39224	10.5372	6.66513	4.17055	6.30604	0.9711	4.32575	3.49781	10.4221	11.6293	3.82247	3.87665	2.39539
a2e1a8fb5f2964208e006c7040f8886fdee5046ca409154631500711b9013a4445099a7c79366f3ae15ff9ded757b67623a78b66e0b44ee02f61e373a4c80ace	6.15027	7.01499	7.03735	5.86139	6.71627	6.35154	4.13904	5.73832	6.17052	4.55234	9.38865	2.95133	3.07995	5.78491	6.96558	6.54297	2.87603	3.01894	4.9657	4.86714	4.7583	6.04978	7.60899	6.36528	7.72899	6.03959	10.8973	6.84279	10.1949	6.93022	6.00867	5.76	2.78891	8.86628	7.08974	8.92787	4.48974	10.2053	3.79295	4.48505	7.13093	1.46914	4.06974	3.8009	11.1725	11.3849	3.79821	4.28737	3.77303
6cdb1c7f04bb24506f82eab400d7ccabf132dd5c5900d193eb10e6858a310e211e2bb4e1df473a87cc3a2382e8354dcdbebf52ebd6d99a78cce69a60eb3ace5c	5.97935	6.92086	7.19481	8.0735	6.02434	5.08303	4.00716	5.45406	6.74542	5.14149	8.92468	2.7789	3.41336	5.47383	6.68955	7.26491	2.92241	2.34004	5.23858	7.73689	5.09543	6.00915	7.0463	7.02334	9.53148	5.68315	10.3498	6.43202	10.1817	5.76531	5.85748	6.30348	5.30954	7.96364	7.73406	8.32085	4.15164	10.929	6.59016	4.37446	6.28064	1.15228	3.75681	3.40459	9.45651	10.8285	3.44068	3.28278	2.95436
ae1531462fb6544e76c8c644cd77e3f0a3202a4f855e6b523c1e2a6333dbd1fb65ee4fdf699993566bf901b5bdcaedcbf3323cf7d8cec08ad835a82186a0d7cf	5.96593	6.549	6.8717	8.05214	6.91061	5.73981	4.05336	4.91699	6.67128	4.39928	8.17747	2.70473	2.5174	5.68654	7.0718	6.3651	2.35064	2.71101	4.53928	7.01412	4.43786	6.27088	7.11542	7.25231	9.21018	5.16844	9.28541	6.43615	10.6305	5.52409	6.23377	6.62959	5.38757	7.44366	6.97422	7.97981	4.18429	10.4542	5.86378	4.10385	5.90264	1.22277	2.96849	2.98465	9.56702	10.2755	3.59248	3.56045	3.68551
bb308443f2c98fcbcb3e4d2ab183db695c4bae69ddeb6f34268c8a2c613d780db07feed9f8d2f20c5ba2fbc909d1cc0e5890ff6c3272b9e7d8de12fe37214286	6.83863	6.91294	7.20848	8.13612	5.87736	5.57238	4.2267	5.43745	6.8064	4.94456	8.96035	5.67606	3.54441	5.96119	7.30133	6.93269	2.42302	2.71114	5.23624	7.55555	5.18044	6.29098	8.21395	6.41794	9.06253	5.72689	10.1667	6.80083	9.83695	6.05659	6.06418	6.11864	4.9614	8.27127	7.0626	8.29456	4.09937	10.4666	6.07283	4.45262	6.20225	1.30801	4.01209	3.23359	10.2411	10.9546	3.87812	3.95482	4.7731
8461df9d8c6fbb4fad4446d5711ec8ea1441a2bf483840ef5973c6ee1720b4394f45c61e36815624364fab56b6d09595627d3c3136f2392edb6db6ced540bf1f	6.17424	6.91777	7.01373	8.16961	5.8791	5.00162	3.64835	5.7703	6.42397	4.93131	8.74773	4.91882	3.72154	5.37955	7.06222	7.01993	2.53085	2.3597	4.95226	7.62693	4.93846	5.91043	8.03527	7.21927	8.73068	6.44103	10.4895	6.21183	9.69346	5.70747	4.972	5.7886	5.36085	7.91691	7.01249	7.6135	4.02162	10.6378	6.03266	3.84952	5.79047	1.12588	3.75512	2.64562	10.5321	10.3201	3.08705	3.61578	3.21715
a0bc675431d42007fd99d3fe34263363d8cbbd36307aa4d96a02296d4eb7484becf995229ed487fb4657506c8bb6241f96582e2b7997b4bd9baa7c83fac3259e	6.88352	6.8369	6.73238	8.07585	6.59897	5.87467	4.46565	5.59789	6.77838	4.35759	8.41471	2.9175	3.27696	5.65374	7.19642	6.79608	2.56145	2.71012	5.51252	8.21879	5.13769	6.38726	7.51905	6.91748	9.88854	5.10698	11.2563	6.99856	10.1809	5.46489	5.49816	6.20623	5.08343	8.30607	7.61667	8.37345	3.91785	10.8145	6.94109	3.92347	6.1597	1.12831	3.40633	3.05003	10.843	10.6375	3.48426	3.79222	4.16642
1814994cffe268509381b361828e5736373d197cc65fd88ca3c1cf359aecb96d2dd6bca859c682d6e0fd67c128d2e123260cb94b58525e61ac7d698959484376	7.00753	7.37181	6.96256	9.11572	5.72004	5.92168	4.01945	5.72332	6.84018	4.3078	9.44712	2.79426	4.15677	5.79175	7.09004	6.41562	2.50728	2.4562	4.38541	9.15548	5.56016	5.67341	7.45597	7.12625	11.0206	5.12859	10.7269	7.38979	10.2305	5.55529	5.79563	6.64401	5.99842	8.71454	7.47163	8.37382	4.04686	11.1017	6.63091	4.0822	6.78622	1.24416	4.38871	3.53179	11.9925	11.2791	3.69643	4.14252	4.52063
84e21b7314728792884d450940694e9e203539a3f8853eaede1b72b1178a3767d4dc327ce438a757f1a95ad0dfd2a4b8c6ece94cecc9119bdfacad95f395e20a	6.15395	6.79451	6.88752	8.88658	5.73173	5.68094	4.20576	5.08698	6.77763	5.10971	8.87857	5.33632	3.28145	5.48236	6.11942	7.26011	2.56916	2.77406	4.58095	8.28528	5.36499	6.11547	7.77339	6.20248	8.85122	6.17614	13.0317	5.51873	9.79745	5.84885	6.04511	7.3375	6.29396	7.58602	7.34155	8.85183	3.95638	10.8145	7.27403	4.6224	6.39862	1.24989	3.26632	3.30418	9.77682	10.5379	4.19027	3.64458	3.57753
a84ab3578f4aa5830f653dfcfa6388194ff934b71104ccb5367ec5d6e3fee19d79af3db60c7d3b9e11d6522a37d619e98bab532afb9311c9f05b15c9eefd0124	6.28279	6.62658	7.7048	9.36035	5.81096	5.51153	4.2091	5.24825	6.61438	4.09573	8.52619	2.75949	2.88886	5.53128	7.27727	6.1302	2.5193	2.58591	4.53829	8.27146	5.98109	7.15505	8.26031	6.59875	9.6304	6.72878	10.6054	6.16617	10.1411	4.3832	6.90829	8.3435	5.85533	7.18969	7.75478	8.89332	4.31826	11.7054	8.40416	4.4803	6.2173	1.19811	3.28119	3.20707	11.6935	10.4398	3.38862	3.49908	2.93238
6224f6f616513f2d3a1a4ae59afe9faf0fe14979ea3a9af9c494fd969be8bc754387280444951664f7cde08192bf17ca328d5d4d647315c734dee231440052b5	6.60023	7.19756	7.48963	8.85881	6.39106	5.64614	3.69996	5.63347	7.26585	2.96623	8.89584	3.25067	4.03764	6.31075	6.93705	6.22139	2.4095	2.36061	5.64435	8.59826	4.98105	6.62697	8.74676	8.88132	10.4113	5.69544	11.7653	7.83924	9.82648	5.50069	6.00594	7.17693	6.42763	8.13836	7.46545	8.95852	4.18358	10.8207	7.49173	4.55167	6.42133	1.119	3.91812	3.3807	11.019	10.9433	3.65466	3.59089	3.36026
6c30d68380b76da63df14a47f99c5785610195a3fc999e100410c943ed893358d4d7aabd5cdf9ff0f5ee2bb5cebe49a5318be8d33cb8650918831b2a5304312e	6.25189	7.11549	6.38209	6.93673	6.79355	5.91612	3.46293	5.27821	6.86466	3.66379	8.56767	5.88341	3.32986	6.01404	7.25868	5.31621	2.32226	2.58035	5.36514	7.75152	5.25218	6.90637	8.27385	6.67979	9.37298	5.62834	11.1417	6.07351	10.3294	5.22345	6.26551	6.97088	6.90063	7.86159	7.17449	8.69152	4.35978	10.4033	6.008	4.90234	6.39555	1.23762	3.59073	3.26549	10.0426	10.6176	3.29993	3.67182	3.41474
3c7f7ca5410092c3a38fceeaca4013af71810f4488eec3687a54fe9c9f922015e8203e19723454c1b4e044c9f56d4c3b21dc8bd2f41c2e0659986293adce8a4b	6.10327	7.16181	7.63618	9.0797	6.67876	5.50472	4.1314	5.62406	6.54718	4.14914	8.63308	4.34328	3.64109	5.71333	7.35603	7.0168	2.54742	2.52828	4.6378	7.7056	4.86661	7.13495	7.91421	6.47485	11.8021	7.07539	10.7986	6.13795	10.2845	5.90075	6.23502	7.019	6.3929	8.98007	8.24846	8.81842	4.45439	10.9782	7.05359	5.31778	6.66257	1.7504	3.854	3.09015	10.5317	10.4815	3.55602	4.07688	3.0581
0d10d4a7c758781cb6f25b3b4000b78821067f80a9df7a7620385ec13659f8e9b88a7c914a3a158b4a68b9775437c9428be5643a1389d3b85f7de10221b90970	7.23736	6.92785	7.61153	7.89039	6.21342	6.58444	4.63395	5.52216	7.05031	4.19479	8.9213	2.63426	3.53603	6.21818	7.62919	6.44567	2.28396	2.56357	5.73404	7.81627	4.60969	6.91112	8.36395	6.68249	8.74166	6.13467	11.733	6.82462	10.011	6.69275	6.09656	6.1251	7.05252	7.90743	7.07749	8.90895	4.72319	10.8632	5.51806	5.03297	7.08323	1.4453	4.11287	3.52767	10.1605	10.851	4.15152	3.69551	4.54923
caabb92590edae9d5660ccb49b1aabadcb990ef9047fe96ddbb03cb322aeefd11a4e4d3d8970313f515a8769c5d19bd38eba1b15096c3bd1e32874032f5521ce	6.29292	7.08312	6.77677	8.23031	6.19451	5.82081	4.23548	5.24924	5.94281	3.70721	9.1429	2.42795	3.16855	5.3046	6.88398	5.39489	2.44343	2.47134	4.48705	8.22235	5.44976	6.01918	7.63298	6.9935	9.22562	6.17614	10.0063	7.01107	10.2808	7.92738	6.00396	6.18257	7.9542	8.00584	7.34124	8.90502	3.74248	11.2393	7.02916	5.49745	6.37883	2.8437	3.7564	3.48706	10.5773	11.175	3.70894	4.37095	3.34824
374dc695c4c997918c8573dd9f1ee8f9dcd2ec27cfddf3369fa03f9414728df903b7a99c05b40f8769210bdde94201ef649ac6a4a6dfc88510cd7ed29b4f2e0e	6.47462	6.96888	7.02279	7.21638	6.33991	6.3804	3.96859	5.66287	6.89164	5.17881	9.724	3.0513	4.06936	6.0408	7.83195	8.1961	3.2109	2.41883	5.68416	7.65889	5.46757	6.34265	7.82755	6.90278	8.91272	6.0513	11.2628	7.64579	9.91408	4.62121	6.38463	6.26922	6.08549	9.40875	8.36668	9.10342	4.26051	11.0047	6.73871	4.58915	7.70929	1.28304	4.08346	4.05896	11.5387	10.7457	4.32767	4.24394	3.15705
921e0cc64f4a04a5e96fae9dc761ed6ce7abee25e3645d001e6427678bd011f489a6bc074595807f813ad4abaebdcd5eb6266c48b1e3037073ea4a3730d1a550	5.6692	6.7049	7.32915	9.64149	6.74443	5.88077	3.48335	5.29359	6.56824	5.60549	8.78113	7.30445	3.46012	6.49219	7.03858	6.39827	2.20087	2.48963	4.91383	8.00171	4.86107	6.92575	7.43986	7.45284	9.13702	5.96007	10.3168	6.88682	10.8071	5.35647	6.27804	6.90259	5.31402	7.30864	7.01725	8.55845	4.28716	10.3097	7.68886	3.94538	6.0318	1.10243	3.66562	2.99654	11.094	10.3095	3.17257	3.32616	3.1287
629d8cc7481458c706b99fca2a108b114a064c72270a481940e961443ab7e54d58b3e6e674e68e5b82cc97ca983cc4d024e5ec300e14e802a19045ca0fbddf67	5.97653	7.10668	7.25714	8.32744	6.78956	5.90464	4.34402	5.45812	6.66402	3.77624	8.88168	3.22108	3.424	5.81604	7.22139	6.40063	2.53062	2.55222	4.99035	8.22235	4.74138	6.16274	7.80376	6.8048	9.10971	5.59898	10.8764	7.24928	10.6426	5.54574	6.18594	6.68415	7.99878	8.26011	7.19559	7.74535	3.98288	10.7622	7.09593	4.97725	6.45715	1.4041	3.3716	3.32473	10.4039	10.6678	3.46325	3.68872	3.42959
f3981819d193025e55a6d194fa7f803ec0cd1f870af17385735bc8ce2da7f5603aa12f3f36104a153ec69dce3dfa8c5b9fe62bb59e6a3fdf1a7daf4892b1af87	7.07343	7.27317	6.87511	9.58408	6.97767	5.64253	4.55117	5.26679	6.2824	3.65282	8.9068	3.38982	4.52983	5.87575	7.63744	5.80948	2.66858	2.2956	5.17875	10.9456	6.31402	6.46214	7.2338	6.16573	9.93955	6.73433	11.1497	9.13389	11.2684	5.33995	6.54526	6.55774	8.09327	8.26678	8.48919	8.58989	4.3261	11.7132	7.97091	4.97742	6.71043	1.30163	3.24811	3.71145	11.5899	10.48	3.91388	3.92175	4.49974
5f8a48028b4b37d2686c9c5186a65c7af648d218d0851947f6ef1ac8dd5b6364064084ee320d992d99dc239b3014abe6fdb7099cb5639a69e758047767bf702f	5.64421	6.57896	6.3547	6.5339	6.0429	5.46984	3.80284	4.97364	6.39781	5.0293	8.99313	3.75869	2.73253	4.90583	6.8321	6.86104	2.10307	2.53334	4.74461	5.4501	3.86335	5.84093	7.28924	6.76823	7.60677	6.34122	10.9512	7.04512	10.3268	4.03279	6.15824	6.5157	3.29326	8.16633	7.06758	8.6784	4.81995	10.1245	4.06456	3.99623	6.6499	1.09449	3.45585	3.10137	10.761	10.069	3.40246	3.27206	3.13608
47b2314fda243c5908a8d5b88e9176efde258c06bd2ec95e318c4c4c9acda0930a93533ade6380a6a32a1eab06f445ac5babc41319ed98ed7f1533899ba60734	5.93052	7.36784	7.01481	7.10445	6.57084	6.7983	4.61941	5.90117	6.85567	3.71176	9.19009	3.24415	3.218	5.63701	6.8379	5.99713	2.27953	2.61141	5.04327	7.5063	4.53307	6.6807	7.61392	6.65381	8.49089	6.59796	11.5085	9.67927	10.4592	8.24436	6.38735	6.11778	9.04903	9.09063	7.13978	9.28526	4.48923	11.244	6.59145	5.64069	7.28691	1.31038	6.21087	4.29862	11.0347	10.9727	3.78859	3.83276	3.5604
9e91e28dcccf8f789e2d8ea7b5ceb7875adeeb491aab51969d46e102649c857284813ddd6608758eb8aca448f7accace6ede4b6b5671d4c907959cbbe21730a1	6.38592	6.92867	6.68732	9.30937	6.1834	4.41525	3.2284	4.90692	5.23012	4.53	8.36152	2.7766	3.29808	6.1221	5.97843	5.66556	1.90389	1.78285	5.2655	8.09472	4.80388	6.31904	7.28067	7.02865	12.9637	6.85915	12.7173	9.11039	10.2212	5.71773	7.88148	7.44365	6.5078	8.44529	7.29984	8.87733	4.54142	11.2821	7.20072	3.88229	7.26152	0.86985	4.07901	3.83483	11.0886	10.3451	2.61404	2.94088	2.081
4969b017d3dbe388994c79dc1f0fc66e2657137dd868e251ebc10223010cbed14025cef5ae1d07ecadb64826e4e98d911528679cff6734dfac5b8af58fc73e02	5.88303	6.23413	6.81619	8.48509	5.9667	5.36449	3.94143	5.30474	6.75204	4.93366	8.07971	3.23483	3.11861	5.83297	7.26487	6.63582	2.04639	2.35938	5.95085	6.06389	3.57358	6.19301	6.85498	4.03964	8.48426	6.3209	10.8575	8.84894	9.29535	5.20421	5.6255	6.9154	4.86718	7.42871	6.43179	7.73162	4.12056	9.99713	4.70483	3.812	5.77175	0.98138	3.45824	2.8527	9.99476	9.92198	3.65717	3.14955	4.23248
ed0f3480c9f74deac9419a66062dd86782b161da326336c45a5b6304461eb0f7780e355835abe7975967fb2c889222e04b8658c72d9054f35958b66c2fdd2182	5.84923	6.95464	6.995	8.04142	5.75233	5.36841	3.99123	5.63484	6.42943	4.15029	8.62474	3.27936	3.35065	5.61723	7.09412	5.72435	2.39332	2.59197	4.85598	8.12432	5.20207	6.01632	7.71537	7.16529	9.37021	5.77785	10.9691	9.06729	10.0448	6.05606	6.29904	6.95198	6.39145	8.14429	7.49996	8.5478	3.99898	11.0481	6.97275	4.48626	6.21985	0.98946	2.5832	3.18971	10.3399	10.587	3.36526	3.57221	4.46898
80e1f31f372dbacabbbccab7b0af1f561fdd6934be2075fcca7418eec28cfba971643e1250f66fc49671d808e1e930731756e11dc216b9b522208a14ff0f835c	6.75917	7.16331	7.0266	9.5518	6.40535	6.36028	4.08591	6.56212	7.29535	4.23411	8.71196	4.51729	3.75214	5.61959	7.4065	6.41399	2.4458	2.51125	5.60013	8.72132	5.35167	6.4065	7.82215	7.02963	10.5933	5.78941	10.6049	7.69407	9.80282	7.30286	6.56812	7.27852	5.50709	8.32746	7.43904	8.74846	4.29454	11.1947	8.08383	4.29313	6.42491	1.18721	4.25277	3.46816	11.287	10.9205	4.09835	3.73669	5.1855
0fdc6f41c13f01c2ee051802f285cbc380b6395d3a7e9e68c54efb0fda5a191131caa60d18fd8be2cb4192fae83e69fc5e1375f25ae140fd09be719f3f725a22	5.46949	6.74828	6.35185	6.08491	5.65873	5.52642	3.94675	5.54007	6.66307	3.28546	8.90519	2.73828	2.95453	5.4264	6.89729	5.5952	1.94151	2.61431	5.48322	5.82383	3.98624	5.69575	7.4102	6.432	7.63863	4.82647	9.46515	5.38724	9.3756	5.32666	5.15532	5.50275	3.21561	7.5807	6.27128	8.07958	3.54468	9.67476	4.20775	3.60893	5.37064	0.7398	3.26245	3.0066	9.28205	10.8065	3.88686	4.13335	2.47081
1cd1af49e90176b518aa221115f448bce7e6313b16bc792acdd6525d31f9bd232bfd84c6cc8c08120f73a11e265c3b252513f701c9dac0a47b887451d57250cc	5.42896	6.7859	7.14718	8.04464	6.52842	6.29416	3.88783	5.64078	6.83761	4.4672	8.68644	3.14424	3.18768	5.98809	7.12042	6.83874	2.0576	2.58691	5.18737	6.45456	3.95575	6.47877	8.47073	8.20582	9.61447	5.52732	11.4564	7.16494	10.4408	5.84902	6.42884	6.65101	5.54698	7.95644	7.21263	8.58586	4.16817	10.3965	5.33133	4.08265	6.41837	1.55678	3.58798	3.27806	11.1156	10.6727	3.97877	3.89006	3.28842
40022179a9ec1698f239c80480c832d9a61d5da504e440edea6dcec0bf595891973fe992e55e018add5a0fbd70cca2bd794d52e85fc363e970ed321efddc163a	6.8204	6.86629	7.80898	8.78724	6.52802	6.19363	3.5821	5.44169	6.70553	4.91231	8.30237	3.35342	3.08867	5.47391	7.39715	7.56024	3.25741	2.65223	5.41759	7.20502	5.29985	6.86722	7.69329	7.50167	10.209	6.55952	11.1308	6.21615	10.8415	4.60531	6.78666	6.64297	5.81373	7.49741	7.1816	8.88466	4.42157	11.2043	6.85181	4.7365	6.49036	1.7928	3.37185	3.60876	11.5701	10.9901	3.76812	4.00612	3.72899
7c70a21784b0e4a4b5da7f66ad88c85eb6e7c5bc043cf945ecf092eddddc162739593f7d92dd55453bd3fe639b7c289a9dc055978ac5862e570fd77d721e5983	6.08179	6.83002	7.10282	6.96878	5.48306	5.46739	3.83889	5.69652	6.55825	4.30791	8.91395	2.50868	3.63227	5.07451	6.59213	5.68471	2.57914	2.2317	4.72431	6.59482	4.43758	5.74739	7.8343	6.90147	8.06101	5.24567	9.75874	5.46973	10.1158	5.11432	5.70339	5.89821	4.87844	7.73247	7.03936	8.55597	3.87777	9.87745	4.67809	4.00765	6.21597	1.06977	3.68933	2.88003	11.0904	10.6136	3.17304	3.83228	3.68331
c8f262d5bd0fdaaa931daf245b1923e5672e522fd1033609682ee01ef437ec8e71d5e255b0f9ce6558a18cd78f1049d79eea18938e0826348f57a396dd16b153	6.84955	7.12088	7.41851	9.15537	7.07905	6.15351	3.83218	5.39309	7.01188	5.14807	8.54919	3.21041	3.60893	6.25155	7.43542	6.98855	2.50403	2.29841	4.50862	9.08346	5.77725	6.79209	7.46419	7.08058	11.1351	6.52053	11.1213	7.046	10.6011	6.47601	6.59191	7.09874	8.76083	7.9851	7.87704	8.8104	4.49478	11.1967	8.57649	6.0723	6.6447	1.65141	3.84981	3.57901	10.4399	10.7574	3.6335	3.82072	3.6746
2027356e10dcff5c81755e58b2f8e765bc7dbb57591ddfcc2c2ab9752296447585eda25d4a91e166cef0b852e946975dfaa2f6d049308637a7eadc0860403d92	6.08261	6.94356	7.44333	7.42018	6.31651	6.75229	4.0283	5.80778	7.08266	4.81668	8.79441	4.21102	3.63644	6.33864	7.72442	7.46978	2.43932	2.73704	4.37409	6.6332	4.71954	7.23318	7.02922	5.66446	8.77195	6.42708	11.6368	7.76083	10.263	6.2846	6.32495	6.90886	5.0222	8.67801	6.98051	8.53467	4.57215	10.0866	4.35225	4.08228	6.42967	1.20649	4.04704	3.48689	10.8362	10.3033	3.8225	3.86761	4.21783
81cc06e7a9c9f7665a9c0ae7a3ddb3a7909d947359ac10fd8f3567f5fa7be9f710b473c60ffccc0904afc037f9ca27cfca0ba3d2be58e1fcf83f34aa0fd675aa	6.57435	7.39142	8.08717	8.07687	6.68623	6.14724	3.9415	5.68583	6.38408	5.34295	9.1292	3.96304	4.35851	5.56654	6.9371	6.50326	2.7316	3.28167	5.17006	9.47143	5.55509	6.74614	8.05222	7.19342	9.05335	8.00283	11.6729	9.18248	11.1652	5.67366	7.01979	7.07259	9.66282	9.24793	7.35507	9.15793	4.86481	11.0378	7.25049	6.45477	6.44535	1.67124	3.91736	3.74494	11.4143	11.3391	4.21477	4.25309	3.65665
ffcba27a3bb96514d64196ad97c1d43dad9d77fd3a37f703e3971553e033a7c9a20cde551478a09638d61e6562a3aaaccfdeb84ce391d3030e22443c5177a5b3	7.2283	7.03046	7.19287	9.82035	6.98045	6.08437	3.94978	5.23105	6.67865	3.7566	9.07802	2.96152	4.91304	6.15482	7.55933	6.60116	5.15273	2.4471	4.2667	10.1795	6.48842	7.05812	7.12557	7.21909	11.0754	6.50174	11.3298	6.98648	10.4847	6.39965	7.20494	8.88561	6.58349	8.1373	8.29428	8.46063	4.3522	11.6674	8.74272	5.58728	6.97152	1.37895	3.64803	3.38826	11.5874	10.6439	3.51516	3.67535	3.43636
019fc3186046f79a2175e3d6df326c9858d7bb360290b719a7b9205d4353f56905c06d397b4faa37bb1ed76608a9a5f0b4fe664066d1e1c74c2537a6618abf5b	6.25996	7.03201	7.42764	9.06135	6.54076	5.85621	4.05049	5.87873	7.04913	4.21297	8.85488	3.24622	3.59471	5.55572	7.08026	6.58684	2.42503	2.66053	5.25842	8.4678	6.5103	6.05015	7.14073	7.04036	9.88608	5.4548	9.14001	7.19634	9.71806	4.99143	5.78592	6.5045	6.5785	8.59247	7.98026	8.36668	3.84488	11.0727	7.86073	4.56662	6.07175	1.20677	3.8236	3.28704	10.8114	10.7938	4.19564	3.8582	3.71715
d743b33e4dd53f552388b636e12cdbd92f74126a6bc190025d20c459cf8786654d949bb31d975e808a7447cc9cbeeffa47c2996cd6590d03a7016cabbd7be6c2	6.21517	6.50524	6.8511	9.08729	6.33808	4.77852	3.65912	5.21406	6.8063	4.946	8.52363	2.87034	3.58916	5.187	6.82962	6.71112	2.19787	2.65019	4.614	7.9098	5.59131	5.96248	6.68365	6.64461	10.4384	5.72783	9.81782	6.6182	10.4876	6.07206	5.62388	6.15563	5.11378	7.34417	6.97966	7.88588	3.86013	10.3652	7.64421	3.94911	5.89257	0.87632	3.67444	2.93168	9.5675	10.2438	3.3586	3.3211	3.06524
061cc82ae3aa085d8a1d542619417a7c711ac5d6b29aa5d4f09f9a971a262e59c1ceb3813f0446b8dcc59363d443a703f608470dc00ecf05a502222826605f7f	6.22874	7.07987	6.58615	8.26427	5.97969	5.57188	4.30025	5.83208	7.79242	4.43432	8.86799	3.79443	3.67802	5.74277	7.01337	6.676	2.3309	2.65942	4.90882	9.1095	6.48615	6.16664	7.36054	6.72351	9.76113	6.60395	10.7027	8.19101	9.83496	6.4471	6.27463	6.49942	7.29495	8.17335	7.88582	8.63857	4.32084	10.7321	7.34285	5.02561	6.24192	1.28674	3.38579	3.46137	11.0773	10.5661	3.86564	3.69396	3.08098
df7eee5fee5848050f7cc169e09c931825e35f52a2d660d371df0ab8143e519533d7387f676bf8329f9f0fb12a8f200ef6e5e2487e484643b31bcb669043d703	6.96959	7.05528	7.38529	9.74039	6.37821	6.24691	3.99372	5.58322	6.47515	5.55933	8.86831	3.66287	3.95002	6.00099	7.62498	7.54874	2.99336	2.3279	4.75086	9.97562	5.70698	6.41566	7.91194	7.16739	10.2693	6.40701	10.8378	7.2115	9.67631	5.45459	6.11152	6.70225	6.79883	8.07867	7.92278	8.7159	3.94804	11.4105	8.8826	4.80153	5.97446	1.41616	3.76544	3.12258	9.13575	10.5357	4.14953	3.23685	3.6524
2997b35a3fdad86ba832734aa82308762d4b9bd62c6d026be983ce553bb6a9c2cc8954dbda0c6b537372b020c5ede375288ac8c6d6d6a203cc98be7b7d8467f7	6.42751	7.33959	7.48048	9.01522	7.0015	5.74886	4.40153	5.86153	6.99096	5.79079	8.78729	2.63146	3.65464	5.83489	7.59529	6.38146	2.42808	2.62496	4.91518	9.51188	5.82243	6.52137	8.17046	7.34397	10.7049	6.19152	11.025	7.44368	9.59984	5.40104	5.93041	6.63181	6.12686	7.92327	8.43184	8.12586	4.27914	11.3677	8.38561	4.42004	6.14346	1.14118	4.2849	3.85569	8.52467	11.2948	3.63754	3.70587	3.78499
35d9452efc23b2dafa439bb25351aa3a37157fa9c9d42ebc795994f16088230f334c09b6d4ebf49fd7a7b4d9d23f2537397b339dc7b0086ee8ba529731a5be00	6.18808	6.77748	7.83349	10.3483	6.77194	5.80916	4.16367	5.10495	7.17702	5.31636	8.43866	3.66152	3.30024	5.43643	7.64908	8.32166	3.28625	2.58481	5.10202	7.4938	5.76961	7.24977	7.21428	7.05837	11.8956	6.37715	10.4639	6.15382	10.7247	8.0862	6.50963	8.02413	6.4407	7.84831	7.00631	8.58857	4.01939	10.6669	7.58047	4.30288	6.16078	1.49294	3.84415	3.41739	10.9669	10.8494	3.98995	4.01288	3.44739
7ca970a2162243e67a9d2f24e5c7b15f4c58747d0bf7d5453e0be3f38159d2229bd0fbe556bbd852d1d1bbfc2c1a04a4cfb82dbe1d6f302f954078f5fe2739f3	6.9315	6.37371	7.34171	10.4574	6.14906	5.37167	3.62416	5.02182	6.32784	3.43709	8.24787	3.08998	3.82208	5.62401	6.78453	5.15962	2.10066	2.19528	5.08199	10.2809	7.23832	5.69653	7.15471	5.96655	11.0902	6.20983	10.3764	7.55613	9.96264	7.24857	6.03844	6.86871	11.2906	7.50868	8.48273	8.24551	3.95317	12.0438	10.4484	7.5382	6.1226	1.47599	3.61448	3.13036	10.9861	9.74222	3.43327	3.20807	4.0519
9b3dc98948e4f1b07af5417b6b4cec862cefe0a303d079d2fe762836b25f345b7b2ccfe63bfca1681976d55ab4d8d02cc04ca92368ba9a73e65b1d7e15ea16c7	7.1491	6.90211	7.91709	9.35941	6.33136	5.48398	3.53114	5.44163	6.35426	4.02926	8.75984	3.79051	3.65292	5.64932	7.41354	7.36492	2.64454	2.55874	5.16945	8.65649	5.4769	6.64119	7.88926	6.63126	10.9856	5.81493	10.711	6.50283	8.56022	5.22744	5.88936	7.35501	6.9977	7.41536	7.93757	8.20773	3.63679	11.0418	7.81553	4.45338	6.89685	1.00603	3.61135	3.12023	9.40719	10.4432	4.08738	3.67739	3.26376
4931106d04e1961a191bff96d697fd212c4d0d994d28608b9c4ccfc5c607954b4b49825ffadb197c27fd7faa2e6393d222ca0b70f9343ab9e7161caf80d5ff00	6.27486	6.64059	8.25407	8.81304	6.0797	5.65228	3.275	5.4346	7.21849	4.25718	8.59575	3.39122	3.95015	6.66594	7.58855	6.42088	2.30517	2.51536	4.94038	9.48537	6.42343	6.49114	7.33565	6.53362	9.33125	6.54263	11.4308	6.17808	10.5357	4.02985	6.05927	6.73101	7.63875	7.98828	6.79038	8.74059	4.58726	11.0911	7.90575	5.86576	6.57254	1.60095	3.30358	3.0873	10.8504	10.4473	3.74626	3.25752	4.40373
54e71e9531c6357f53b44da3d57aefb4403b92c6d583c84ea1027333d850f0452f35ac3aa8496ac46bc03960963524934f4e771b3e7c1d38d1314b59aca1ea52	6.5423	6.69035	7.28977	9.22896	6.33892	5.62987	3.97648	5.82223	6.70855	5.1957	8.49923	4.46361	3.77283	5.88283	7.29646	6.83031	2.3622	2.8388	4.30022	8.74375	6.19012	6.5619	7.14978	7.5108	10.4134	6.18207	10.7529	6.15541	10.5761	6.22752	6.26073	6.83621	6.01421	7.95318	8.19616	8.37886	4.24462	11.3103	8.47799	4.32138	6.22239	1.07179	5.5267	3.03596	9.90974	10.127	3.32315	3.51663	4.7178
a3877304710d4ff15d27b71b90bd8666fa202175273b112182cc1e878727ebeac4d76922298f6743bca8052b73d0a0f7a4c10692363c33212a61ca081182b304	6.16111	6.98171	6.52205	9.28543	7.0889	6.50686	3.71598	5.3249	6.90118	4.521	8.17668	3.34797	3.65292	5.8577	7.61632	6.6012	2.41887	2.3763	4.54246	10.0883	6.45973	6.38572	7.21116	6.91924	11.0061	6.17855	11.9027	7.06547	11.6606	7.35411	6.37698	6.33625	7.59563	7.86118	8.06722	8.90662	4.11621	11.6998	8.95311	5.22473	6.49539	1.00392	4.10823	3.52912	11.1848	10.1791	3.31233	3.27296	3.40413
255655fb4f7f194e832344b534bc39d51d5f4ac39ecdfce46106c50b49a90177468357133cc85f8731fc63fb7cfaf61295421b9bb4b571f412af8228402a6404	6.29767	6.86806	6.94707	8.67556	6.33323	5.49732	3.94804	5.78584	6.75053	3.70105	9.06154	3.37143	3.35187	5.47103	6.86558	5.86349	2.34058	2.75031	4.96262	8.32397	5.49701	5.36821	7.97073	6.9716	10.543	5.92398	10.2406	7.67265	10.5398	6.86295	6.81344	7.23085	7.40595	7.67464	7.14939	8.41301	4.34165	10.9165	7.6556	4.89796	5.99123	1.07494	3.86306	3.36003	10.2771	10.7239	3.37532	3.53509	3.8252
b54b643f0f391330053f0c80f08cc08b16c47092ad01b28e6f4b197ea7f364e2290e86d7d21b47d2888938814dd13e40d8901818fa953b5b297c5386fdd64246	6.22341	7.39181	7.14129	8.42746	7.28155	5.9967	3.86125	5.83564	7.43776	4.88263	8.91393	3.54522	4.13188	5.53577	7.25851	6.25441	2.95882	2.44062	7.66803	8.47341	5.77073	6.28622	8.10855	7.96108	10.8882	6.42766	10.8984	6.67244	11.6557	5.59785	7.21443	7.27826	6.17104	7.93149	7.07963	8.42593	4.93689	11.0042	7.43539	4.03996	6.59913	1.13167	4.43439	3.55885	10.537	10.9273	3.72675	3.81035	4.79551
71d795d6ddfefb3d58e90c1ee380c84cebec899f6ea395a152f88e54582eb6a9db395ad18229a5c11a79644d4d2de4aecf24a939c0b6c5fb9d2ded86b41958b3	6.23653	7.2294	7.75855	8.67251	6.61565	6.21965	3.82464	5.42937	6.25966	5.65282	8.99524	3.01007	3.96901	7.12939	7.33475	8.28663	3.31668	2.57858	4.95339	8.92981	4.85361	6.85405	8.29849	7.52241	9.28184	7.01928	11.7602	7.02381	10.5404	7.14834	7.10405	10.2467	8.30627	8.53857	7.50189	8.84263	4.30392	11.1352	7.1391	5.90829	6.49255	1.37162	3.89905	3.56962	11.0633	10.9214	3.64056	3.7373	4.01981
3c1517c22d2dfa3f53737552b4ebb991e3bbb8a9b4c1f99f578ec074d9f41f4dfe8e4d3a2b0cb68c9594557beae4b963d086dad2eb6f295e77b814cf7e016fbd	6.43387	7.08535	7.46024	9.65548	7.00247	6.00369	4.01258	5.86103	7.31221	5.56897	8.16621	2.5686	4.33975	5.51918	7.2373	8.09781	2.83093	2.39965	4.91657	10.5642	5.91055	6.74035	7.98436	7.07047	10.1129	5.78987	10.1665	6.79565	9.94164	5.18281	5.89882	6.71085	7.49975	6.80464	6.77305	8.15677	4.18094	11.0141	7.98535	5.0263	6.09429	0.96174	3.8182	2.946	9.40201	10.4855	3.9755	3.86242	3.17758
a83ed8a99245e4349c4fa3ef20c3ca3603d02850ee1e205c097599cacb5b0bca35bc0c2a1534fd6d7401eca96d658d324680b77e68ca64aa24ac41ec5d61eacc	7.06777	6.97038	7.35159	9.93714	7.40735	6.14509	4.05988	5.47426	6.60012	4.47367	8.46349	3.41476	4.09913	5.76645	7.47249	6.89207	2.80413	2.80462	4.556	9.91841	6.0888	6.34789	7.64037	7.18941	12.4438	7.45783	10.5984	7.10252	10.1895	6.98467	6.87916	6.98331	8.935	7.87682	7.32683	8.37038	4.19463	11.5262	8.99702	6.10469	6.1996	1.69658	3.59729	3.64538	9.32531	11.0472	3.68527	3.82656	3.74558
1e99063c01fcf6045e38cabfe9419310a2845cc21c32513c68fe193d05fa5d838b5872868555f023d511adb8c90c486ffd11cc62ff35b0503faaba8cf90c752f	5.58585	7.09343	7.31508	7.04093	6.13803	5.23361	3.96326	5.64719	6.24168	4.82404	8.6262	2.96523	4.05109	5.17152	7.42832	6.98104	2.56562	2.75282	4.70957	7.15421	4.05542	5.90144	7.21569	6.72916	7.87662	5.56373	10.6489	7.55824	10.5247	6.63125	5.30565	5.83757	4.21581	7.68904	6.70872	7.91098	3.91987	9.74402	4.66838	3.38005	6.13666	1.11636	3.77638	3.0285	11.7201	10.4295	3.39528	3.59798	2.92223
ce17ef47f4ffe3792ceb6be42eef060d96c7fa409c4a1704d68820ee28970c8cee5085e0a5e8c4e6e59380067d924fc58203a7717e60c9b7570c06db3e8d9b0c	6.67253	6.81029	7.16733	8.64465	6.29366	5.67127	4.11657	5.89037	6.90177	4.84571	8.68503	2.69703	3.89266	5.68462	7.00905	7.29557	2.55816	2.4609	4.15107	9.41255	6.09089	5.86945	7.82853	5.92321	9.32992	5.723	10.9286	7.23862	9.71883	5.17146	5.78481	6.50987	5.76245	8.31913	7.53586	8.22862	4.15121	10.9764	7.84563	4.5079	6.09512	1.10239	3.23975	3.42983	9.93995	10.3144	3.58497	3.81114	5.10604
05e2d20a2eed85d150e675ee9553da3f5c4733058d99ff29eecd8bca9dd67a72ff314c45d469f4efa7966ac77aea17725a675eb4f5d5737cb3250565824c1672	6.58192	7.23526	7.00929	8.18278	6.51085	5.57739	4.28565	5.82554	6.2381	4.68957	8.92985	2.69741	3.93973	6.00349	7.68809	6.6012	2.39093	2.15592	6.32696	8.85364	4.80089	5.96985	8.73909	6.68455	10.1468	5.93012	10.9364	8.55876	9.49446	4.53388	6.53042	7.03816	5.73978	8.68496	7.07879	8.57674	3.93025	10.8537	6.80129	4.45159	6.42298	1.24468	4.292	3.38465	9.88804	10.7469	4.37029	4.11406	5.2373
0abd93a94b8e3db65e3f8811a9a42300aca06ca18afd6003e49f7583a90337c941ac7260f3a0fddd5e01b4c9781d2e49220eb38ae5f5987b19bba18dc687ce54	5.77403	6.96097	7.46497	7.02709	5.5773	5.32656	4.08452	5.76677	6.48278	3.95708	9.17619	3.3091	3.54266	5.55683	7.22077	6.78653	2.40949	2.6846	4.27111	6.56008	4.47077	6.18952	6.85949	6.2245	8.22515	5.94377	10.996	7.81586	9.68931	5.3556	5.76145	6.46755	5.03479	8.11062	7.19432	7.98531	3.6872	9.95941	4.49882	4.43504	6.48285	1.41844	3.74997	3.37066	10.7718	10.6548	3.69974	3.81327	3.43351
aade4fa9db79dbeef92746ec4306f3e5a616ef14ae319f80fff38454f3d0f1dc178f81d84c6bae8d523f82e5846532ac69c30e91b54f4f4c518cffc40937b4d4	6.08381	6.9531	6.77223	6.27631	6.21548	5.51186	3.86991	5.43009	6.38591	3.99775	9.10001	2.72069	3.21694	5.46098	7.21516	5.74868	2.7301	2.8466	3.83619	6.28844	4.33939	5.89756	7.89646	6.01837	7.48526	6.98663	9.93029	7.27831	9.97793	6.19668	6.0239	5.97251	3.89975	8.03957	6.73902	8.64789	5.19393	10.31	5.18068	4.01942	6.31483	1.09425	4.15115	3.59715	11.3328	10.8192	4.30687	4.11857	3.23888
fc85ddbe2787ffca3e8d8e8a8a087956722ee7d35d03398d7f4519a399c5b016680578e5750216fe36105e76e425d04290ad1b3a3dd34662d852c141bcdcf8f5	6.28085	6.72268	7.8079	8.79131	5.91802	5.50201	3.97028	5.83425	6.72805	3.36185	8.36983	2.81382	4.16891	5.69342	7.3853	6.04422	3.40559	2.15086	4.5074	8.39107	5.21222	5.8855	7.03574	6.70992	9.18577	6.89022	10.0763	6.33191	9.83663	5.22188	6.08406	6.6165	6.06895	7.84735	7.89605	7.93954	4.15848	11.2194	7.64117	4.30897	5.81495	1.01876	2.98597	2.86852	9.67762	10.0918	3.70894	3.59366	4.15161
093e74a48d78036236c2bfe0d2b1727cab1978e211985577cce6ec0ba55ff5391fddce2167c8f854fce125dea4f409f5007277d3f58250ac6804b7f889d63180	6.75841	7.04528	6.68526	6.97807	5.29845	5.59745	3.75838	5.89039	6.40571	3.19802	8.89104	3.03341	3.2319	5.27171	6.91415	6.00404	2.16526	2.4231	5.30687	6.92629	4.56945	5.69893	8.44563	7.52265	7.72342	4.95177	9.78672	7.54987	9.85053	5.94888	6.31762	6.04454	3.72987	8.1878	7.13419	7.94897	4.10323	10.2511	5.34972	3.28754	5.69506	1.20969	3.97153	2.86464	11.0642	10.5278	3.31302	3.87586	3.70728
66e0ac3afc709bc48af0486fd94bed8d046de1fcfa395965fc43b041d407a04d255531bc8c10dc9f2ceb01bd8a30689b131ec8e0898ba1ee0eb5af19a1f672da	6.76853	7.08826	7.27232	8.5728	6.58525	6.07195	4.01653	5.63861	6.89322	3.2268	8.67095	3.04803	3.66227	5.88047	7.4491	6.28827	1.87126	2.49284	4.70682	9.17823	5.55612	6.50466	7.77596	6.49513	9.96726	7.54234	10.981	6.51118	10.3838	5.71086	6.1206	6.65642	7.16838	8.58433	7.45564	8.21758	4.5325	11.0672	7.64688	5.50044	6.35751	1.45703	3.91588	3.28792	10.6651	10.4188	3.74789	3.68304	3.83351
23d805395b13a377f3c0762054498cf60acb52eb39a9648b39fdc5c484be3b681e9eca2935be20e780af599af719165b5cb1e5d27ba56878fdc6d66292fd1827	5.89663	7.12112	7.00132	8.80302	6.25803	5.67254	3.73917	5.71273	6.79129	3.89387	8.79379	2.86124	3.80795	5.26941	7.27295	6.3144	2.24469	2.28968	4.67348	9.39624	5.3949	6.23507	8.36331	7.2847	9.22919	6.36188	11.8125	6.52666	10.7967	5.15921	5.60063	6.43049	6.18123	7.97158	7.37069	8.32797	4.23241	11.1699	7.60479	4.21961	6.37539	1.09094	4.54521	3.74507	10.0379	10.5482	3.88648	4.10988	3.89114
d1fef15bf8b9be43ae2ca5af71df41ad15effb9500a4cd651a562d336ead6287d34a5b1dd1e547f3690c7b97bbddf612827e8d060463f3edb6d8b48e04209c05	6.22145	7.5126	6.89815	8.03527	6.39501	5.85755	4.79304	5.76994	6.51013	4.94275	8.4677	3.21055	3.68092	5.36726	7.16955	6.038	2.09871	2.22818	4.38875	8.15505	5.37437	6.12712	8.13133	5.79991	8.84921	6.04842	11.6294	7.21176	9.77908	6.08036	6.56888	7.1825	4.74402	8.78594	7.40974	8.10304	4.61679	10.6049	6.49739	3.58007	6.7378	0.74789	4.19991	3.9657	11.3403	10.8124	3.67179	3.86774	4.42011
0dd4b89f41e1e64a18854334128d6aee9dd95f8065687afeadf7c3e059f5c01f35a2ff89d407b8cca7bed02089a3edb4fddee5b8a49741770e2dac1f01e3e9f4	6.2506	6.68076	7.00984	7.53885	6.39328	5.60922	4.09002	5.35116	6.59113	4.42948	8.23517	3.01777	3.85181	5.60017	7.28004	6.0333	2.27005	2.20403	5.45924	9.41079	4.62016	5.67828	7.1627	6.02621	9.23915	6.75152	10.5553	8.10315	9.75464	6.22804	5.85749	6.74082	5.46612	7.60281	7.07927	8.52202	4.16649	10.3227	6.33609	4.21238	6.38486	0.97624	3.93352	3.09253	9.97521	9.82324	3.91247	3.27347	4.08293
0305c65a95334f240b71b8ddc7e49588013ff40cd83c258dfc29e71834e94bd46cd0673b4524519ebc832fd88f335e3411d61eb59bce181b94b5fc21fa5e019d	6.01412	7.21773	6.84195	6.8637	5.9447	5.5494	3.95253	5.40296	6.19574	3.65019	8.89877	3.65618	3.72189	5.41711	6.86188	6.37747	3.41266	2.67111	4.29913	9.65919	4.53441	6.07679	7.53458	7.24114	9.11847	7.66494	10.9893	6.15123	10.0792	5.68834	6.4054	7.10814	4.79568	8.52812	7.16077	8.50513	4.30915	10.7391	4.8927	4.35882	6.35756	1.26884	3.6718	3.31559	10.3446	10.4574	3.63011	4.07557	3.95978
e178139d7c48f39ab2b42d75fdd9ff66ff33852037d13fe03d2ad055c69a68cdb4419d11fa10245efc761adb9af058868a0ae36afd251fb6070f66605d808ef9	5.63844	7.13001	7.86627	7.23655	6.51204	6.02192	3.86986	5.49799	6.69555	2.7982	9.36026	2.8322	3.15307	6.61217	7.49576	5.12712	1.90713	2.55269	4.82849	6.04299	3.93058	6.65751	7.33177	6.32979	7.71748	6.56607	12.4605	6.98803	10.0751	5.92232	6.29096	6.89542	5.75529	9.11792	6.81088	8.67637	4.24444	9.79432	4.88447	4.27317	6.86208	0.92177	4.06038	3.75078	11.3474	10.583	3.91403	3.96243	4.74445
c54011e1a3c7f4e7bf03e61a70fe60810754575dda612e97048a6ec89eea4c481801643ed6e407469fe9ef2954ec72a1069fbc4b27dc509e5b00b27491bf4da6	5.96321	6.8276	6.70612	7.62056	5.94333	5.58446	4.15178	5.32858	6.51566	3.93066	9.08463	2.85213	3.46573	5.23381	6.56434	6.61675	2.31914	2.17253	3.76183	6.80382	4.27154	6.21821	7.21111	7.31093	8.92507	5.96865	10.5175	7.89657	10.293	5.06941	6.63864	7.10593	3.9699	8.1243	7.08774	8.2692	4.13579	10.1982	5.79011	3.95469	6.22047	0.91413	3.61085	3.37449	10.8998	10.1963	3.68558	4.02346	3.5206
c28fc180d4395596c1e1c0c0539020d404314b5ba42ef8bbc6267b491b8fb93acdbc2aa93bc793612e32a4ae9802e88f93034050d837d26ebf45f61e05da3987	6.05599	6.78153	7.22916	7.99674	6.43279	6.17989	3.82657	5.52098	6.58554	4.31764	8.98928	2.62082	3.50398	6.8001	6.9334	6.237	2.16161	2.26229	4.71309	6.72752	4.80842	6.30558	7.19179	6.94025	8.22032	6.3283	11.4186	8.23509	10.5483	5.87184	6.28362	6.84572	7.66414	8.51063	7.37069	8.85344	4.43081	10.7295	6.70648	5.41748	6.59868	1.15909	4.1109	3.39892	10.9652	10.3361	3.81183	3.40451	5.10319
64149ae0444d756969cc76b4de063c7ac31d51e4f454a62c4b0ba0cc6bdd40843f2573218e2b4102cda9c10d04800c2bc0a32dd08da1af65db8fa211dd048b46	6.26005	7.28477	7.13081	7.84003	6.57473	5.76307	4.23172	5.51514	6.75622	4.69055	9.12236	3.17788	3.52075	5.76243	7.24827	6.63091	2.35306	2.86605	5.61632	7.58997	4.83378	6.52639	7.60922	7.55576	9.54541	6.37054	10.9858	6.91026	11.1274	5.77683	6.27891	6.27443	5.27149	8.04846	7.10912	8.73521	4.56254	10.7658	5.32294	4.22411	6.88846	1.60671	4.1462	3.93783	10.4988	11.0915	4.12783	4.22939	4.26734
4fea879a6282e9d4f51304743b73c4de8d7f149f4912fac46c0bc3b887c270ef39698a7569fb635dac7d7af0903a824908da767dc54b5159e359d104514f1a6a	6.12902	6.79091	7.29827	7.34361	6.48077	5.1091	3.6187	5.9143	6.13909	4.13266	8.50404	2.80897	3.4071	5.32954	6.69126	6.42741	2.01857	2.02525	4.43763	7.04252	4.05023	5.87099	8.26258	6.05411	8.15423	5.29373	10.9968	8.57256	10.3773	5.45827	5.49695	5.92677	6.5484	7.68483	7.14403	8.15803	4.26245	10.5289	5.97827	4.45496	6.30822	0.93331	3.43727	2.88613	9.39264	10.267	3.22348	3.36825	3.1569
b0f1d170973e995bbc3da47e75e1671a9664f4b115a7dda0406b3e37e82b415471b04935272825f1990dd3a0bf7023c42d5c916153de6b39adc9f9e4511d967f	6.23537	6.85045	7.78742	8.52008	6.45314	5.32436	4.23502	5.85075	6.64275	3.60255	8.78316	2.92207	3.55971	4.89619	6.95236	5.94472	3.13737	2.55052	5.17358	8.57254	5.17351	5.96876	7.27469	7.23627	10.2892	6.79684	13.0229	8.13225	9.87561	5.25672	5.88003	6.46663	6.57721	7.99429	7.52127	8.85829	4.10039	10.8286	7.05405	4.72885	6.28419	0.89469	4.17242	3.30418	10.6056	10.8778	3.98119	4.05157	3.2764
d77a2eb6d6c55371ec0da6ba27ffc0cc9f69b88d22594d277207892d883bc4de28f06c10b3dde6885d2326fd60078967e069e84d9faf29eb9363afd8341a2eb6	5.76798	7.06211	6.57402	8.01359	6.40105	6.09332	4.28478	5.921	6.70585	3.93132	8.88608	2.62367	3.19912	5.25123	7.00843	6.33026	3.10172	2.46412	5.1229	6.48326	4.23283	6.05996	7.55787	6.26315	8.70989	5.79208	10.4561	6.56089	10.6567	5.24207	6.13602	6.62959	4.12975	8.18135	6.91012	8.6153	4.19755	10.3764	4.89222	3.85189	6.31596	0.94297	3.53028	3.80175	10.6387	10.8802	4.49782	4.24574	4.32611
60e0be68535028833f7ddd2eb142ade454df91d8520fa300a97c1ddd7189ffd9d44921f45833f1ce9b30ca8423b5de1582b803003d863c06a43320cc9ac5498b	5.97545	6.42787	7.06648	8.45568	5.5206	5.7791	3.2214	5.33505	6.71556	3.05156	8.2574	2.62223	3.43478	5.29237	6.89685	5.42132	1.91831	2.28342	5.38716	7.41085	3.91442	5.92435	7.85532	6.05456	9.06962	4.84569	9.86509	6.9765	9.50236	5.34822	6.19894	6.78945	5.36113	7.73551	6.98573	7.63805	3.77651	10.502	5.52523	3.56546	5.91159	0.591	3.12117	2.6136	9.49526	10.0168	3.07009	3.13851	2.82824
21fa0155a5e911f4e80c909e9b16e46ff40745e9001c9fb2906f7c2866c2cc610a8b337dbaf252e2ad58818d7c8cf128673a917a8ad8398375286c591edfc488	6.54276	7.35057	6.52473	7.93249	6.82849	5.66895	3.82568	6.01931	7.09755	3.83029	8.47634	2.53875	3.93487	5.63766	7.13427	6.45235	1.99619	2.47672	4.53506	9.14698	4.9957	6.3262	7.61158	5.63192	9.43454	7.44074	9.90987	5.04381	10.3722	6.87764	6.1113	5.77438	9.32185	7.6595	7.25209	8.0725	3.88169	10.8402	7.21916	6.32972	5.78616	1.36921	4.25684	3.50764	9.73701	10.6225	3.76331	4.17022	3.98539
54f2e2288101858343a604243ddb97c74b50b88609a1424253a5387c2a692239ad58c581b15679f4dab3689010c35747cbaa55bbc01605173574b3ca49fb5ec6	6.25931	6.97247	7.65288	7.35159	6.13387	5.57281	3.83911	5.68858	6.75727	3.79246	9.00194	3.22881	3.7788	5.77514	6.99703	5.91461	2.42645	2.73501	4.17777	9.00449	4.57434	6.32166	7.84809	8.67832	8.59205	5.68601	10.3409	6.42813	9.52493	6.37409	5.8425	6.30317	5.22494	8.18713	6.78776	8.46442	4.14304	10.4652	5.96859	4.27714	6.8003	1.41002	4.08255	3.27846	10.3337	10.8776	3.70662	4.41335	3.21571
e1b76338daf4f03c628c4516c897c3272154f8d084016949188232b96a5d1181b000c0d35174b8ffb66bd056fd71220a2d11da5b73bf9096e8e423faa7d5b97d	5.91266	7.00663	6.59604	7.67556	6.75462	6.23663	3.84407	5.62925	6.47226	3.04486	9.13599	2.85515	3.02653	5.77085	7.50014	5.87564	2.1775	2.66874	4.53361	7.93736	4.53717	6.68241	7.28626	6.80899	8.98155	6.31602	13.2569	7.57635	10.6734	4.40417	5.99954	6.38771	6.19836	8.0733	7.20896	8.96441	4.31276	10.404	6.43315	4.19031	6.3542	1.09994	4.09491	3.60289	11.1459	10.4741	3.76019	3.64304	3.05133
800e40a42cee6010e692215a35e9885f95e360db6d1cf4534c0006484def986e5ca086e66d116a2293c1ed6c5b6614723e5f44345166d1c435a4f9a7f81b321a	5.91188	6.79742	7.12806	10.0495	5.77809	6.57002	3.91487	5.76905	7.25242	4.57044	8.84591	3.10735	3.98788	6.14244	7.51004	7.43859	2.57031	2.58114	5.14215	9.40727	6.32606	6.3949	7.15632	7.28787	10.9722	6.2447	11.8262	7.26326	10.5277	4.78866	6.05682	7.10788	6.60614	7.51339	7.39683	7.99537	3.94826	10.9615	8.54883	4.44026	6.14603	1.13892	4.01085	2.7472	10.4072	10.3507	4.03259	3.80892	4.4148
978153f05b9b6933fd74224dade52bfdbd73f2ad14a6a59fff69784c3bd6cc43781a6be218af39dc5d7aec5ffcd9b81cc4d25ee225d983c21862826de055ca31	6.52891	7.26463	6.8601	8.75277	6.61943	5.61867	4.23027	6.1901	6.7528	4.30676	8.7825	3.6601	3.93975	6.37785	7.09466	7.26197	3.05062	2.73205	5.37341	8.37821	5.82737	6.26437	7.59674	5.93133	10.1378	6.17541	10.8782	7.2597	10.4006	7.48832	6.39842	6.43786	9.57657	8.35495	7.44595	8.72958	4.46722	11.2131	7.76681	6.42065	6.14146	1.58153	4.05509	3.7155	10.3933	10.9697	3.86674	4.06871	3.27733
75a72570d955566e1484111024afb14a9e69a8bdacc970973978e44dbff8b66571569ccdc4ee674ef81a13ad64333b6a290534855cfe51f947818112c9d86c8d	8.36056	6.81516	7.34981	10.1748	5.96147	5.48689	3.82112	5.42122	6.41793	8.09436	8.78285	3.84506	6.43748	6.35056	7.27284	12.0797	6.33852	2.79919	5.56606	12.1959	8.31623	5.72208	7.68753	6.61385	12.2435	6.11707	10.9009	6.86239	10.4475	6.61211	6.18106	6.68214	9.54598	8.06114	9.28255	8.33212	4.34252	12.1713	9.52237	6.79907	6.2508	4.21798	3.95735	3.10941	10.4768	10.5425	3.73803	3.60224	3.7262
85bdbeb4952e2b1dd1bfdd763e97a0f96cf71c3b748416d5bdaf8ec78aa2b4baa88ab472a450f36f99f54b8ee3b776f8a277e7721c153b0bcd19a185fa4a8cda	7.03454	6.7371	7.58187	10.246	6.20137	5.79775	3.82808	5.13252	7.15668	4.22723	8.90603	2.91144	4.5493	5.64974	6.83291	6.57504	2.51827	2.51999	4.86461	10.8842	7.08401	7.12075	7.96399	7.40462	11.7188	6.43644	10.9021	7.44586	10.9075	7.61188	7.20958	8.16455	9.1126	7.59148	9.09493	8.08269	4.53011	11.9995	9.94638	6.87049	6.45184	1.66503	3.8669	2.93114	9.97826	10.5174	4.03651	3.70612	3.54995
6c6237b28c87f69faaed4424708da5c599b6d68e8453facc1395ea743511d4776e5bec1fb2a6b39574b1bca1823282fc8346d24d6a13e6f1a8c8c0bbac3060b0	8.1879	7.23764	7.58973	10.1839	6.41988	6.85878	3.90943	5.63492	6.97749	5.34723	8.85908	3.77774	4.93181	5.80725	7.60051	6.74785	2.7983	2.87769	5.73051	11.0583	6.8077	7.22369	8.17139	7.70584	11.9146	7.44041	11.8789	6.52777	11.2363	7.44376	7.50862	8.14827	9.29607	8.0242	8.55396	9.13143	4.75467	11.88	9.55184	6.40871	6.8069	1.7358	4.43535	3.90983	12.0289	11.3069	3.96264	4.08488	3.93082
bd6300855aa88ceb828d5772cad6d3c337ad9b7445ad69aa598020929c06523a06bbb4bca3af3f96caf3aeefff828902f4543acba0b7bc5a910177c95f78acec	6.26383	6.55544	7.30485	9.20385	5.89732	6.02435	3.88784	5.48222	7.49396	3.60014	8.47849	3.33447	3.8867	5.64721	7.23196	6.5457	2.79302	2.63008	4.74823	9.04626	5.90958	6.12524	8.66262	5.89022	11.5492	6.67788	10.0955	7.9721	10.104	6.20904	5.64674	6.61563	8.56115	6.73425	7.38613	8.21236	4.20495	11.101	8.08802	5.88577	6.0694	1.43929	3.49964	3.02872	10.0193	10.3888	4.33347	3.978	4.05134
f3b12683da43ec906a146dcee0bd788cf0369e61765260cba9a96e6c6e3683820c81ac9ce88a55273c473802830a08a5b1408a959fcba6c655f1a4308a862987	7.05627	7.09603	7.31481	8.56019	6.78729	6.46854	4.29051	5.71389	7.26665	4.24684	8.69833	3.13155	3.46705	5.66064	7.80086	6.03237	2.27586	2.87661	4.96286	8.8119	6.21743	6.71129	7.63187	7.15069	11.0294	6.02543	11.7856	7.41731	10.6162	5.22288	6.52516	7.25217	7.90464	8.07109	10.0715	8.97126	4.66957	11.2594	8.96841	5.30605	6.72571	1.22766	4.46388	4.70144	11.3438	10.8254	3.49981	3.92646	3.77275
25d40d65ecea6341d6043c7c1255e65f3bc0861ca67c377151bf4cebd870a54830445cb7aedef0fddac6e26e646f528de4f93cf9749ee2872cde5d3a181f368d	6.29144	6.5887	7.04683	8.71348	5.68746	5.00164	3.63163	5.48783	6.83101	2.6962	8.79747	2.13291	3.77697	5.46129	6.76314	6.01516	2.21624	2.34926	4.97133	8.3735	5.11159	6.07867	8.9619	5.62279	9.71515	5.81557	10.7887	7.49693	9.11846	4.83748	5.80064	6.59266	7.18186	7.08315	7.12624	7.87486	4.14123	10.7027	7.24515	4.82112	6.41185	0.9106	3.32023	2.95025	9.30444	10.5541	3.35611	3.87615	3.88907
3433d26c01bcd3f3a90d86a5e3b17d3a364c0e1c20320ed8967aeecabaed1d52ac016999f1c5faad31c483164ad9ae4b15dcd4746a5d5be3691b89ea32f39a14	6.4954	7.22204	8.51981	9.35197	6.44114	6.28596	4.02659	5.71547	7.5404	4.46052	8.78333	3.53996	3.75314	5.72599	7.93182	6.55942	2.62541	2.84803	4.91441	8.32926	6.03364	7.0072	9.17787	7.89933	10.7397	6.40737	11.1399	7.63014	9.91447	4.85939	7.07716	6.86841	8.07346	7.65723	7.86435	8.73518	4.5171	11.2387	7.95038	5.67133	6.67685	1.59566	3.94538	3.41542	10.4312	10.6898	4.15551	4.13128	3.74212
57690c458816dc9320ede69389f3d3074dce19bfcb3700fb043c8bb465c462818895def10b7728cb5636b86c38693ffb9043108cbe8bd790f7525ce47278f69d	6.63007	7.53151	7.80232	9.31871	6.08769	5.67539	4.10058	6.10764	7.16249	3.62068	8.97644	3.11186	4.49188	5.37184	7.45954	7.29099	2.95234	2.69286	5.40321	10.0239	6.13069	6.90135	8.81946	8.18348	10.364	6.19198	10.2538	6.8744	9.65647	4.93715	6.50032	7.29901	8.27445	7.85537	7.28952	8.277	3.96203	11.379	8.6281	5.76027	6.42885	1.29397	3.63681	3.13026	10.623	10.8958	4.31713	3.871	3.54666
594cfbb60484de19ba1a27fbe2f72a0af54233fc68674c7ca63c0031649a76303357793aabfcba8e29df2276836aa195dad4d0339a251f687521da4a6957276f	6.91423	7.05669	7.41896	9.84517	6.31608	5.15057	3.78209	5.58432	6.66235	4.92848	9.30474	2.86861	4.00513	5.44164	7.00988	6.33854	2.57352	2.91293	5.10362	9.9238	6.49205	6.60875	8.13766	7.48382	11.5649	6.3334	11.8711	7.32803	9.87297	6.66904	7.46885	7.79651	8.34757	8.9309	8.36339	9.23081	4.8111	11.8315	9.4926	5.32307	7.11486	1.28767	3.9783	3.56376	11.3224	11.4199	3.74295	3.81301	3.43017
0f78752a24ee8a82daa66377610558874539261457b95f35bab9319d6379367993764bdb0a5d5e8c1dc633885ac3f2d27af69db6b0acb4b8458109227c49cdaf	9.28204	6.94668	7.23001	10.4551	6.3906	5.64406	3.63262	5.54261	6.61591	4.05765	8.78258	3.75342	4.20887	5.68545	7.2696	6.28731	2.3795	2.23005	6.5864	9.83903	7.98971	6.28816	7.71642	7.42808	13.0847	6.18562	10.7293	9.84421	9.71713	5.15759	7.7605	7.86739	8.23972	7.83164	9.86666	8.37807	4.22574	12.419	10.868	5.0691	6.67692	0.74231	3.97992	3.52602	9.93483	10.5134	3.92309	3.67783	3.15387
b600b2f4d41e8cdf9e93a55c9ff3d6da97de8458cdde447c34ff9ed04d685ada09b3824338bba690f91583269fcee5b9927ef3eac8469737f5440d76a6e262fd	7.59449	6.52923	7.10245	10.3412	5.91335	5.20587	2.67899	5.65798	6.96261	3.20132	8.54689	2.57442	4.20044	5.58967	6.99577	6.00802	2.80956	2.2445	4.59333	10.9389	7.11613	6.28643	8.05337	6.63222	11.8209	5.53876	11.2124	6.50212	8.92378	4.71988	6.73496	7.2655	10.3952	7.81036	8.81863	7.7068	4.0307	11.986	10.6152	6.61996	6.20801	1.20192	4.0956	3.13772	9.50626	10.2389	3.33918	3.89178	4.2116
b875ca4f352904dac05b8bd90d46c20d7bbf04545d0949e867ef5f5452abc79cf2099b44438da53de841480df9f2326430be8d2b61573db332b66f076fc50d8b	6.83636	7.24421	7.34549	8.1619	6.25894	5.71435	4.24375	5.92273	7.28631	3.32695	9.24966	2.69368	3.71426	6.14728	7.82071	6.51454	2.66873	2.79349	4.95548	7.01524	4.70187	7.14842	8.33522	7.25089	8.89573	6.54761	10.881	6.08941	10.5601	5.21804	6.19021	7.00384	5.70555	7.15704	7.51226	8.51092	4.16476	10.4631	5.57607	4.68087	6.65198	1.38422	3.69154	3.35676	10.9724	10.9173	4.03305	3.8018	3.69919
9639f218e2a57012ad22a5de2ec471d017d2a8d5667e99fb223013f093e2d2f709304b478520d53884e94871ffac49e7e2176abc83dc0c90b9b2b738369a3f3d	6.64026	7.03569	7.81816	9.37078	6.60349	5.58631	3.70548	5.4499	7.46322	3.38727	8.60024	2.59504	5.4419	6.06115	7.42026	7.1388	3.18754	2.55716	5.2602	11.7122	5.94905	6.43694	7.71326	8.51842	11.952	7.3845	10.9573	7.21386	9.67155	5.75725	5.84482	6.88899	13.1385	7.56249	8.43569	8.10624	3.9244	11.6902	9.11568	9.75589	6.28111	3.39491	3.96597	2.95966	10.0573	10.5103	4.20547	3.48803	6.05126
9524a1be8c67d6e0c91b928c47cf38b3e6f6490244b203a7e92f99b74b7650d099acbf9b7107b62b24e66f0238e555e7467c1d81744606aee63c45d066cf6e3b	6.89541	7.50844	8.44833	9.67223	6.91025	6.45367	4.66097	5.73133	7.73423	3.21059	9.01978	4.94659	5.05468	9.80707	7.95665	6.71081	3.28334	4.10535	5.24407	10.9026	6.61274	7.40035	9.11051	7.18386	10.3294	7.22353	11.8961	7.20851	10.4013	4.36012	6.99603	7.43732	12.4914	8.5779	8.45379	8.86034	4.24089	11.4605	8.92659	9.41435	6.5724	2.67817	4.02433	3.77881	10.1382	11.0374	3.92425	4.00169	7.24212
5fde5ac49dd9b75ad180fb87c74ef3a7cd61555d4fbbda2e28dc29bc6c7bab4503cbee110e34e08bf80251f985d094751ac0d1dbc9fd429b3dd3a811d74497df	6.92052	6.75252	6.80217	9.96699	5.86683	5.75998	3.49033	5.57042	6.28603	4.11182	8.85569	2.82231	4.26139	5.71781	7.36398	6.06059	1.94844	2.38984	5.28479	9.68989	5.92026	5.65784	8.68617	6.89956	10.8448	6.34501	11.1871	7.63116	9.468	7.21516	6.23015	6.60289	8.85301	7.80283	7.95924	8.41338	3.80354	11.7939	9.09468	6.02262	6.51757	1.15983	4.19418	3.49167	11.0298	10.4984	4.01723	3.81111	3.74288
19e83ba7208152ad4acd351726d2740c82370161cf4c5105c2a5f7061c63a0a4fd003388c05f1518f1ac6947b44b00bce6b5c63fe2dde2015ebae2f8e15bbbfb	5.90441	6.86657	7.38228	7.7806	6.83954	6.07517	4.24726	5.63758	6.67405	2.49705	8.84252	2.66897	3.8491	5.99966	7.10175	4.82643	2.16054	2.69679	4.82501	9.05179	5.62472	6.54071	7.20022	7.02142	9.28806	5.98766	10.5372	7.8644	11.0496	5.46268	6.15084	6.67603	7.13754	7.98947	7.50604	8.73199	4.26368	10.9672	7.3498	4.99694	6.55998	1.38233	3.44289	3.97885	12.0578	10.8401	3.89726	3.77868	3.23075
a24439bb595bc7edf6979d39d1e5958e180a6dc5373e6ef696a4ac1663caea79044c2a231364c6193fa98e61df64887f5576be6f1f791ed166ba8dabf8414521	7.16337	7.03668	6.96833	10.1499	6.81088	5.98631	3.32111	5.12567	6.81788	4.19119	8.93603	3.15225	3.94524	5.25636	6.26252	6.27742	2.26616	2.5167	5.10885	9.74649	5.99809	6.65615	8.54645	6.31159	11.2427	5.73789	10.2743	6.71844	10.2465	4.53952	7.83917	7.38146	7.65843	8.03724	7.79101	8.63302	4.22726	11.3935	8.69699	4.6304	6.37659	1.04231	4.17297	3.27239	9.66097	10.8063	3.65265	4.10352	2.54045
366ada14bc00fac3ec4435ec00e30397297c4c29be15ca0f59ed49f5cabae1dd271ddaccdebbdf4f13ab2df37562c71cdc08b52ce432ee291c90e4a2387c5076	7.2334	6.92408	8.14464	9.79277	6.17558	6.17306	4.27841	5.46223	7.50561	3.66532	8.47984	2.95067	4.72747	6.20324	7.84525	6.71179	2.76581	2.61661	4.51981	10.5039	6.51253	7.4122	7.86547	8.6279	10.9966	7.76987	10.8155	7.03153	10.6505	6.38938	6.32327	6.59068	7.80262	7.2066	8.62831	8.06287	3.94005	11.6005	8.76183	5.10209	6.03054	1.52517	3.54951	2.86065	9.60456	10.4263	3.43363	3.19953	3.53291
c831de5aafb6035bc5e4b168742e04c4b49ec92d06c09de23cc9c4a726552300f8d84b7cfbf4e132bbe06dd2ae2e0f352029bd8634e6085f4a36b28e629c12b0	6.94215	6.8772	6.57934	9.95867	6.54805	5.82146	3.58003	5.30151	6.64106	3.53938	8.78667	3.24222	4.1589	8.00941	6.87031	5.12164	2.61352	2.18041	3.97363	9.78024	6.43946	6.3641	7.38163	6.62485	11.1119	6.31696	11.3799	7.37484	9.05656	4.84486	6.57574	7.2661	8.00494	8.26374	8.12342	8.55448	4.43205	11.42	7.73123	5.73029	6.95618	1.22185	4.01167	3.26072	10.8272	10.2881	3.29516	3.42855	3.77146
38f675583aba55e040f21ae6a74a8cbee9c8bf1eda8b37522f44466b425cc01490a84bf7bff220ca2ea51bdbab6b40e1bfc07ab25e57f1c07bcefd2cd0690d3b	7.12616	7.14049	7.48358	9.96578	6.75312	5.74523	4.05657	5.83069	7.05604	4.6278	8.63267	3.66986	5.76275	5.41106	6.97331	6.87253	2.61338	2.24474	4.90256	13.0056	6.70445	6.20938	7.90425	5.99115	11.6319	6.38469	10.8719	6.6477	9.79741	5.6408	6.29563	7.32794	9.6796	8.05445	9.39465	8.90187	4.19681	12.1111	9.53185	7.33898	6.51251	1.79372	4.08114	3.28473	11.0388	10.938	3.73817	3.47942	3.35
a1c87e143365cbf091f221f2d986f05ea926a6cc45c6bbe12cc1147bf4d3bbf3eae8c641a66ce81f26984bfbaacffffb13eedd34a2c7096adc37efbc3149ab85	6.92691	6.99892	7.2019	10.0256	6.41289	5.31713	4.0773	5.38067	6.62309	3.55258	8.57015	2.95499	4.18695	5.61217	6.64739	6.44593	3.07778	2.40926	5.16794	10.4273	6.83442	6.29939	7.63479	6.07944	11.8078	5.95431	11.1836	6.50056	10.2026	4.65913	5.82073	6.46067	10.79	7.42735	8.10809	9.06598	3.87205	11.9191	10.1865	6.99127	6.42668	1.84347	3.90352	3.4271	10.1163	10.8112	3.87531	3.16085	3.20373
fae7f85ee1421ed8f84f85cb73aeb8609ebdad5260190f4929331f5a0bb2b60fe50b26255e9e10bb71ecf8ad90bf8e30ab6fdf9c17ffcea9730829de6c9fa556	7.08362	6.77706	7.11747	9.67326	6.3762	5.67079	3.5532	5.29552	6.46138	3.8542	8.80908	3.41275	3.83767	5.69884	7.31984	5.57133	2.03965	2.14622	4.7106	8.74685	6.49008	5.93452	7.38022	7.01231	11.033	6.36785	11.1316	7.64874	10.6249	7.5157	6.78212	7.08278	7.66471	8.55073	8.59281	8.44155	4.03076	11.9695	9.91838	4.76543	6.4473	1.11232	4.01814	3.54044	10.959	10.1921	3.11406	3.28794	4.13052
c8d85591e58adfd9e797638d28c5b4490ac393acce1d9d459c89ee7605b4511668eaf0ef9a5b69b7ccc8fa484784be45a9dfe4446d84c05a31d0e00c985763f4	6.87819	6.9808	6.90357	9.20045	6.66803	5.95761	2.86703	5.63708	6.34323	3.70831	8.46149	4.17226	4.03785	5.86848	7.60864	6.41133	2.23651	2.58832	4.86936	9.28947	6.05855	5.97802	7.60318	7.9319	10.6636	6.64062	11.8167	8.38898	9.30558	5.20958	6.36629	7.50865	7.14987	8.55086	8.08577	8.50105	4.53858	11.1153	8.08399	5.01268	6.57913	0.99932	4.59075	3.21362	10.4253	10.169	3.69807	3.68728	3.63008
60b2eaef9bdf1550b087ae10f79c7a88836f6ccf1bd3e5bb521ab2a5ec8ddd601cd6ddf05391b9698f704b614ef7749e67fb150d9f0c826cdc23ae2aab162814	6.86474	6.56983	8.46	9.56859	6.97253	5.74629	3.6967	5.34318	6.14841	4.00343	8.10328	2.91482	3.74829	6.85947	6.90083	6.45942	2.78496	2.36318	4.87178	9.22878	6.0211	5.98238	8.42548	6.16323	12.1208	6.40242	11.9445	7.33852	11.0087	6.24528	6.05722	6.69879	13.0076	7.47174	8.05665	8.54096	4.47463	11.9007	8.81731	8.9233	6.71551	2.61873	4.12079	3.01573	11.6821	10.2924	3.88691	3.43871	6.75436
a87dc17d1f66b98be3c18bbc63a0217cf707bd61561f6d5a625891c31f896bf634ec9c5f25d8f93c5646f701fc4571042b0c8f58d6acb46646f319fb3fababec	6.87471	7.53026	8.69799	10.0895	6.56417	6.54069	3.63892	6.03274	7.27897	4.95804	9.88447	3.82109	4.08592	7.46226	7.64638	7.34094	3.03963	3.08991	5.64503	8.35602	5.95215	7.31228	8.68408	7.34032	12.1072	6.87828	11.5292	8.23597	9.7616	5.93809	7.12282	8.25102	10.214	8.73629	8.82711	9.39584	4.42465	11.3741	8.53541	8.37566	7.48543	2.70353	4.62098	4.01524	11.6263	11.5742	4.61783	4.14988	3.49791
73597bdc1703e96720503829508547c378747bf12d6bf7066530c867750e2d16e59c0e8764b4801b89e66aeec655c1dafb3375188e91bd6501ed2173b81eb650	6.79485	7.17412	7.15564	10.6238	7.19285	6.20349	3.99597	5.89118	7.24972	3.84815	8.78405	3.1959	4.51968	6.5844	7.26206	6.3627	1.88456	2.61973	4.89317	11.4744	7.07617	6.10559	7.77712	7.42149	12.4685	4.93408	10.544	7.86662	11.0281	6.29874	7.05209	7.48299	9.54506	7.82874	8.74983	8.88763	4.18203	12.2035	10.5145	6.11961	6.34854	1.18727	3.56393	3.83874	10.6465	11.0868	4.04758	3.80454	3.71728
c0172a39e9c6a7c81c1db827b9fea2513aeae8e627ddde1d8f734c154c8e0a36265746e3ac16796c4f2bf437515d33a101a0e24e07c2413800846c9d49ff86fd	8.19359	6.87002	7.70899	10.7266	5.80453	6.52185	3.69101	5.27992	7.08811	5.44826	8.91924	6.71309	4.90162	8.30576	7.27683	7.45817	2.83917	4.29875	4.75553	11.6965	8.76561	6.80695	7.872	7.00433	12.4999	7.00366	10.2929	6.21572	10.3139	6.75415	6.86539	8.42079	11.2961	7.68931	9.08313	8.2837	4.69592	12.2261	10.8028	8.12014	7.21101	2.89106	3.80231	3.4916	10.4734	10.547	4.05719	3.28773	6.89992
20d290bd7b094fa478de0b4fb3ac2aa8bdd492c585dc4b0cd29273c75f379c621e8d53cea7d8ce88f6c69a825267c60520c707d39fd4d73900f808397ae43303	6.69967	7.514	7.1484	9.40923	6.19849	6.20979	3.98015	5.78771	7.45484	4.63823	8.72961	2.34303	3.72663	5.88059	7.58519	6.44593	2.27041	2.71115	5.29887	8.22226	5.441	6.57099	8.64811	8.72765	10.4076	6.48787	12.401	7.51088	9.50244	6.58593	13.5722	7.97532	8.19239	8.01738	7.92979	8.363	4.16967	11.3092	7.80678	5.35276	7.15312	1.27189	4.49111	3.53692	9.94404	10.9546	3.94583	4.65733	3.31845
9a704a4ad586813b1bd160d796274709bd4d65251cbca50c8a8e66c8f21ebb08457dfca0080ecd34ebbad278791df7bbd584fb11c77f08bdcbc394a15576716c	6.82819	7.13246	8.06281	9.71479	6.71492	5.66255	3.57469	5.47646	7.03985	3.22398	8.5587	2.90596	4.16575	5.76651	7.41268	6.31698	2.20841	2.8491	4.77497	9.81437	6.26204	6.99531	7.97515	6.45357	11.9097	6.55407	10.382	8.45048	10.5073	5.44608	7.29779	7.42778	7.97109	6.92182	8.30839	8.21897	4.8876	11.4404	8.90417	5.65907	6.82849	1.4229	4.10568	3.03609	10.6746	10.6945	4.03002	3.98601	3.12119
45e4cdb56475a5431f73724268609f7165bf024ef6627b899b4767b49b1cd899587b44aad851d9febea7bfe6681f179642985b51cd93b1080fe0af15ae62d170	6.7917	7.2433	6.76102	9.60413	6.72673	5.65052	4.00148	5.06502	6.38444	3.92231	8.97367	3.25611	4.19651	5.73625	6.22426	6.0284	2.60351	2.85371	4.89346	9.68238	6.69783	6.18375	7.12729	7.0697	10.6344	5.65907	10.3464	6.58616	11.6957	5.28835	6.05419	6.53304	8.23532	7.05681	8.05429	8.91889	3.84601	11.8453	8.70541	5.85767	6.43117	1.37533	3.37979	4.10153	9.88427	11.0368	3.47688	3.71695	3.19325
44286ad2b4995c02dd4ab812630913cef7f7c81b816fce768c6e3b57c9d911271d35135a3a083c3ec847508be08c405d26ba39ca902073e5a6410dd083ebcacc	8.12481	6.64482	7.60704	9.75566	6.20053	5.65808	3.33202	5.32166	7.1157	6.3761	8.26927	3.32306	4.20103	5.71088	6.71247	9.18499	4.17431	2.49651	4.93842	10.1216	6.54835	6.32967	8.38791	8.99656	11.1295	5.28871	11.5472	7.58729	10.2022	6.22134	6.80627	7.48342	9.68669	7.78843	8.11511	8.67456	4.13345	11.4892	9.4927	6.17871	5.96485	1.74075	4.46456	4.31776	10.3153	10.291	2.85937	3.18845	3.55551
24628b396b0f3dca0c2f60fc05403076731d88efdc868d82d27c0286be4d1d67847322386fe623b6f29b686d18041553e3fcb54ae8a8814d318d8d34182272b7	7.17086	7.78924	8.54012	9.71717	6.96545	6.26754	4.19186	6.51941	7.1764	4.87409	9.37207	4.35831	3.96132	5.82676	7.7647	6.31066	2.26206	2.56534	5.49486	9.01507	5.90551	6.39927	9.52498	6.28202	10.3325	6.37708	11.736	8.32452	11.2021	5.66306	7.45523	7.15389	6.40499	8.64008	7.81836	9.83523	4.71518	11.3604	8.17837	4.80103	7.38674	1.26403	4.30164	4.12824	11.9954	11.4654	4.28153	4.01696	4.68513
83006c266f5cd3802249e3942aa15157ab32fc8c716e3b92271d279316c0e743482ed5dbf5a0c7d9c39b0c4716d054dfb97495abdb5b92adb25cbe83d8898ac4	6.50301	6.70952	6.82879	9.69729	6.81625	6.84326	3.88082	5.10888	6.7746	4.26673	8.75798	2.58726	3.15103	5.68683	7.28941	5.89311	2.42486	2.34454	5.45638	8.38563	5.93912	6.48774	7.71427	6.31931	12.5302	6.62097	11.7723	7.14255	10.7892	4.89864	7.20199	7.13444	8.10253	7.73714	7.27329	8.57659	4.55523	11.7273	8.65862	5.83093	6.97278	1.36552	4.3549	3.84133	10.5639	10.1637	3.65883	3.63835	3.81167
5b932c676c0bcd98d1c70f40c77fdd9c48b4296ce7e0914a580af7856cf146221e6a6378300a16a901027880fd6b5442800237e18b4bf82e76c6b92ec2859ff0	5.85383	7.008	6.80294	8.66705	6.25708	5.91903	4.06698	5.86147	7.00953	3.45239	8.64316	3.20673	3.3991	5.46997	7.02515	6.1568	2.22928	2.49879	4.86728	8.16009	4.9434	6.17166	8.72981	7.56733	10.4867	6.05	11.2368	9.4162	9.56969	4.81669	5.37857	6.37651	4.65363	7.75638	7.28147	8.59384	4.55438	10.7639	6.47622	3.51505	7.48516	0.95927	3.62797	3.48503	9.3544	10.649	3.35183	3.75208	3.03059
a63cd406fa46d8a839ef652f46905d02c16d47208aa70fe0556d66664ac4c2a8d8836886a245bdce91cb14fd69625681358de247c55de3f2ead7ab537eb89e87	5.82427	6.67841	7.3442	8.57729	6.94725	5.26712	4.21548	5.48231	6.49307	4.71142	8.37587	2.78729	2.81508	6.35556	7.16521	6.65154	2.91121	2.63989	5.57496	7.82189	4.98439	6.58771	7.17137	7.21934	10.6147	5.77237	10.3578	6.25762	10.3973	6.21522	6.19669	6.48997	7.58993	7.05392	7.51821	7.81476	3.95288	11.1671	7.02691	5.40054	5.71165	1.56721	3.66036	3.01452	11.0043	10.4416	3.98555	3.21617	3.05145
b0883655f4105aed113fa4a7c858bc95c120be94f7ffd3d1bb73786683770bee851124fd140872926dc8660a55adfe986c3b904426e5b74ea30d9b7445f6ed16	6.55505	7.02738	7.34461	8.14386	5.75659	5.65154	3.6388	5.57583	6.58209	4.18011	8.81782	2.77466	3.3982	5.15037	7.13265	6.57899	2.28149	2.51713	4.83791	8.64441	5.14587	6.05036	7.30096	6.10856	9.213	5.51837	10.0051	5.86535	9.77311	6.9111	6.02698	6.28309	5.37027	7.29567	7.3647	8.78837	3.78476	10.921	5.68986	4.27537	6.34645	1.24606	3.26626	3.15998	10.3907	10.702	3.6811	3.47747	3.26459
2d8b2bf641a091e5d4eaf5729b9de4ed376d5fab8f2ad2a7ba3196c19598640efcb73b0e6327ac7e750d75867fbe0668e076750601e9c18d380863603a203164	5.56436	6.81673	6.76563	7.54433	6.20046	5.99982	4.25777	5.39705	6.98213	5.47506	8.98863	2.40859	3.76407	5.53712	7.1997	7.56556	2.54908	2.82977	4.85298	8.40245	4.85845	5.78627	7.38727	6.72468	8.80561	5.77334	9.612	5.74178	9.92678	5.93447	5.60298	6.10112	7.57704	7.90818	7.24326	8.07491	3.66346	10.0605	6.33417	4.8545	6.0108	1.50517	2.61181	3.01224	10.3978	10.6611	4.14416	4.33623	3.50957
8f15cdcf1e223dda9a5cacd3c97cce07446b10bd4cc3bc88a0fd7eaf0c31789024431136409a2d4e7c9bcbd0931cd8614eab046439aea82c645a3c030c23d775	6.42956	7.47455	8.20288	8.95367	6.97746	7.00368	4.82699	6.06076	7.53845	4.83071	9.06853	3.65387	3.78363	6.85851	8.3769	7.99025	2.59024	3.3588	5.10087	9.11068	5.36194	7.61731	7.79091	7.15665	11.5554	7.1954	11.9625	7.15408	11.5849	6.53137	6.87339	7.59994	8.4804	8.34679	7.81507	9.01124	4.29458	11.4256	8.24135	5.91895	6.8817	2.33487	3.09146	4.05766	11.343	11.3212	5.22128	4.59136	5.27214
04492e2cba4fdf855f4bb03807506cd9dcadc40e617206ef7a4d91bd0226791a0401e5bbaba718a8473ae616582f457c1edea0441acd7c2f3ae96fb3e9c31969	6.77652	6.79043	7.41943	9.07658	6.06519	6.04862	3.30666	5.59395	6.97874	4.26164	8.36348	3.2527	3.80449	5.5036	7.40861	6.42803	2.73226	2.72476	5.60294	8.47032	5.09628	6.57058	8.88766	8.53443	9.9696	5.27883	10.8466	7.44798	9.50175	4.88328	6.4661	7.10254	5.66972	7.58855	7.45105	8.22563	4.20119	11.1464	7.71941	4.11093	6.05598	1.17267	3.74709	3.07993	10.2574	10.3002	3.84082	3.31186	3.72823
7ccd1ee2be925f76d9228cba4818b4716643312a6e9f12cdb372222b207776df38fcbc5fcfde2d2cc668fc6047c2f08e3e61057cc0b41ca81066a7a5c5edb37d	6.38737	6.94821	6.89275	9.20553	5.99812	6.07556	3.82029	5.70654	6.72045	4.21618	8.98766	3.03351	4.21722	5.27574	6.73872	6.87146	2.49722	2.41549	5.06501	8.70543	5.45196	6.20048	7.31427	6.84786	10.8674	5.90172	10.2628	6.22925	9.69048	6.51647	5.99387	6.37941	7.86199	7.83643	7.40104	8.56948	4.27323	10.9008	7.61165	5.46093	6.35271	1.4774	3.90825	3.30777	10.4758	10.6599	3.4025	3.63586	3.47171
1f944f29f55d916ff8ae55d5935dc437b3e9f2bb2e587c7e648fa298e24276b99e53416faa2d34c0e00c91021555a5a7d89978b7ef0136dda3808b38a9000d6c	6.84528	5.91174	7.14598	10.3364	5.79589	5.49637	3.49045	5.03793	6.49788	4.93807	7.47609	2.98905	3.61741	6.17492	7.12551	6.71814	3.12752	2.59715	4.21575	9.91779	6.52331	6.79196	6.97454	6.59874	11.4462	6.17339	10.5263	5.58581	10.0393	4.35897	6.50614	6.68905	11.488	6.54944	8.03922	7.67053	3.70976	12.0481	9.30349	8.46365	5.97559	2.23545	3.57047	2.90905	10.7578	9.49496	3.58588	2.65668	4.52501
ecedd68be2cd38e251bad2d4bd481cd4531af7a032032d4aef2ad1239adaca35ea6b5423a23d91154aa1a4be3c7f212311cbaf2de7ef270c65289aca95ed60d2	6.10465	6.79371	7.04241	8.68705	5.95071	5.37209	3.87221	5.29516	6.88596	3.64342	8.69635	3.40246	4.38132	5.52958	6.9228	6.59877	2.93629	2.58752	5.58925	9.85754	5.88536	5.94649	7.20667	6.78967	10.5414	5.06529	10.0207	6.07959	11.3136	8.16855	5.94406	7.02132	6.68407	7.96193	7.43553	8.51096	4.0144	10.9418	7.13925	4.68417	6.09364	1.06192	3.57241	2.88193	10.8041	10.21	3.28788	3.38382	3.38104
7944ec181bf139a5d0662bb74a89857f0e4820c7efe784fa9b3de6fddbc98707282f7b5514cf943faf00b09c462562ba166dbf4dc1e70ec018028b2a15e81369	6.7609	7.03833	8.20918	8.38309	6.27967	6.24821	4.22199	5.79296	7.23614	4.19759	8.40512	3.04444	4.13	5.43066	7.44368	6.57222	2.71262	2.48182	4.74634	9.25027	5.31188	6.4531	7.59247	7.67903	10.9207	6.51909	10.8745	6.89573	10.8226	5.98229	6.18576	6.8113	8.76462	7.93759	7.49632	8.08073	4.32748	11.0871	8.02335	6.58731	6.40522	1.58285	4.32656	3.15948	11.1042	10.3547	4.03933	3.76759	4.19032
79eb568f4a77c7d075c7b9206ed69868fa956efe05c3f03f4948836497fd39ff4245d86fd1d47f903fed0da5f46f80e9e185ddcace49dd2ff01de981f0917cb7	5.97392	6.90952	7.20488	7.95734	5.97685	5.47579	3.00919	5.26878	7.10309	3.24648	8.27169	2.38994	3.98839	5.5143	7.46433	5.01475	1.87788	2.15252	4.66402	8.86887	5.35809	6.02572	7.61895	6.8631	10.3288	6.53783	11.6398	6.83269	10.0857	4.96983	12.7866	6.82386	7.08215	7.6394	7.36885	8.47793	5.3149	10.9498	7.48175	5.19974	6.15202	1.15009	3.54846	2.86496	9.42057	10.2355	3.51862	3.76222	3.69446
1b1e2749df3b70c5fc4b61b307dc766c514fd354f47804cec8682ee0879dee27ec0347edce6d100808908d93b3659a93286585a7a7f855e7f3d70a9db58a24f3	6.40681	7.29758	8.82899	8.59165	6.65855	5.79141	3.64938	5.81108	6.87811	4.33002	9.13741	2.71646	3.7098	5.57954	6.48803	5.6804	2.45992	2.11897	5.75969	8.3009	5.53871	5.93537	7.86304	7.24739	9.86267	8.83344	11.4962	7.20797	10.9502	4.9967	6.60703	7.24	8.75666	8.36514	7.74512	9.23735	4.576	11.1738	7.82547	5.60637	6.48507	1.21119	4.20994	4.03541	10.286	10.8264	4.66638	3.7174	4.58561
0a0443d44e508e16ce2b6ed9fcc673719b763b12a944317172210606f60693cb6e4aa287daa68147d869bb01775edd52e310dfa6118db9a07b491252c38ee6bd	6.4111	6.95452	7.12454	7.99568	6.51712	6.20564	4.1624	5.7284	7.06644	4.39219	9.01526	3.33894	3.98648	5.67331	7.37067	6.72389	2.79929	2.7499	4.79789	8.38476	5.08824	6.58408	7.10102	6.82957	9.31771	5.41862	11.9888	7.02904	10.1688	6.5109	6.64852	7.67777	6.68994	8.05238	7.89243	8.40551	4.50395	10.9047	6.40082	4.92696	6.31615	1.21693	4.47243	3.20779	11.0782	10.6302	4.19313	4.38206	3.64162
1df6fd133ee89fd369ddef2e8875acab46e7ed2608d8dc1ec628bb6d4ee9391ffbb6d6435ee158461c483ab313d770c33ba95f02ada6d0561e68209a40f5c506	6.2637	7.189	7.77449	8.04317	6.84582	5.74506	4.2093	5.80794	6.65379	4.42787	9.44728	3.07178	3.57888	7.23821	7.33409	5.40622	2.69395	2.56344	5.42092	8.53314	5.15366	6.65297	7.85779	7.65492	9.34291	6.6147	11.1825	7.2688	11.1057	7.1484	6.7243	6.91792	9.74464	8.65102	7.68149	8.82132	4.88989	10.8325	6.57515	6.82953	6.86573	1.81006	3.86092	3.70402	11.418	10.9647	4.03611	3.98155	4.41871
52f524a38a603e772ac33e17a25b0cb20442051ce2eae0ad29600d078a73e83c0596aa68dc1d6af8caf5613ed8445ee2b9ae90a3e544772991e58f9428926acf	6.88375	6.51051	7.30986	9.89033	6.48151	5.33569	3.87227	5.4124	7.02255	3.42292	8.10856	2.634	3.64829	5.77187	7.09161	5.61861	2.32457	2.37277	4.16102	9.52974	6.18266	6.49196	7.42572	5.41084	12.1198	5.8734	10.4723	8.03821	8.8031	4.94828	6.14942	7.56254	6.9256	6.67931	8.38595	7.93105	3.87671	11.4053	9.64868	4.70143	6.38861	1.05758	3.44124	3.30418	10.2865	10.2562	3.70855	3.6462	2.75387
82d373b6e02db8bf8ce9742321e479cf5a84704e0e830e9a83ffa4f8cf8460bc9eec1b687ab6fae427c82989b13f22e51fd5b3eedbfd5410cfac4b8b4523f796	5.88736	6.63895	7.31678	8.52008	6.55805	6.49728	3.8485	5.06092	6.87257	4.27527	8.29583	2.75296	3.19398	5.68453	7.25542	5.78373	2.08751	2.40227	4.70626	8.17918	5.07704	6.25812	7.38739	7.40047	11.1582	5.50505	11.4698	7.57169	10.5765	4.94089	6.41515	6.68681	5.93164	7.63717	7.37069	8.03959	4.12534	10.8979	7.25112	4.15113	6.13666	1.28611	3.70521	3.36519	9.80461	10.2938	3.08774	3.50982	3.61994
26a8ca125c56d9984e9e91da2d21a081429b61e078af27b37cf1bbf98444e92e0f39e5e14ce67334cb5a80950ea280145886239f0b07eb48149140847e6b59b5	6.76157	6.80223	6.95444	8.88938	6.10854	5.66321	3.95469	5.37465	6.96524	3.81442	8.6373	2.71128	3.61172	5.98136	7.20059	6.36484	2.49962	2.35607	4.63512	9.17758	6.20576	6.04096	7.04405	6.71011	10.1666	5.75627	10.5114	5.931	9.82624	6.30203	6.18089	6.46794	10.1995	7.68591	8.19163	8.20338	4.74608	11.3506	8.44123	7.21833	6.24854	1.48365	3.828	3.20192	10.3059	10.0727	3.71028	3.55352	2.67266
79c3ec7da39462044051f90c0cf21925918305021d6b3c6c1e427a1219b556d305b6cc2b5ff07ae17e71c4925633e3cd91562a56ddeda337c731a615b11c95ba	7.04933	6.65836	7.20624	9.5509	6.53692	5.24125	3.48288	5.86503	6.86368	4.91832	8.58	2.77375	3.65292	5.35643	7.14097	6.04206	2.26071	2.62417	4.77038	8.65635	5.42541	5.86912	7.0554	6.15942	10.2572	5.36797	10.4608	8.81851	10.8252	5.51953	6.21858	6.48154	6.90343	7.52454	7.55958	7.79287	4.11576	11.3439	8.28981	4.5402	6.31911	1.11584	3.6185	3.19367	10.4088	10.519	3.31135	3.54131	3.74665
3f1c4c435a82a391e2ed50a083cd663830fbc04de578c6669851100da1c72afc398d947a4d9765d0108451dd371d84687c15accbb747c59cc996188083364bc5	6.75162	6.9085	7.4521	8.54662	6.37694	5.99689	4.30231	5.66289	7.21184	4.65587	8.69875	2.89451	4.48804	5.94405	7.68384	6.98556	2.53936	2.73361	5.28619	8.98961	5.60508	6.67172	7.44067	7.65548	8.93345	6.5428	11.7409	6.91409	10.8019	8.01127	6.65831	7.31147	6.76482	7.96616	7.78549	8.95746	4.90327	11.0736	6.45501	5.1226	6.35341	1.3771	4.10776	3.16733	11.5715	10.7369	3.60062	3.8167	4.61211
af148ad6595db5d2f9ae5d89ae4afa30d9503181de21b8da83fb9bd49d001cd1420511006428fdad205b4ce479e7ed91a53abe78e4fc6a457ffa7f2383e15f52	6.8553	6.80316	7.27653	10.1046	6.66991	6.11934	3.49971	5.62273	7.37819	4.67441	8.57008	2.74131	3.77663	6.0628	7.19568	7.26105	3.08754	2.75622	5.60059	8.97497	5.79219	6.84068	7.74089	7.14185	11.0681	5.94323	10.7996	6.1297	10.1825	5.38354	6.78913	7.34719	7.45105	7.45471	7.91832	8.92896	4.45522	11.4796	8.2395	5.09813	6.75887	1.4784	3.89901	4.89746	11.3474	10.8881	3.61767	3.35724	4.51927
d9aaf1ad22850645c8145cf575d3bc134627f1c7af3f9a4495ac25e8f57c05d1ea9515567042a49e792ce53746cfd2cadf0b04274f9a9ca4077405c0248b4707	6.60712	7.24287	7.21943	9.24	6.34783	6.36255	3.49425	5.78286	6.5204	3.76857	9.36828	3.07605	2.96095	5.46619	7.66372	6.03229	2.35415	2.22532	4.89622	7.98048	4.94542	6.6358	8.16339	6.55459	10.1743	6.59058	11.0653	8.42004	10.0953	5.42338	6.9383	7.1715	8.40029	8.94682	7.66853	8.52257	3.72377	10.7803	7.77601	5.71379	6.09852	1.30795	4.10182	3.37731	11.2841	10.5443	3.34479	3.94925	3.85729
33cd287964562ecac80e27159a1cad80078d264f257aad406e3a0759c183bf5544b40c9f39749e9262f04ce876a9bf0474c6eb36c2857444953c9cc29bc011fe	6.92964	6.95005	6.5643	8.65221	6.9402	5.92979	4.01541	5.96285	6.85112	3.77681	9.0824	2.87769	3.9807	5.2302	6.97217	5.43043	2.17849	2.57191	5.08324	9.78489	5.65239	6.58754	8.45991	7.32167	10.2782	6.18373	10.5576	6.25889	11.0204	6.28035	6.04183	6.81838	6.82048	7.5344	7.62839	8.36922	4.17759	11.286	7.82432	4.9146	6.49902	1.23095	4.32871	3.34662	11.787	10.8908	3.56152	4.11965	3.0532
150dfc75e6daa875419d0fd63793c6c4bfcccc417101e65c2fc987144f26a7bfa219b7830a7e6a268dc59f9d0ccab9afd4985f8c6d8dd44b2f3a5d62f6ce9d3a	7.27911	6.65698	7.42876	8.77279	6.77363	6.21202	3.91645	5.4465	6.76373	3.57278	8.9605	2.69267	3.85594	5.84286	7.44555	6.12308	3.14534	2.67849	5.41751	9.41327	5.93583	6.42353	7.84348	6.84435	9.66335	6.50511	10.3833	6.61084	10.2086	5.02821	6.85758	6.81763	10.3635	8.50785	7.82023	8.25992	4.41598	11.0873	8.30879	6.77661	7.21879	1.60998	3.96835	3.29755	10.709	10.5245	3.86023	4.01903	3.5941
967333b511e35eee577954c724034359a9c3bc82547a355ad02a9226fc54241cfd598b899ae9cc17587ce6889a09896f0eb749364e71498213a194c7a1ee6e66	6.30335	7.16076	7.68777	8.97788	6.19137	5.96645	3.29265	5.78487	6.95505	3.98046	8.95031	3.26024	3.78431	4.70966	6.925	6.66995	2.54156	2.58589	5.58689	8.97292	5.22712	6.82337	9.01578	7.16389	9.83196	6.01772	10.215	7.09483	10.654	5.52245	6.53281	7.24837	5.41202	7.40799	7.52912	8.77909	4.27345	11.0858	5.74019	4.48128	6.87337	1.38434	3.71785	3.50681	10.6564	11.0117	3.82188	3.80981	3.5623
ce7644239a437d0f7e7937f3b6f82dbbd6aa456d32f1f4ca4dac34f3e9827a41b531efcf6bc604e340e31f830f74d1c674f49f0aee902ff5f0731243eebc16e9	6.7212	6.95377	7.91142	8.15502	6.50201	5.98071	4.04467	5.60201	7.06225	4.09785	9.0385	2.87806	3.54919	6.18351	7.35592	6.9699	2.62528	3.28661	5.04934	8.38824	5.07661	6.85357	7.2672	7.04336	10.168	6.08577	10.7214	6.65257	10.3008	6.87811	6.25601	6.41805	8.03799	8.13805	7.356	8.74502	4.39719	11.0282	6.84358	5.75423	6.23983	1.94311	3.67642	3.31155	11.5778	10.7789	3.82912	4.0046	3.88325
7696a05b844913fba2d4a60410572b70ceef486f7d45789a04598e5f0d1b99dbf1daa3b485251d40f7146fe00d33877924df108fbe64fb24c400d5f339c08455	6.75458	6.98081	7.2972	9.07691	6.58683	6.05093	4.02995	6.00881	7.00869	4.79338	8.82416	4.45029	4.39342	6.27521	7.23232	7.04291	2.36011	2.51936	4.58708	9.12486	5.8211	6.09679	8.34499	6.26122	9.43244	5.55602	10.9274	7.53915	10.1086	6.84599	6.21436	6.80977	7.32739	8.1715	7.62795	8.07201	3.72341	11.3361	8.14643	4.97791	6.22553	1.19507	3.19279	3.22516	10.5279	10.4911	3.47009	3.78129	4.62152
5cfd529233117c95730a575111fc6fcd27a8f75de42ad2828cb53880e2f4686e2a3b1fafada895907d29c8b86cdd606f482b9c2f2bb9cfefb0c723a40741bbf1	7.05359	7.17572	7.22606	9.47762	7.04091	5.82146	4.07896	6.11237	6.78661	4.07064	8.74099	3.65298	4.04926	5.98023	7.29809	6.29212	2.11317	2.64967	5.62591	9.99927	5.53803	6.37213	8.42248	6.82966	11.728	6.25497	10.711	8.12896	10.3112	6.78877	6.14577	6.37778	7.88943	7.90588	7.69543	8.55196	4.23611	11.5441	8.55124	5.11175	6.61643	1.41753	4.02952	4.19221	10.4705	10.9484	4.1887	3.90478	3.61227
d9a7ef14a214c8037ae9ac5e147b07b3390fdc49e4cc1b27775e8a15d0f9eadb28fd5d7fe23d44df64df67bfeb500a960400671d551e081dd54b27783bc9e297	6.78667	7.05542	7.27428	9.16981	6.22005	5.35115	4.18274	5.54157	6.32526	4.46833	8.91797	3.12501	4.31257	5.66728	7.18846	6.97429	2.5829	2.82772	5.12706	9.85835	5.48419	6.21886	7.26292	7.20593	10.1142	5.78024	11.3254	8.59491	10.5663	5.86172	6.44008	6.70473	7.19087	8.0803	7.99529	8.39359	4.06645	11.8046	7.95966	5.06503	6.7828	1.27813	4.12105	3.62448	11.0317	10.5684	3.65346	4.20627	2.96646
62d3b2ffbec05354813e167e721b5aba6a31bee8a13fcc794a33b1bb2dcb353ee405ab23a5e3d3017eddc6fa6e41996a0145b94c08c8db958ac34d17c1e35620	5.99335	6.82995	7.19037	7.57899	6.70331	5.7674	3.71749	5.81101	6.78983	4.67519	8.65002	3.12752	3.21522	5.73028	7.31793	7.16134	2.31439	2.5578	4.69759	7.65385	4.61892	6.37864	7.01482	6.35162	9.14774	6.33756	10.4913	7.40535	10.4429	6.83967	5.97791	6.20103	5.50511	7.90892	7.3333	9.0106	3.95581	9.82749	6.0403	4.41237	6.37687	1.3522	3.27988	3.49329	11.8929	11.0837	3.98193	3.77956	3.83215
4c950f6719fa019c981724787847dd3106936b2785696e64b3b92da1436bb48238eff9b43c3b3a11fd9f043f9f92b1afb2b756ca7de27e3293de62205ec46e04	6.14831	6.86928	7.98063	8.44668	5.94679	6.10061	3.9944	5.46564	7.00483	4.55657	9.32932	3.64135	3.55015	7.70443	7.50015	7.4646	2.85581	3.00768	4.03412	8.19606	5.20482	7.21861	7.46907	7.52285	8.10638	6.82018	10.7333	6.2505	11.1315	7.33577	6.8273	7.03463	8.01991	8.14119	7.43736	8.7576	5.15909	10.9741	6.91761	5.64447	6.29599	1.58547	4.00782	3.37716	11.7092	10.6844	4.16141	3.65848	4.74598
0e32e2e5d585758b374571666206233fb13ebb09b1e411042f861bc0531c170ed4cf268f8784c99b93bff41dd6c029a8ccb6d8428d84686dff57e5d926ea7470	6.40634	6.8299	7.90441	8.88497	6.38961	5.52838	3.86151	5.85774	7.01506	4.53769	9.16158	3.35395	4.46311	6.12397	7.16896	6.97807	2.65167	2.94886	4.63728	10.2995	5.39484	6.69313	7.58085	7.22648	12.0446	7.08068	11.0897	7.1439	11.1351	6.20519	6.48606	6.70081	9.16178	7.91153	8.04743	8.92067	4.10429	11.3225	7.79365	6.63915	6.57948	1.86941	4.12056	3.24479	11.6625	10.7742	4.00614	3.74418	3.9551
b9027e4c7bfbfe49822dcc5a651e393315c33dd42872359619605d259c0a38ced84522a9584bfd22907196fd5208e30929bedd9a12c4976ff55cf2c3bf15aa33	6.97368	7.23304	7.28894	9.43176	6.35609	6.13359	4.20715	5.56058	6.94611	3.7957	9.0236	2.73451	3.71492	5.91969	7.29134	5.47011	2.47971	2.59781	4.79383	8.29838	6.38444	6.11088	7.26537	6.41053	11.0731	6.00213	11.5192	7.82603	10.5422	6.29723	6.31422	6.80761	7.93328	7.90825	8.72004	8.48505	4.09274	11.9498	8.99407	5.46612	6.35191	1.16881	3.81352	3.54407	10.2603	10.6505	3.57804	3.83361	3.8747
26a58f34018c84950616b59d66612303f4d6ea4d016ad1c99f9674906706e1984c7920da8d02eea11ae8d3019d666de09d6e38b662159a1400ddd89caeb73b5e	6.07218	6.76127	7.12376	8.29125	6.47674	5.48839	4.26023	5.63699	6.6504	3.88104	8.88931	2.41742	3.86845	5.62481	7.29074	6.33831	2.28545	2.53436	4.71255	8.63528	5.27089	5.98945	6.89036	6.82672	9.32313	5.44998	9.85125	5.93404	10.1044	5.52879	5.76402	6.81763	8.8125	8.04204	7.1677	8.20384	3.52502	10.4575	7.1233	5.82497	6.4601	1.46671	3.77059	3.31327	10.343	10.7532	3.50752	3.73993	4.05728
269f43b13cb532bfdb0359f95277b928671d5fdc2aec6a4f6885f66c9af8e52e886e5982980c0a45825799e80849b12e32c38fefdfd0a5d8d260a15bfd9db7fa	6.55317	6.90809	7.18376	9.32375	6.203	5.70367	3.70174	5.38965	6.89271	4.18018	8.69872	2.98222	3.49824	5.60937	7.37582	6.98618	2.72325	2.68817	4.88154	7.98174	5.47134	6.49946	7.56319	7.13189	10.4428	6.56721	10.7464	7.51906	10.0023	6.31219	6.23217	6.79188	7.3261	8.03891	7.95747	8.34456	4.15499	11.4272	7.86841	5.2884	6.36967	1.56114	3.36075	3.38741	10.7004	10.467	3.59631	3.33424	3.57837
d25f2644e0cdb4c9bfd9e61fd2d5cc4852781cb92f854def64cece05c5ba8adfd81c3366f5b97a6d2498ad407aa06ffdade257db7cea9b74bf75ab18209d7f82	6.20809	7.0773	7.66862	8.81484	6.89851	6.56744	4.42708	5.76041	7.37892	4.74479	8.55183	3.04195	3.64577	5.841	7.64898	7.11485	2.75659	3.14075	5.52311	8.34775	4.67726	6.51983	7.93591	7.50068	10.3655	6.04827	11.3522	6.95542	10.9843	6.21364	6.05635	6.03664	5.59327	7.82719	7.14858	8.28321	4.44899	10.9719	6.7114	4.54493	6.31988	1.55324	3.32082	3.57088	11.4589	10.9836	4.35216	3.872	3.52497
b13c06fab1e3d20a248fd434faa4023404ca2c2b6bd222d31f4edae9f4ea96f0c2c7c0f90b892002e3c0a2bb0af88187a96578dc1ec0c6a0ff7858fbf933ae73	6.66251	7.24318	6.90321	8.71087	7.14845	6.09074	4.52017	6.00432	6.76667	5.20269	8.82886	3.24561	3.70306	6.71262	7.36244	7.0517	2.31649	2.91992	4.77552	7.6236	5.17463	6.48352	7.48509	7.78136	9.03241	5.32281	10.5996	7.42641	11.0055	5.71713	6.45453	8.15931	4.99716	8.33913	7.65695	8.35634	4.15759	10.8758	7.09594	3.97683	6.27584	1.08839	3.88977	3.66763	10.4937	11.0915	3.55229	4.64046	3.23354
ee1ebfd9969e88a155c94b108d8a03fea57d83a938f330fe3833a8f97bfe3ba25d4da47fb7ae54b31703bfff494cf463def0088e867a9b62921f42e4d55ade82	5.57171	7.08642	8.20075	7.31306	6.65201	5.94223	3.96964	5.45208	7.21145	3.63073	8.51656	3.09473	3.71398	5.61049	7.48581	6.42072	3.41184	2.08532	4.51449	7.77809	4.30791	7.07084	8.7053	7.49144	9.59407	6.03941	10.939	9.31402	9.69119	5.2194	6.00802	6.41259	4.55814	7.97333	7.28007	8.61501	4.14845	10.5728	6.04621	3.65809	6.16461	1.07501	3.74801	3.02233	9.71256	10.5871	4.08358	3.27573	3.52
4556526b113fdf682135179a4500707cb792e0425eed6be40251431e1669e3a8d4f9781c3ce027a30c7ef9e2789d32da335a81963bd803f8fd92a275ce0e24b4	6.46821	6.95231	7.59405	9.54802	6.11126	5.82106	4.21299	6.14361	7.3723	5.12156	8.62809	3.3768	4.26405	5.54126	7.2754	7.32805	2.57787	2.38406	4.77388	8.63047	5.17923	6.57952	7.57952	7.76074	10.4633	5.96937	11.6987	6.44975	10.2089	6.9323	6.29723	7.24284	7.44505	8.0825	7.12937	8.38899	4.1283	10.9544	7.83837	4.81227	5.80629	1.04184	4.12812	3.28006	10.66	10.4169	3.37257	3.57099	4.37342
2bd5e3962fd27f2955dc15b0ace446f59bf0407af8aef603c8650561362b78405fcbff700953b4929d184516f3d35f5441694f528b7dc4474eb28aaa1f1ae040	5.42784	6.65617	7.29768	8.4896	6.68144	6.05584	3.85729	5.16998	6.93243	3.77237	8.39782	6.31046	3.46137	5.91444	7.08241	6.49828	2.37115	2.28727	4.04818	8.98229	4.36443	6.27446	7.32017	7.06647	9.71473	5.62491	9.8271	6.94162	10.0484	6.14661	5.5271	6.19551	7.97793	8.55811	6.90487	7.74361	3.76967	10.3432	6.28362	5.81516	5.35837	1.62888	3.20927	2.8256	9.65479	10.3752	3.51757	3.43821	3.21782
6d9737eac07e7666a3ec752df75e2638777cd76801bcadb3cdefd070ec0e854466752bc4c23fbbc474bcf75c39fd3edc438f7de779912c1024ae3543f695607e	6.27936	6.04228	7.01741	7.36955	6.00356	5.19185	3.51757	4.763	6.40981	4.9518	7.60898	1.9528	2.99531	5.76485	7.16063	7.6218	2.81788	2.27676	4.8424	6.97544	4.59728	6.48816	5.99468	5.9993	10.3958	5.56863	10.6387	6.55012	10.2739	4.86274	6.29405	6.391	4.57311	6.19454	6.1126	7.75311	3.70377	9.82293	5.79097	3.91536	5.62809	1.17921	3.06324	2.71429	10.6115	9.18051	3.11052	2.91161	3.18611
fdd57a3d62df6da0d9112073f04716f312f0f094d733a5839d3165a76e98957ce0c5ca0461250c5649998aa4dd3f31a02acee42af3d9c8163066052db26e548d	5.99328	6.91239	7.79387	8.96743	6.29531	5.89159	4.01646	5.53723	7.03172	2.99887	8.39579	2.65224	3.50842	5.81671	6.50817	6.12115	2.47449	2.70357	5.5756	8.31504	4.92011	6.98611	8.96888	6.24368	10.5545	6.57581	10.8657	8.87406	9.82144	5.20285	6.16279	6.80535	6.36093	7.75102	7.66217	8.42805	4.84669	10.7835	7.38991	4.66621	5.88566	1.26884	4.20608	2.93126	9.84581	10.3096	4.12688	3.34494	2.70529
13521ceda63c492f848037caf6f1bb700131d2f43c929a9884ca9bc0ad94b2b4a2e67f3c32161627b7b40a7145c1e9707c17142750e65ae3a2ad73a0f14ca673	6.42378	6.93378	6.51525	8.12106	7.21991	5.41535	3.97122	5.36545	6.40005	5.15339	8.56866	2.73412	2.45111	5.56352	6.90584	6.28585	2.2363	2.16993	5.58775	6.90638	5.07041	5.77498	7.14747	6.56796	9.68786	6.17636	12.3289	7.50647	11.6032	5.20503	7.09016	7.16406	6.99496	7.30308	7.45949	8.74306	5.01965	10.9156	6.37465	4.5393	6.78561	0.8079	4.4277	4.28319	11.2408	10.6034	3.32551	3.44598	3.30279
07a07e3a72764bdc8ea9a84b444c678750a3c140ff6f19544ed1950ddccb6b779c52072ca3d55bfa9f9fb239075fca4d600c9c0ceee899ac48bf9cb09b47056f	6.34884	6.7453	7.68179	8.32561	6.3176	5.94675	4.17308	5.37142	6.87543	4.25718	8.60132	3.10714	3.70759	6.30068	7.64208	7.01413	2.71527	2.63626	5.29319	8.22235	4.8295	6.9859	8.41287	5.66718	9.30535	7.36944	10.2953	7.80201	10.6451	5.9423	6.98574	6.97265	6.66555	7.7643	7.38458	8.54641	3.91399	10.5674	6.77601	4.69288	6.30775	1.27248	4.0705	3.57937	10.5545	10.3171	4.00525	3.80291	3.84815
e743aa92447b5c12e0e833235b4ca92d79c679b7f1440b2a022a0b434f6ef2b0b78285ff392d80ee80362fe65c136ea3eff2a6a0f3b5edcecf366301c0a8250e	6.11224	7.1319	7.02209	7.70823	6.62666	6.38649	3.91993	5.81128	6.99936	5.54809	9.00404	2.41757	3.76499	7.21298	7.40109	8.83093	2.88115	3.34776	4.32542	7.85997	4.8434	6.66385	7.69695	7.40918	8.64811	6.10172	10.5363	6.10638	10.6455	4.62218	6.71284	7.1838	7.94258	8.31245	7.51134	8.06966	4.45892	10.5435	6.53846	5.78683	6.50381	1.92728	3.19971	3.38174	10.7189	10.918	4.03895	3.78556	4.69511
5002e5dc2cc55c1111bd6ac64a87a06d6dbbe68d6cfb17a94bc93d19991f12657fbeb18a0752cfa6cdfbed352ecf9e33bd19359505652b54ca34c200fa4a2802	6.3234	7.28848	7.28598	8.52008	6.90521	5.17239	3.68911	5.85975	7.01856	3.41278	8.82686	2.61002	4.02608	5.34452	7.05357	5.9007	2.31321	2.00368	5.19257	8.29991	5.0815	6.28776	8.94127	8.80196	9.33331	6.4103	10.2227	6.76477	9.14834	6.00551	10.8997	7.07802	9.91498	8.11271	7.28362	7.9904	4.02856	11.2137	7.1676	6.64892	6.85903	1.33213	4.29764	3.10485	11.4217	10.5826	3.47581	4.57663	2.34401
78e083c872e982271e96436bfc2996e8a98eac209b11dd22efb6a869dae19768b3dc3a3284fc9164bc595a18fadd2aab57a46ced60db3eecdd2c6df5de1540b5	6.62956	7.54049	8.69429	8.3864	6.57301	5.82613	4.69898	6.17396	7.72882	4.60898	8.8681	2.85691	4.74651	6.17374	7.85938	7.68354	3.14027	2.72223	4.9547	10.0765	5.00788	8.6649	8.18928	7.54694	10.6234	8.49529	12.0019	7.60852	10.4734	5.92106	7.04713	7.45777	9.68281	7.73331	7.53725	9.13338	4.73816	11.1072	7.05993	6.90457	6.91835	2.19202	4.06606	3.95191	10.267	11.1651	4.36072	4.08762	4.1622
271e3009aa5d442528f232502aa5ef1c49a28be698831ecbc346629b48e7032525c3d05d82f80e23415ab68e888ed33a1dca0f64678bbc30d26c13239279909c	5.75385	6.90748	7.69921	6.83002	6.67592	6.28745	4.19431	5.69475	7.20945	4.7168	9.13665	2.62005	3.23251	5.26741	7.4209	6.62592	2.80155	2.839	4.93358	6.6014	4.32611	6.36256	7.635	7.34851	8.98435	5.84914	11.1297	5.62361	10.9149	6.135	6.10463	6.5401	5.90716	7.90287	6.77986	8.27933	4.24513	10.4492	5.39141	4.50358	6.09418	1.60521	4.56522	3.18738	11.6132	10.7043	3.64985	3.91773	4.39148
b442b93d025824336fd9e7ac0495787a58ba52e8ff6532cd0fa585b77b950ceb7d4e206681054a6cc5819c4be22e39400b0a7873186b16fe7e811542891e461c	5.59868	7.06559	6.6617	7.10069	6.83689	5.98773	4.26704	5.86722	7.27911	4.65495	9.37811	2.86277	3.6735	6.12725	7.29016	6.70898	2.22056	2.1784	5.44674	7.85602	4.62887	6.48435	7.66663	7.06567	9.22865	6.03183	11.9212	6.95852	10.7234	6.17665	6.71714	6.90974	7.12992	8.61623	7.42068	8.24629	5.09575	10.82	5.08687	4.76038	6.08965	1.26071	3.41012	3.66697	12.1223	10.7812	3.91775	3.93281	3.83372
494e6a5dcdd3683267f8e801cd5eb83998f5187fdf8eb766e5c38eefb89a02803cf2cbd3f10288f2c30242de632bbeb283a3070f3fd975f1a981a4f965364a7c	6.31746	7.06124	7.1955	9.42633	6.35019	6.11973	4.16943	5.32162	6.61369	4.91615	9.03569	3.16661	3.85969	6.09037	7.43083	6.24822	2.35842	2.39981	4.26914	9.36147	5.6094	6.70268	7.19742	7.54222	10.0468	6.37653	10.9524	8.22363	10.47	6.05355	6.37614	7.14741	6.39422	8.37399	8.18787	8.36633	4.46222	11.1032	8.34663	4.56132	6.75743	1.18539	3.95906	3.63094	11.3291	10.6864	3.85314	3.70459	4.94114
f9cd4314ed80332dfbf97c61d236b072e65099598066edb94008140479cf3f2a1bff6f3365fc0848396eaa8c98ab7e03bb6fcde2dccf831bd68e540b8101fa05	6.13723	6.60131	7.18502	7.78729	7.27628	5.70985	3.78179	5.60783	6.66794	3.02276	8.79422	2.42734	3.57538	6.1249	7.2879	5.49002	2.41373	2.35351	5.01817	7.749	4.75481	6.88727	8.38668	6.9716	9.40102	6.12827	10.1317	8.17129	10.7384	5.77319	5.70578	6.55106	5.13313	7.66879	6.89507	8.09301	4.51625	10.7248	6.81848	3.98007	6.11057	0.99187	3.80273	2.90088	10.6296	10.7055	3.72024	3.78231	3.80649
c5dacf98b459729ef4e57192947f3467674b0555f943331c2963ef72a703e85701e2d47ce62d0125cf9ed1160dc47aecc74b91cb5d537b22b0dbcce6a1054e6e	5.96354	6.50851	7.40686	7.16655	5.94129	5.82146	3.55472	5.49069	6.78518	4.25718	8.4993	2.57707	3.42514	5.47753	7.30536	6.7463	2.58821	2.49686	4.25515	6.85953	4.193	6.54787	8.35865	8.01439	8.43867	6.10741	11.0932	7.52519	10.7302	4.41342	5.85884	6.7511	4.03302	6.9724	6.88573	7.7455	4.16113	10.206	5.62067	3.88585	6.17698	1.10478	3.57953	2.65876	9.74737	10.1385	3.89643	3.1599	3.33351
b080759477909e1c2040fcd54432c95628aac27e04817f350a4028ef0b8803055b8705532a37a438bc46444b4ee7a7258afd20692330df56022cad047dccbb24	6.57148	6.74994	7.17183	7.96965	6.72495	5.63032	3.88808	5.57088	6.60339	5.77571	8.27496	2.44422	4.08001	5.64217	6.84726	7.19304	3.54395	2.1176	4.36353	5.91071	3.75565	6.31606	7.29145	7.58984	7.83682	6.36889	10.2943	6.59552	11.099	5.71893	6.90867	7.94635	4.671	6.8395	6.51617	7.38405	4.14742	9.76153	3.29958	3.50037	6.02284	0.95935	5.63575	3.24544	11.5059	10.483	2.95257	3.53025	4.08561
19570c565cf7a8ef63066c36cbc3cbddd2ca4e203fa2bcb29a321fa4bb24e613077a60f97412487920aad5d089499853862fb44d9a58b6a7c6b9c709f332e4d2	5.49594	6.80682	7.49819	7.23231	7.18432	5.58202	4.1766	5.79007	6.66918	3.61971	8.86317	3.09678	3.05284	6.12546	6.88379	6.32654	2.60052	2.41164	4.23647	7.65709	4.52715	6.66013	7.82352	6.66685	9.19044	6.7965	11.479	6.61475	10.7115	5.59847	6.2328	6.52742	7.04105	7.62274	7.04253	8.21894	4.18376	10.5856	6.66048	4.65297	6.2089	1.19747	3.55314	3.71819	10.2049	10.6452	3.61844	3.70117	3.70121
e79494e7c225f62f847696353021c6b7ca178d00503cf615e1afc3458e05a62030e0bbc6e33ba39a5b3071b63d1155fff76ae96082d6a424a2f8d95f8226afa3	6.24208	7.24024	6.84725	9.58607	6.36334	5.75652	3.76148	5.69044	7.19536	4.21266	8.78442	3.97567	3.37762	5.96602	7.27128	6.74361	2.72654	2.63609	4.46142	7.94347	5.75988	6.6795	6.81101	7.0891	10.4799	6.4556	10.8311	6.62062	9.3382	4.81643	5.84135	7.09358	7.07849	7.88265	7.71617	8.40845	4.72799	10.4122	7.60539	5.3644	6.54799	1.44106	3.20393	3.0796	10.0046	10.9889	3.70583	3.74167	4.59923
b7e0975fb5f70b49b4b924e65034e8a1ac29f030c9490bdce1ca4518f3022ab554ca1f1d2e05a6f72770194bd339a3220efd1366a13b8de8769c0eedc6bb480d	5.79172	6.74538	7.42566	7.29088	5.94904	5.53701	3.84413	5.21699	6.99932	4.43455	9.5501	2.82786	4.14401	6.082	6.98527	6.57891	2.23948	2.13277	4.69211	8.43121	4.58607	6.35189	7.35878	7.00156	7.84673	5.93715	10.7141	5.88952	10.9203	6.88958	5.63502	6.26382	7.86917	7.58376	7.53059	8.42821	4.00046	10.7807	6.27631	5.51615	5.95482	1.67178	2.80262	3.04471	11.7569	10.3736	3.88995	3.71288	4.8359
9329f589f2bb916d38f6bde139d98a4f14205d338b0a47f22c039681eaaf9496ed32371afe3931d3067377127effc546541a113d4af2e923fdd1d0ab2f336711	5.92346	7.31174	7.93057	8.24311	5.90602	6.53782	4.5058	5.9274	7.24395	3.49931	8.60023	2.63601	3.81588	6.31847	7.87319	5.33004	2.32114	2.46943	4.7795	8.5333	4.82758	6.85081	8.87231	6.91076	8.78717	6.61704	11.9459	6.74814	9.48397	5.91716	5.65111	6.18177	6.94529	7.5051	6.78702	7.61715	4.23241	10.4995	6.68869	4.88789	5.85558	1.24427	4.10408	3.03875	10.0313	11.176	3.79618	3.82819	4.46208
16fca96659df5f6f81c9b08971322c9ccf7c959a7c68faeea540e60043c4e184e7678c7b29cc3e9bce7e053f257dbca06fd08596b7b4170cb2a73fbae9b3bf01	5.59823	6.84397	7.03164	6.47383	6.69303	5.85353	3.8036	5.66669	6.4194	3.13295	8.86783	2.98266	3.2457	5.82318	7.72771	5.74926	2.7993	2.57535	4.62858	7.08935	4.21295	6.77669	8.11214	7.06514	9.3247	6.87549	12.605	7.23038	10.0636	5.2929	6.13996	6.41539	3.47543	8.06911	6.57726	8.82047	4.32817	10.4143	4.12526	4.03243	6.5309	1.51066	3.8452	3.43406	10.2757	10.6396	3.80633	3.27869	3.2572
58c878ddc27fb6bfc8f177cd76f5529d48d765ca12405daa0e9cebe78c44332d18cf357f254e9d8f5593ecb2be2f69d865e5e0bd1aabaa1d7b16490aacb93e78	6.20527	7.2023	7.81678	8.68636	6.45276	5.77677	4.13546	5.94075	7.09515	3.5116	8.92191	3.62079	4.56537	5.63722	7.30632	5.95602	2.47738	2.80581	5.16968	10.4975	5.83701	6.73903	8.6475	6.8375	11.1535	5.95683	11.6036	6.85594	10.5818	5.85915	6.83731	7.18855	6.12377	7.78475	7.44644	8.25543	4.38901	11.0353	7.64126	4.36337	6.36719	1.30599	4.1102	3.7301	11.2404	11.04	4.0309	3.87268	3.9512
6d290428cca309399360f29c19c6f2d7bc45ace26edf85d8737055eb655d9adda75f71606fec2651890a1c068c59ccb6013df1d4827620ed0ac230b6af5c5597	6.15906	7.0162	7.11948	8.41906	6.17137	6.06571	4.01124	5.91549	6.92996	3.57907	8.70086	2.79542	4.00923	5.56174	7.22372	6.25077	1.97022	2.50171	5.34199	7.33865	4.70282	6.48762	8.64999	7.12279	9.83467	6.09813	10.1445	5.92964	9.50585	6.08908	6.43525	6.91199	6.46891	7.12176	6.97886	8.06647	3.64388	10.8139	6.90317	4.4396	6.29752	1.11211	3.55979	3.15859	11.0692	10.6924	3.54603	3.59593	3.10053
d0c9917e138655d07a90a7a5470d8795bb81287931ea1b5c7055a3e0c26e1c8e2caa915e6c15a1f3fcc000527d4e084022b67fb77ee49864862fbb5e54526bbe	6.08361	7.13896	7.72223	7.63138	6.51367	6.15613	3.57724	5.57969	7.24975	4.02892	8.95196	3.23006	3.68793	5.4593	7.35094	6.54637	2.37162	2.54517	4.1366	9.08647	5.49138	6.78175	8.41851	8.67676	10.1498	6.33831	11.1011	12.0435	10.0418	4.75565	6.3093	6.93647	5.40684	7.66686	7.18835	8.81087	4.30755	10.5785	6.15657	4.55055	6.57309	1.26537	4.2693	3.43461	10.8632	10.6244	3.63969	4.1972	3.79446
a31b6008efaced2ccadb7aa04db014762c5a3fd495ef509b9a63230f3d5227a6151006d67eec7e094a74f3a42d0e53ceb57907300a1bec61194565e9764c5574	6.38046	7.11229	7.51166	8.87535	6.6155	6.00034	4.06338	5.67897	6.97634	4.18176	8.87111	3.3535	3.79621	6.03383	7.42434	6.83341	2.07787	2.3907	4.90066	8.55541	5.07246	6.53479	8.39347	7.6653	9.21263	6.56094	11.2376	8.16892	10.8911	6.00489	6.20853	6.74542	7.14269	8.66976	7.77487	8.5696	4.40664	11.0421	7.7614	4.87703	6.42319	1.36253	3.60119	3.3191	11.4113	10.2614	3.59969	3.4857	3.29199
69c033a8c8f9495d98fcfd5f3357bd8b3b2aa8e671de896d7b03c500bf475e41b3887fb5d337dc6e0b132d1a7be51e01fefdd48d80617c139530685aef21cd93	6.11623	7.51105	7.21435	9.25177	6.19746	6.3146	4.12034	5.64942	6.88895	4.41642	9.33219	3.14404	3.68847	5.83734	7.27262	6.82653	2.64655	2.42205	5.00633	7.25148	3.86516	6.72637	6.591	5.84301	10.1422	5.36064	13.6975	8.34054	9.9506	5.69949	5.84041	6.73255	6.5637	8.71532	7.40704	9.00632	4.34908	10.4836	6.13797	4.75363	6.32854	1.30049	4.54971	3.66087	9.49002	11.1129	3.52832	3.99307	3.52641
553aa4c014f9f22f0610c9c4bd3d73b57194020a3ecba99231b0172d9eb0a8ed6b53b86a62b581760264051ba4287df6bc98ef775a893f22810981d76721011c	5.81209	6.91244	7.29328	8.58852	6.03323	6.09894	3.61427	5.36857	7.20619	4.17064	8.59643	2.70652	3.60841	5.50464	7.21458	6.14124	2.38778	2.40378	4.58534	8.23366	4.86161	6.04394	8.1117	7.03847	9.61984	5.38965	10.4311	6.38351	10.3375	6.43874	6.04182	6.63696	7.03655	7.15672	7.3499	7.80228	4.27025	10.4246	7.13064	4.61258	6.34999	1.16496	3.41251	3.13292	9.77987	10.5264	3.35087	3.75196	3.98544
e7cc748d3e18213a2697a7de20b082cb08c300df5c550674228204135f8ce8d3b2fab9e50dcdc07a7936424c4b7196aab9eb52f4332eb50d69b923d8ecb40a1b	7.36744	7.92365	6.65919	9.98578	7.05236	6.64488	4.32352	5.90905	6.80167	6.47122	9.40556	3.76901	4.33105	6.95794	7.39726	9.16176	4.13507	2.77969	5.40801	7.92313	6.1161	7.34456	7.81846	6.96792	11.464	6.47362	12.68	8.68553	10.824	6.92547	8.22488	8.778	6.36093	9.55045	8.31589	8.92511	5.93504	11.3871	8.10113	4.77694	7.56815	1.67066	4.62043	4.16523	11.1272	10.9765	3.99058	4.31419	4.71255
0dcc7e3a7d43fd6a634249fb6d8f6373f863c3951f3e9057ae0f6aca62f1b37eb8987b3048591afd2ac4f412be538ffdbf9e2129efaf9dae54075496b9d086a6	6.25375	7.02336	7.57319	8.68344	6.59705	5.97578	3.57023	5.47403	6.95845	3.59185	8.95446	3.02085	3.66871	7.61514	7.61523	6.19055	2.52129	2.38931	5.35284	9.08588	5.31311	6.97341	8.48005	9.35531	10.2599	6.08402	11.5624	6.79555	10.6238	5.88188	5.89113	5.98275	7.51291	7.6514	7.14302	8.77378	4.01399	11.1676	7.66519	5.34751	6.50938	1.27274	4.24203	3.02196	10.1148	10.6266	3.54095	3.58188	3.79647
6392da305cca24fb75a75591345d488997a33483a187bd11af4983a2d0751ada4d8b5e5b3e1fa238a7901cceac680b4cdb22c68859864f9b0e56ce5ed5a96b9b	5.59304	6.78564	7.66825	9.38536	5.91078	5.85575	3.90795	5.49176	6.82295	4.48094	8.71316	3.52696	2.92897	5.48644	6.97213	7.03394	2.4813	2.71208	4.48352	6.1407	4.07375	6.48466	7.43548	7.26733	9.6341	6.22798	10.5917	6.46595	10.3491	5.55828	5.85645	6.41708	6.12129	7.78729	6.68005	8.53503	4.16185	10.0626	6.83099	4.26383	6.36957	0.99367	4.11603	3.8215	11.247	10.9763	2.96528	3.59933	3.57158
745771d629c04eaae4e2e210b81148c515094213cd4adab455de7680d9cce1ec35f441817a309360f16e152a82a293ff42f4c1d8a2e2b007e762a9241f2e4811	5.75544	7.22133	7.32897	8.52008	6.78715	5.73782	4.06955	5.34396	6.96824	4.34942	9.2412	3.5054	3.41444	7.19017	7.31917	6.55231	2.60361	2.6122	4.79813	7.52409	5.18632	6.69055	7.7453	7.33601	9.51978	6.37192	11.2856	7.03964	11.243	6.43175	6.13294	6.77011	6.6842	7.84179	6.94292	8.68562	4.14023	10.3178	5.97206	4.80901	6.41891	1.42667	3.27326	3.84486	11.209	11.3723	3.99642	4.12371	3.53872
0a6bf77157e648bdd02d642006314c86a59c51852170d4a1df6952b2a3157f948f6a194a88fcf28bd717cacfc12332b3b186a7036e5e9cec0ebbb15e7772d263	6.66148	6.66665	7.30934	8.27806	5.98077	5.16982	3.70523	5.73844	6.84121	3.664	8.3735	3.00324	3.70412	5.61489	6.92603	5.89194	1.93308	2.05665	4.13676	8.24533	4.61193	5.88814	7.17027	6.77126	9.34171	6.367	10.8748	5.46521	9.81011	5.79233	5.35516	5.15934	6.53515	7.40553	7.10127	7.59234	4.50381	10.7945	6.88487	4.49352	5.94325	1.18703	3.76519	3.12945	10.2263	10.2417	3.09155	3.60336	4.93756
96e0486c6d742c246f0ebe8a192d13f49a74214bacfd0905e97dd7dcd52e7aa7db210d950215a6722761d80b9c5a7380a3f9f5052befbfe5587c80cbbaa7c7bd	5.97602	7.4746	7.1134	8.50981	6.54026	6.31639	3.75031	5.7893	7.2022	5.69526	8.8058	3.07017	3.84703	6.0967	7.82114	7.95193	3.0297	2.57136	4.21609	7.68706	5.11181	7.2354	8.54233	7.63978	9.8592	6.56436	10.5952	6.95618	9.80445	6.44017	6.63998	7.48595	6.00275	8.30838	6.92023	8.44528	3.9557	10.7178	6.44509	4.22084	6.00374	1.10828	4.03036	3.27933	9.34434	10.7857	3.66494	3.71695	3.54622
4a1f3415c40c093de65f68c478d88a76329037215bd7456b2eb838c37aba5dc34db4dfbc4d439e43ce3b48749e300c3bb9a01a2cb6de47c1189ac7b7223a9c9d	5.72462	7.36779	6.60838	6.81249	7.15577	5.57034	3.89683	5.68514	6.98562	4.11814	9.06307	3.25846	3.66313	6.0981	7.46052	5.92976	2.30497	2.78472	6.33779	7.25292	4.43287	6.83605	8.4392	7.88103	10.6448	6.01025	10.746	7.78571	10.8445	5.35803	6.99527	7.65415	4.96427	7.60744	6.89009	8.57566	4.42542	10.4809	5.11531	4.41576	6.61637	1.1298	3.5192	3.39223	10.4716	11.135	3.97528	3.87335	3.55622
f8456322da6eeab0f2701e7618f7d5cefa1ddb1a19e9013ea9d6c23917d0bdf2605aa25904197754701248e5f40f5504a45dbbc024add984a11657b2fc21ca7d	6.29866	6.68173	7.60898	9.14718	6.45626	5.51818	3.8634	5.53342	7.14438	3.38998	8.38182	2.8605	3.86914	5.27832	6.8125	5.42735	2.18707	2.45345	5.38492	8.78931	4.41379	6.41995	7.93327	6.63871	11.1588	5.61306	11.5029	6.56138	9.90214	5.10425	7.54246	9.23426	7.69773	7.49439	7.84101	8.54749	4.4444	10.519	7.48386	4.36511	6.75275	0.77527	4.18031	3.48078	11.3081	10.2319	3.29682	3.5348	2.82789
8a9372775760798f8bbec5458eecdd3c4f8e320d65f44275e5d50f9ddd8682a87a8cb20cd1505b5f6ba245100b9cd6a3a5751b968b2e7ad86749cb6b315fc143	5.66948	6.69422	7.16577	6.64498	6.64554	5.81566	3.88197	5.37092	7.1235	4.95757	8.57859	2.6265	3.34799	4.98486	7.0108	6.20827	2.5487	2.80024	4.57485	6.93438	4.56254	6.00228	7.08901	7.21298	9.10711	5.82924	9.90734	5.42383	10.2551	5.85991	5.89303	6.34802	7.16735	7.08645	6.81927	7.80242	3.53312	10.3876	6.62731	4.89452	5.79102	1.20425	3.09504	3.02948	9.91595	10.431	3.63607	3.70801	3.70053
002304f24322aec46752768fc6feff537c4d2e2706d6811dc807e4a7972007428c11be765fed9909f4ce109d5f8c0fa518132c11cbcfbb541b3510638f7d1a54	6.3926	6.85797	7.84367	8.55633	6.154	5.87972	4.04138	5.39403	7.15378	3.60404	8.13687	3.19494	3.71761	5.47643	7.28874	6.57756	2.04836	1.90831	5.49918	7.73329	4.52343	6.57633	7.71251	7.5524	9.66539	6.18273	10.3732	7.06852	9.6077	5.38186	6.34331	6.52538	5.49485	7.85271	6.75793	7.98299	3.98644	10.7514	7.22275	3.89607	5.74126	0.94471	3.76802	3.24304	10.0434	10.1767	3.37215	3.40757	3.03266
a902be009d9aac3cd38241a09154aea30622b8364bb05e2106cae808e80fbf217306f28acf055991b5c1489f6a90c5b8efc3f88aa288d9d6737aa74b3e54631e	5.57416	6.79715	7.08276	7.63801	6.00132	4.73286	3.55341	5.50536	6.33948	4.202	8.65765	2.96102	3.37006	5.97767	7.16998	6.64279	2.37289	2.1564	4.36613	7.53791	4.61627	6.0453	7.07222	6.38504	9.04092	5.21885	10.9197	6.9585	10.6222	6.90681	7.07932	6.72218	5.33786	7.4769	7.12669	7.99858	4.60091	10.552	6.6819	4.07713	6.44237	1.11309	3.19355	3.11658	10.8545	10.2987	3.45892	3.25551	3.09151
68085af327fe34656badfa4d0b336d6046a36a933b470732dc192ca1299f28eee2d004c8bb376aa20f6c69246f46d082be42c2207fce49aa1f32746dadd4a803	5.27705	7.1142	7.04345	7.65851	5.82826	5.53924	3.93157	5.65247	6.83022	3.31297	8.76108	3.12359	4.12452	5.16154	7.00697	5.75192	2.30547	2.5468	5.19991	6.81046	3.81625	5.84795	6.93776	6.99011	9.28109	5.45482	10.2807	5.16595	10.1288	6.74588	5.57856	6.0737	5.04593	7.9105	7.35812	8.1966	3.97831	9.94341	5.15789	3.94202	6.47093	0.98046	3.37105	3.08287	11.5014	10.6172	3.45464	3.7713	2.54932
ad23b4e6f863e32ea8d9ba3af8e11f1766d687f6cb5090c8810f8e1c39134ae1d2987d5dc39b464888cf1e4dc348f4b43b7c68eb4bd26e31266d5dcb21a0df33	5.8165	6.48184	7.33903	8.1642	5.43269	5.51685	3.4851	5.47238	6.7348	5.2496	8.68142	3.27798	3.51497	4.89791	6.79237	7.24333	2.19754	2.52073	4.91849	6.70263	4.47013	5.49681	7.24264	6.94803	8.34544	5.80158	9.98692	5.79909	10.3334	5.22853	5.81965	6.5125	6.72773	7.01303	6.94463	8.37517	4.02676	10.3683	5.86321	4.71527	6.34999	1.37855	3.58027	3.08031	10.7246	10.1906	3.66589	3.48909	4.61659
b7236d62387c1da165ee07a61117fbf076bf83969dea2845798a4ebbeffb4cd0f42b8f805d9481d9983a19b218a39849eab9b32e58fc3b2b9c6f19c9f37fb436	5.7556	6.29247	7.36106	8.22553	5.64407	5.76098	3.40846	4.88079	6.79859	2.65489	8.25602	2.58861	3.30806	6.27387	6.61978	5.85192	2.40413	2.30898	4.39521	8.33421	5.09286	6.0849	7.52394	7.16726	8.84479	6.01428	10.4052	7.37995	10.568	5.90191	6.26809	6.57015	6.6821	6.78755	6.95617	8.36285	4.02644	10.6627	6.9551	4.54493	6.13679	0.97245	3.21632	2.93229	11.9445	10.0059	3.57233	3.20514	5.99597
5b80417ddec2c566fed06ecd9fb749dca904a7213b27d73c42af1dc7957696f37d60df5d8a819e6f6f081dfe354032d21ffff404218f938724f58398adee14e8	6.17928	6.75855	7.1209	9.74583	6.79739	6.50893	3.76754	5.33781	6.20033	4.98803	9.18576	3.77495	3.41134	5.2443	7.27901	7.46486	2.77843	2.61699	4.44292	8.22415	5.27804	7.29062	7.54288	7.14629	10.6991	6.62882	11.5612	6.5252	11.1705	5.06501	7.07718	6.84551	8.06842	8.14695	7.25251	8.72003	4.47685	11.0901	7.2761	5.86722	6.78177	1.81755	4.42393	3.55435	11.4565	10.6958	3.79528	3.69045	4.97152
c3e2d996ed43e2bd30f656a4655f120e5a1a9064953021263e28418716394dd45b216ae46be86af403a89e9f11a29d2342018d522e32a219a9632a1d56eda71a	6.01594	7.08516	6.42372	7.80802	7.61085	5.59427	3.60438	5.80236	7.14676	5.09696	8.78841	3.66203	3.19099	5.3504	6.74771	6.8791	2.60175	2.86678	4.96323	8.02096	4.92968	6.78433	7.35423	6.9737	10.0236	5.17978	10.4191	6.28898	11.1729	5.3901	5.15206	5.97686	6.87459	7.02983	7.1802	8.43401	4.22873	10.6751	6.58573	5.01657	6.46011	0.95523	3.48407	2.87528	9.9958	10.5342	3.38274	3.46867	2.41536
423a42f29c24c631ec7a7d02028cac1d0f5f1be9ece6da66ead23924b0ce2622b11b49d6943f866c17dceb43572ffb2d759fdca024d274c65feb08399deb1611	5.54128	7.42815	8.15207	7.14083	7.50404	5.91376	4.21077	5.69088	6.63825	3.83549	9.2137	3.01372	3.87874	7.13152	7.63734	6.58055	2.95594	2.44758	5.11946	7.89899	4.7934	7.59437	9.01128	7.72378	9.04675	6.66518	10.8835	7.14739	10.1761	4.77584	6.95199	7.19433	8.07267	8.49133	7.20904	8.8276	5.41901	10.7044	5.5631	5.41867	7.03999	1.892	4.20353	3.47976	11.2734	10.7598	3.67142	4.30225	4.03068
b667245b94c805abb18d3e2d5230ba4ed6d778d33c4a64ca554059c65d1a890e44c7c471f80b4dce044e67b6fca3838afa679f5b521d4bd03b022bdec8ca29fa	6.72595	6.98721	7.34801	9.26297	6.52779	5.62568	3.35463	5.81437	7.77513	3.98964	8.50383	4.08702	3.49098	6.45236	7.50766	6.0722	2.50515	2.69221	6.86385	5.97533	4.73777	6.90217	7.30911	7.57437	10.4507	6.44301	10.5537	6.78611	10.3621	4.98035	6.24118	6.81763	6.29553	7.93478	7.23085	8.39198	4.39184	10.0838	5.60522	4.11026	6.36703	1.0353	3.11396	3.2351	9.97069	10.3781	3.7567	3.55281	3.74487
39cce17c4181f98c4d276328657c5fcf4145483181fe4c64b38b8dc7557819507ab2f8df22f92cf1395aea94c42b09c7a51f27c2c65c41f88c2799dc628f5bbb	7.06586	7.01224	7.19994	9.14996	6.69337	5.28789	3.92826	5.82683	7.16834	3.68668	8.16862	3.62524	2.99681	5.78387	7.33183	6.32809	2.39365	2.48076	4.83948	8.28303	5.22208	6.53661	7.29986	6.63121	11.7758	5.49042	11.497	6.63872	10.0086	4.72011	6.53477	7.06815	6.09489	7.30091	7.99363	8.42659	4.19732	10.9151	7.98174	4.43919	5.56851	1.0343	3.60657	3.30418	10.1893	10.0969	3.37765	3.32047	3.08897
394b73dfda164119504ff0549a72df22f32562bd2922d6ad7145796169da14e0b4f3f899d2cc61bd2b59bf1fb795ecff03d28e88f4fd5dd92a5d4fa73741cd95	5.94523	6.8862	7.37577	8.63487	6.67973	6.53672	4.04559	5.59169	6.92815	4.87536	9.03599	3.25034	4.1097	5.8828	7.15645	7.25204	3.229	2.47584	4.39858	8.81516	5.17111	6.09755	7.7436	7.32799	10.0778	6.19987	10.5818	8.36622	10.8987	5.4875	6.21459	6.53667	5.55973	8.32291	7.48391	8.39153	4.89369	11.0848	6.47005	4.16885	6.19303	1.28541	3.56307	3.27703	11.0282	10.5809	4.0534	3.49429	4.01633
ffe12a3fbd642abe861dfaa6c9e7cdc914e511f5a326341f40dfad4a19b40d5400c47a9883b65a43edd44a5cda893889fa18a609d5fc404d63262ec9bf2f6da8	6.55028	7.45154	7.08817	8.22475	6.46772	6.10613	4.54356	5.45097	7.39261	4.42768	8.53868	2.79262	3.23016	5.50066	7.46602	7.00604	2.61735	2.6429	4.51762	7.6914	5.07536	6.84209	6.8844	6.62483	11.103	6.52758	10.4841	6.66356	9.54308	4.42278	6.06449	6.14902	6.50203	8.07235	8.05357	8.79001	5.09554	10.9065	7.64128	4.31669	6.4866	1.00826	3.77402	3.53686	8.73672	11.216	3.66598	4.3925	2.90362
8723925f0460465aa6d2357111e41a0f0921354caf4a6f1ee5203bd27ea625ab51bdf20b60f121db2527047e04d2ca2f4ad8ff5c8f47bf571c36e79768ef13ce	6.63898	7.18297	7.34493	8.88302	6.50776	6.1393	3.84034	5.77478	7.10847	4.5522	8.69344	2.48005	3.74371	5.22619	7.5043	6.26392	2.0077	2.54867	3.96096	9.11774	5.69195	6.63277	7.38178	6.37586	9.97087	5.36039	10.7199	6.35247	9.79209	5.04545	5.93546	6.37017	6.25507	7.4419	7.72467	8.61502	3.76557	10.9527	8.11751	4.88936	6.25244	1.24233	4.05455	3.24946	9.82696	10.7469	3.54925	3.9356	3.91741
112d7589d41bc36d5af33c96cc5312e04fe356604a7be0b3dcd184b9e48c623ca4fad2b5dffec0f5e7b15419a53bb8a4e784ac9e78d22f0ad4c8f0ca8607a122	6.23168	6.89545	7.60092	8.74357	6.30101	5.99259	4.0437	5.65572	6.96483	4.2309	8.69771	2.91267	3.6687	6.00273	7.43106	6.29104	3.04857	2.76629	4.68634	8.45963	5.31485	6.34468	7.21293	7.19349	9.79024	5.70597	10.6891	6.12964	10.7002	7.35871	6.34194	6.6141	5.96882	7.87004	7.47391	8.26407	3.97754	11.2324	7.6815	4.54092	6.53409	1.43678	3.65966	3.37591	10.2846	10.5425	3.72333	3.637	4.09191
0b5a32eab7df38b8275536d028a3a27a968842819cff81aebf2518d1f36c273a064ece0e8e278079ceeeef033c3eb19a5f443f4448a9168d57de62a6fed58645	6.25996	7.0755	7.05525	9.83111	6.20386	5.65135	4.30627	5.51771	6.42614	4.3199	8.81158	3.33853	3.77184	5.78837	7.37102	6.68786	2.73266	2.65534	4.71899	8.29973	4.83612	6.48732	7.29944	7.15269	10.0573	5.13735	10.2149	6.71077	9.92418	7.65926	6.01148	6.84843	6.60044	8.20698	7.3629	8.67886	4.36832	10.8506	7.2662	4.54254	6.35614	1.22696	3.80851	3.34327	10.4272	10.8597	3.70719	4.09375	3.83019
349d005f88e020440daa36aa9923e399cb744daf0e872271d0209978a449b2633ccd78c9172cc8e4db9b293a33e48eec4ab40a75b4d6cf45b78ce9650711ac10	6.62582	7.09823	7.86504	8.88953	6.28525	5.67392	4.04461	5.9031	7.76405	3.41716	8.70041	3.32473	4.41555	6.45821	6.86523	5.79738	2.60255	2.74336	4.6671	9.0093	5.18613	6.68787	7.74559	7.40909	10.8654	5.99031	11.0492	7.3529	10.1168	6.48235	6.41813	6.8418	8.65022	8.06891	7.37374	9.24559	4.36499	10.5735	7.69753	5.33251	6.09442	1.50974	4.23462	3.39778	11.5926	10.9591	3.87387	3.65561	4.01204
0a328827f4c37cfa43da89314e32376346365640360e572d653a9aa9390a486a07306fcdbe281b528b3a8afea6023972a6752e9f4e4b0db7cde3d4309b338f8c	6.75675	7.14687	7.60701	9.40932	6.6368	6.77425	4.20094	5.84749	6.95866	3.91899	9.42967	2.73193	3.77211	6.24279	7.49282	5.69139	2.45776	2.8491	5.07082	9.58647	6.46799	6.50757	7.65901	7.45805	8.61733	6.27213	11.298	8.45463	10.8844	6.44358	7.27042	6.87689	9.6793	8.8517	8.44881	9.25302	5.43598	11.5807	8.80011	6.54946	6.8607	1.81494	4.13859	3.22667	11.2776	10.7754	4.4654	4.04345	5.16776
e87a68659259d1c94d5cfb104042f2aecb43d24b19ae340d8409e63a379e4ade04df7ab06334fd71aa38c0faabce53059ea652d0159e8501dca4cbc431e1591f	5.96047	6.61134	6.67674	6.90191	5.70735	5.57477	3.7579	5.30127	6.40007	3.81372	8.56263	2.68317	3.25313	5.17165	6.51534	6.24827	2.00525	2.50294	4.47746	7.57745	4.19766	6.06828	7.93674	6.35898	8.99229	5.63066	9.06019	6.1804	9.02881	5.55723	5.48395	6.25731	3.85894	7.79341	7.24575	7.88946	3.54367	10.0926	6.01462	3.57812	5.39515	0.78086	3.06186	2.52611	9.16291	10.1186	3.35279	3.61305	4.46314
a3d568d7ef8955f2ed3b855e49c7fe646896088e4f6d4458624901bb245059b6f5719db8ec200f8d210e20e06a7d2efec109137f67067d7809adf5ea90d63adf	7.45737	7.36911	8.18497	8.69145	6.83944	5.91116	4.41884	6.10937	7.70624	3.71897	8.54395	2.93431	4.92723	6.19218	7.90808	6.1701	2.51909	2.66747	5.39054	10.2889	5.26424	6.93913	8.02817	7.24399	9.99176	6.17136	11.6624	7.72671	10.2454	4.59432	6.8899	6.9945	11.128	7.19941	7.61914	8.04611	4.36322	11.1599	7.5623	8.10886	5.99445	2.34677	3.64145	3.45821	10.1523	10.823	4.18247	3.84069	5.0482
322611018b4ec888c34b544a6937dcffcbd950c0721bebfe102303b8a3f3200b9e0ffe0fde3eb1bb6b71a203d88592ab8364cf863e2a9bdd4100960a90e54777	5.60588	6.52178	7.55558	6.48633	5.89855	5.82233	3.93726	5.46099	7.47327	3.74798	8.50304	2.25826	3.58368	5.69612	7.09681	6.58432	2.2021	2.36429	4.58251	7.36202	3.81051	6.01861	7.23364	7.07836	8.90373	6.71354	10.6994	6.40772	10.8505	5.84366	5.92199	6.55132	5.35721	7.1311	6.59013	7.88682	4.06345	10.2119	5.15819	4.08507	5.78755	0.97216	3.78568	2.95645	10.4385	10.1634	3.81393	3.63314	3.96534
6f6e5d58e54c12ae1ba30144ad79c5bbbb7572b551f5b69d9d9b894f3d62b4a8cf19417301d5aa40c22d3123a2fe9be23947718d26f1acefbd5812c096ec7023	6.60076	7.21066	7.45049	9.36669	6.84734	5.3631	4.11379	6.15463	7.27459	4.04696	8.78337	3.43246	3.56956	5.34397	7.59596	6.53412	2.55429	2.56313	5.1814	9.3499	5.04922	6.82847	8.52434	9.22042	10.7738	6.85966	11.8199	9.17176	9.98303	5.95293	11.6133	7.75743	7.55786	8.28022	8.21741	9.2805	4.38171	11.1885	8.38003	4.80905	6.83452	1.14991	3.8451	3.84655	10.6012	11.0629	3.65851	4.22751	4.06132
1c7a7c206c2c8703f1da7b4fe3c453fe883425524ff991e585937c29218783c632e4816366fc9fea8fb05194f21e64bdfa9d3dc54535c1f256bcc711d484a3de	6.74276	6.98755	7.26688	8.86997	5.9769	5.78288	4.11497	5.68988	7.35028	3.8313	8.68205	2.77746	3.81518	5.82446	7.68479	6.7771	2.51227	2.59441	5.11475	9.1876	5.68225	6.45472	7.16685	7.19209	9.35266	5.84326	10.033	6.28597	10.3506	4.94212	5.89289	6.21423	5.16553	7.45966	7.46349	8.52143	4.05729	11.1404	6.74295	4.42051	6.40536	1.2369	3.64243	3.33526	11.5107	10.9167	4.1788	4.20511	3.14137
88374ea10bd588fa1f526f748acf4be12f7731d6449dede822b999f03f4a10b21752af753b950c557ae5e8049ef4837f582657fd22b906d9435b6171b68b2e15	6.753	7.55877	7.26084	6.94366	5.68301	5.94689	3.83284	4.88313	7.05999	2.92492	8.43412	2.33729	3.62225	5.74238	7.37587	5.99847	2.12344	2.70086	4.46079	7.52999	4.10985	7.00751	8.64598	7.51615	9.08172	6.50207	10.2102	6.86241	9.61405	5.46845	5.84283	5.92856	5.30636	7.7435	7.05699	8.81726	3.74062	10.6573	5.48538	4.10563	5.94693	1.14181	3.84905	3.16776	11.1018	11.0877	3.67715	3.40314	3.52068
682742868e4308aba3219b7d0c1a21865934b8908f3480d3bacfa2a9366cffa6d31d58718e41e027ab77a6b9bc06ab22072d0da678a0ff2398baf2b78c0b84b2	6.69185	7.0228	6.85015	7.76523	6.35611	5.55442	3.7137	5.77877	6.85838	1.87136	8.58063	2.77848	3.26782	5.25698	6.7926	4.7035	2.0663	2.50912	4.40324	7.86612	4.78906	5.81312	8.72876	6.6106	8.19477	5.27776	10.0667	6.31845	10.8535	4.77361	5.48294	6.31072	5.14609	6.9427	7.2392	8.12567	4.14201	10.4154	6.09382	4.18971	6.37314	1.00064	3.84071	2.7911	10.2464	11.0163	3.72428	3.76495	2.62287
93d015c0122c6e90e073ea5aee4f4ded3366c0b0fc59c8b1b36582eb91558e382ae3a66421b8a1b5281fc345bfdb3f9b34419b0935003cccc47309d8df4f45a3	7.79485	7.19387	6.87194	9.5539	5.74485	5.37171	3.67332	5.15167	7.32837	4.17508	7.60182	2.48948	3.93496	5.68158	6.96258	6.06641	1.9717	2.45788	4.52078	9.57179	6.23719	6.38528	7.56812	6.5058	10.6584	6.30588	14.6788	6.70895	9.50005	5.70164	6.42947	6.55778	6.30848	8.0931	8.59787	8.82124	4.93821	11.8928	8.84991	4.6051	6.44249	1.26892	4.08327	3.18592	9.9376	9.57116	3.03648	3.22461	2.97295
2faa3f303b5b6256f53202b1eb87f0ab2e6d23678ff8974772893324a5ee28e40a8538207c94dfd922a1a12ef51e4eb9c23d551b9b844b6951aa0aab9bfe24d5	6.72392	6.98368	7.94465	9.87349	5.86538	7.00883	3.4054	5.64625	7.182	3.70742	8.78405	2.66206	5.27325	5.60943	6.99997	6.34116	2.61896	2.64749	4.54473	12.3387	6.56576	6.37421	8.62212	7.94103	10.3972	6.66565	10.9774	6.8129	10.1261	5.22942	7.28561	8.15828	11.0411	7.45867	8.25587	8.4612	4.0616	11.7326	9.26114	7.38419	6.07149	1.93239	3.5926	3.18513	10.5534	10.829	4.47486	3.99491	3.1812
20493e795515bd5394f590df84b3807ed61c209ae203c3c60abc4c96d1db23325cc8088798347fe7c60a8ccd033eac7e584313227054838ddd2b58ab924254c1	6.67351	6.91104	7.19952	8.68461	6.28499	5.94032	4.24266	5.22799	7.12063	3.29419	8.45485	3.10149	3.51896	5.86109	7.24796	5.84178	2.43269	2.27338	4.80617	8.51279	5.12707	6.34305	8.65277	8.82778	10.255	6.62339	10.8828	7.41115	9.74975	4.75197	6.00009	6.62893	8.45885	6.91434	7.71248	8.45792	3.97885	11.2696	8.45128	6.1792	6.64849	1.6254	3.43607	2.8883	11.0482	10.3282	3.70894	3.32688	3.08649
f42465fd781e0f4bd7152b8e5a7e97382e2cb5aa56d3ccdb5fe3a48ded8ef2cd63d394acd6a1901b710b8d0eda7d4efb203481d3e75807b3c02f131d820f85e7	5.87319	6.8893	7.48584	7.86685	7.32993	6.12038	4.01021	5.47244	6.6774	4.95857	9.32656	3.86726	3.32093	5.93275	7.58618	6.83903	2.87779	2.53484	4.65228	8.3159	5.00864	6.09938	7.35637	6.96085	9.0115	6.37509	12.1622	10.0772	11.4904	6.71698	6.98639	7.48689	5.43554	8.56543	7.30939	8.43209	4.13769	10.9301	6.46875	4.07339	6.1744	1.29883	4.20068	3.59305	11.5254	10.942	3.82119	4.03667	4.64496
239c802805bdc3c184dfcc38b9024962cbffb07e2258ccd3a7e5f17f67b782613253784a7c4f0f1e4c9a7b807e4cb0009e7928fa51d1990c980cffbc46a15518	6.07338	7.05429	8.66716	8.22245	7.09363	6.62065	3.99617	6.02515	7.24908	5.1768	8.67173	3.45056	3.71904	6.30489	7.50966	7.29272	2.40289	2.65812	5.19314	8.47132	5.33525	6.80542	8.76131	8.16679	9.23612	6.786	10.933	8.54448	10.9245	6.51204	7.33423	6.9689	8.76828	8.03909	6.88261	8.83973	4.12529	10.4908	7.11863	6.09762	6.14349	1.40672	3.71554	3.14739	10.1341	10.5731	4.00612	3.70425	4.79811
ca5280f4bc0012a25784f67776ffa1a20951926d15f35fac3335ac3fc99607a017d4c33d568399cbd5da08dd616c4fe83bf90c6ae5adb5d52994043e7dbea5c2	5.86888	6.89772	7.24343	7.3221	5.95868	5.51953	3.92544	5.67153	6.58001	4.33005	9.11034	2.88312	3.2666	5.51643	6.85436	6.5796	2.78883	2.59406	4.83009	7.25564	3.68861	6.63777	8.38436	7.1469	8.48541	5.93608	10.2841	6.75871	10.1591	6.05508	6.38462	6.74485	5.22212	8.2271	7.02107	8.40223	4.0257	10.3311	5.07669	4.35212	6.59198	1.30261	4.11927	2.95441	10.5526	10.6547	3.69237	3.60837	4.14028
d31bed72a4fabcdcf1683dc7085909779539a47ff9074e743bd02f20df9f89604c32aa69a1d02e99e240fc8ee3524916bd7ee8b8a3a7a74f3617e64dad8e1fc1	6.55627	7.16102	7.11964	8.10947	5.7915	5.68283	3.92854	5.57125	7.84462	2.81635	8.08179	2.48862	3.82707	5.72057	7.92453	6.26487	2.03352	2.27175	6.11163	8.68397	4.51491	6.62633	8.54077	7.99938	8.38775	5.37879	10.6572	6.92862	9.75191	4.81012	5.94883	5.53822	6.09281	7.10629	6.6264	8.5013	3.97259	10.8482	7.60314	4.08356	5.91761	0.87101	4.00642	3.20721	11.2348	10.2882	3.93739	3.71695	3.60625
bd4b122c5b8a8c1baf243054bd472194afa4399efc7a4fb748198a07bce51913ebbeb97042bfb9509e64059c9f35954634528f373326a596ffcdf5b918053319	6.48417	7.07364	7.1576	8.80195	6.00855	6.18867	3.82948	5.6266	6.80477	3.96263	8.95818	2.33598	4.16367	5.62903	7.03582	6.30919	2.35109	2.48718	4.9377	9.99129	5.18761	6.42065	7.60885	7.28101	10.4771	6.27593	10.7858	8.54879	10.7266	6.56578	6.19613	6.33473	6.16232	7.38946	7.52354	8.77253	4.18229	11.2663	7.30022	4.5252	6.8215	1.08516	3.7348	3.19017	10.9036	10.7022	4.21302	3.79109	4.02313
0fd9073e69854ca59342cbbe2e8d46e9e696cc6c4bee2715180833df4f66efc99081a81546a360669b7e3d1d5061dfdbea2628c068b6bc2db6b6648d6c51c4d4	6.40964	6.94232	8.47881	8.86438	5.91809	5.70922	4.1247	5.42142	6.83981	4.55706	9.08481	3.56716	3.68504	5.72308	7.19959	5.63327	2.74626	2.44077	4.50514	9.82572	6.11731	6.49233	7.61133	7.06935	10.107	6.64076	11.808	6.9139	10.621	5.21991	6.62674	7.04936	7.65815	8.26827	7.37585	8.33797	4.41582	11.634	8.62114	5.46894	6.60794	1.60205	3.76339	3.45474	11.773	10.9238	4.12948	3.90518	3.51178
ecee7f86f16b3390086199d7425e9e1694d215196a456ef56e4d99b2d6252e289960b2886e4405b5e45fc24534089f8e3971aa81f9b37e86c654ffdb54dd0b76	6.30304	7.08256	7.95364	7.64316	5.86244	5.49381	3.94264	5.62533	6.57628	4.17766	8.87619	2.59879	3.46558	5.89701	7.0881	7.41394	3.58968	2.19412	4.50488	7.96188	4.46023	6.91965	7.6812	6.57594	9.98839	6.52105	10.9128	8.05975	10.239	7.72578	6.18617	6.15629	6.49863	7.63343	6.8103	8.02915	4.41798	10.7556	6.16338	4.73304	6.24357	1.32064	3.20708	3.41256	10.6508	10.4658	4.04135	4.23611	2.94802
aed711da5785a481e81f2d4c6add700dd1246bc08f4e5b49454914e3f8c1f20360bb69fa0f119ed016add81bb39c50d100a9246b8f6da6aab0dd71d519925e9c	5.49645	7.01568	7.11193	7.8717	5.93976	5.57887	3.54889	5.43478	7.31998	3.90673	8.30256	2.82104	3.39774	5.39286	7.01671	6.59087	2.64578	2.33729	4.47819	8.0011	4.27275	6.56038	8.57948	7.76382	9.80013	6.35428	9.38624	6.85696	9.26592	4.85255	6.0945	7.39101	6.74343	7.17121	6.48718	7.68557	3.45008	9.82599	6.13941	4.36945	5.36638	0.82401	2.97284	2.78815	9.32225	10.355	3.42674	3.50405	2.99419
0e6792c7d081e1dab060703868158f92d67800eb14fbb96bd71c5610906ca40459e6e6255940341a7e40c40f8b1a35fbce4bf3cc0570e480de3a851d4eb57e4b	6.72933	7.47124	8.76616	7.96722	6.871	6.32138	3.93256	6.05285	6.68998	4.59952	8.78247	3.49835	3.97291	6.38042	7.37443	6.59919	2.57718	2.1861	5.01605	8.43449	5.51746	6.7407	8.78349	7.35728	9.71558	7.60881	11.1559	6.85384	10.3305	7.10425	6.70684	7.50878	8.8145	8.40667	7.90949	8.46195	4.47924	11.1727	7.23648	5.57664	6.52274	1.38427	3.4877	3.40153	10.4242	10.642	3.97477	3.90189	5.57302
256aed36dd55192f9025506980802adeb9fc605fec37c09a093365d51ea283364829baf31a7dd0a3a838f2aadc0e11cc02be3d731baa4fdd5d3249cfabde4375	6.71399	6.6289	7.27753	9.77079	6.57217	5.39869	3.84528	5.17677	6.90506	2.92251	8.32296	3.41686	4.85641	5.30541	7.43488	6.41487	1.87403	2.37739	4.9689	11.5515	5.46047	6.19378	8.04513	8.56332	11.1513	6.66749	11.8612	7.8124	10.3069	6.4126	6.52199	6.82012	5.62515	7.5047	7.62139	8.52288	4.1426	11.1378	8.54598	4.30091	6.27206	1.0768	4.6933	3.52177	11.0791	10.2707	3.71285	3.36407	3.65902
dcaa9f90882dfc8af717bca40435f35cc8fa4e8da9275d2ced1e6fc103497b1c347ba52dd8d2eb76cf83d6e1efe43d568fcacccf336db85d05190a64df6c684d	5.07756	6.92161	7.11508	7.95157	6.55314	5.73057	4.03893	5.66069	7.0254	4.03104	8.81495	3.10164	3.65103	6.07536	7.40388	7.11639	2.50357	2.6396	4.798	8.54647	5.39874	6.06488	7.98017	6.23512	9.60693	5.98232	12.5038	7.18469	9.55559	4.93637	5.41708	6.71322	5.9045	7.59819	7.28559	8.22042	4.24006	10.628	6.87781	4.52912	6.02998	1.21047	3.39119	3.28263	9.89204	10.4599	3.53464	3.8072	2.85747
dc91c5a56f7bef7d35898af85c6ff965a80a982da090c4a93861558b90cd197fe3ba6d5200a0c1ff4dd59c1ee9a0bca9577d7a05d535a0c23d4a6ad29fd21202	6.71978	7.04358	7.75465	7.42136	5.52748	5.6508	4.06013	5.50937	7.34111	3.84592	8.73525	2.99614	3.43201	5.33272	7.37072	6.89848	2.48983	2.62785	5.27632	8.18002	4.84619	6.59112	7.32095	7.11643	9.45967	5.95096	10.6325	6.43084	10.6438	5.35026	5.58144	5.82361	6.98562	8.49878	7.35572	8.26263	3.73541	10.7191	6.80002	5.05416	6.24506	1.56416	2.92034	2.66489	10.8911	10.2595	3.98067	3.43716	3.46061
03f8344eb09e9507bf62fbbce67dd8e872cdbd446a7d84576aecdd5b9187a9fb2d7b70cf526d03c9ce3442fab3c95f1c929e29d8839ce1e693fd19cbac24d907	5.74766	6.75773	6.88149	8.9896	6.59623	5.46131	3.9613	5.62067	6.62971	5.5998	8.68778	3.69667	3.17064	5.17613	7.30992	7.57946	2.45191	2.85501	4.84913	8.22592	4.75612	6.44224	7.10595	7.04045	11.482	5.8212	10.72	6.90252	9.98187	5.62874	5.58213	6.22196	6.22261	7.33379	6.94645	8.23682	3.98856	10.7045	6.98971	3.9571	6.37351	0.86043	3.12512	3.67059	10.1061	10.5677	3.71295	3.7165	2.55864
b2e4a72ae214559b5e1c47320060a56e2aee8e25ff966460acafde939cb792473048e21ccf21f6ab5e675c2a6022df2554ec4423920074e04e5bc23eb093b6e7	6.25087	7.46472	6.85292	8.50977	7.10973	5.92193	3.9576	5.4482	6.24886	4.82125	9.12615	3.26211	2.95219	5.99379	6.80008	5.84223	2.16148	2.321	5.20512	8.17727	5.03176	6.69141	9.28482	7.38536	9.7885	5.70744	13.5389	8.04745	10.0118	4.74939	6.7494	7.30692	7.52373	8.33868	7.69997	9.15552	4.47444	11.1696	7.00024	5.19615	7.35878	1.22424	3.89039	4.04884	10.9274	11.128	4.05189	3.87997	3.32845
9083e8e510b0ee083af189c554985c2bfd4320e17428581044311c4c7fb29dfd15d29821da6e68dfe31f93745844f280b4336af4a5b2e9fb16d583785658b570	6.27334	6.93353	6.5813	8.42952	5.67016	4.95523	3.54541	5.72435	6.555	2.78133	8.93032	2.20454	3.72128	5.02494	6.93563	5.46743	2.09026	2.43792	4.78739	8.05529	4.91191	6.549	8.59719	6.94258	9.38228	5.46304	10.4273	10.3981	9.73435	4.13242	5.20488	5.49595	6.63607	7.57247	7.25876	8.30051	4.54745	10.7006	6.81682	4.70066	6.41849	1.06683	3.58156	3.37212	9.19324	10.6928	2.84974	4.32431	3.40102
d933606a2240b027502907f44f97f13d742a14714a98a308437d0393f44772b0f2eff52c5dd49f80359fe50c7b9bbc6237730b00d5837f20cf551296503f3f77	6.58223	7.18715	6.55055	10.0842	6.01439	5.46312	3.93404	5.84894	7.09434	4.87099	8.59011	2.88703	3.84298	5.87007	7.29264	6.99318	2.69323	2.3282	4.91565	8.43526	4.95606	6.62267	7.35673	8.61205	10.3133	6.18032	10.5721	7.66096	10.3204	6.6167	7.60506	7.78259	7.01898	8.51963	7.49292	7.86319	4.18702	10.623	7.30326	4.41138	6.01304	1.01181	3.32947	3.00256	11.0236	9.98103	3.27077	3.82983	3.89672
fe586d9d8ec6afc0b0725462ce7827edc5b8eeac6d9ae95fbc494d7df142280839dff443de02d955a1d063484b01f05cc199f6bb7cb4e9b7f457f3625a0b8428	6.80523	7.43928	8.8012	9.36423	6.58605	5.93356	3.86319	5.5484	7.15226	4.09365	9.16346	2.65381	4.77493	5.83979	7.54906	5.86498	2.87387	2.58555	5.19729	10.6238	6.45427	6.85518	8.03842	7.34484	11.8885	7.14934	12.5364	6.99695	10.4029	4.87269	7.76486	7.76986	9.73035	8.65188	8.21727	8.99402	4.45311	11.469	8.90568	6.70779	6.59578	1.85473	4.12351	3.46162	12.6822	10.4984	4.37466	3.71508	3.52951
de860351a1d5eed442ef947af8e6e3ecde4adc5917560be9de0097c15bd763157c1bcd7cf166101904f33388dba899f41b64f9797d3a67704a65ef8a422f499d	6.06983	6.98804	7.32543	9.18351	6.59382	5.58875	3.94704	5.92152	7.07945	4.69667	8.63083	2.98745	3.63577	6.09156	6.95179	7.29008	2.52814	3.33473	4.6411	8.13956	5.05396	6.76393	7.47664	7.11071	10.6443	6.48937	11.0139	5.88324	10.4413	5.15169	6.26898	6.48897	9.55699	7.70038	7.47125	8.1992	4.33291	10.8632	7.58099	6.57074	6.47383	1.99499	3.81434	3.07076	11.58	10.8231	3.63137	3.60368	4.17489
dee94a7457e85a8cf67d8cd8ec918d97bdafe66bf9e70093efeea889265b1d51f82500e82c424078b326a85ff0e9f85bbbf17c5b30c349c9b3e3670d8da68645	5.89084	6.8474	7.60795	7.05014	6.27362	5.33252	3.60267	5.4575	6.48728	4.23063	8.57241	2.53381	3.35111	5.59022	7.01178	7.50372	2.80887	2.1641	4.47388	6.56043	4.1839	6.70832	8.04228	7.24542	9.00883	6.07787	10.5648	7.53371	9.68032	5.10223	6.05629	7.69656	4.5248	7.52758	7.17884	8.21884	4.70249	10.2135	5.72459	3.81642	6.34391	1.07449	3.79706	3.17049	9.7953	10.1231	3.24244	3.54132	4.11757
8d1552dce20c28c98bcde60cce7ba890d8af5e7dd5a89caeecd816a79ac93c9dedbe27f564b8faaba2b3da73f72f55e696cc9473ca4c5c1e50075e144dfd693a	5.89623	6.82706	6.88788	7.4881	6.23069	4.86366	3.3794	5.60698	6.13275	3.44631	8.78724	3.13966	3.12858	5.37804	6.97605	5.20639	2.08225	2.37361	4.81613	5.87986	3.88427	5.9063	7.69523	8.26668	7.03918	5.80711	10.1098	6.36591	8.90188	5.25967	5.54258	6.10458	6.39227	8.48436	6.68423	7.9303	4.03105	9.97651	4.19783	4.45982	5.981	1.01911	3.27972	3.05683	9.90655	10.4821	3.01681	3.78876	2.75561
6cfe7596189720472e4cbe06c252c88ea370adb8dd25316996327b697a33ac2247d422d634da42428621155a23c8a013dd525656064756d33e6505724412645e	5.54128	6.73839	6.9992	8.47519	5.88458	5.47026	4.09833	5.79501	6.78894	4.61957	8.24015	3.40803	3.684	7.00813	7.45218	7.75691	2.61102	2.4527	5.22812	7.95157	4.44952	5.86785	8.15461	6.61661	9.00875	5.97577	10.842	7.01084	9.53473	5.9032	5.86012	7.12883	5.38507	7.9087	6.74157	7.92073	3.93591	10.5381	6.29172	3.97479	5.83808	1.02209	3.74157	2.64293	10.8427	9.94103	3.3527	3.3198	4.45771
290bdc3a9ed076988bb1ade244489c86ec912316648d87ee81a51a737c89b9125ddd8285c510c06efee0cace20c0e1e1206ef4ad68161afa752d361f3a44f1cb	5.30766	6.76303	7.54821	7.94032	6.79893	5.83288	3.29905	5.42531	7.14584	2.635	8.42501	2.42265	3.37215	7.07415	6.9013	6.1588	2.19653	2.50525	4.1389	8.53533	4.62247	7.12367	6.89273	5.99134	9.68788	6.77803	10.1122	6.15469	9.86582	5.62203	5.49663	6.11983	9.22674	6.72814	6.92768	8.35578	5.41959	10.0193	5.78352	6.67765	5.8628	2.04829	3.67369	2.74954	10.3697	10.5799	3.56724	3.43529	3.62689
90a96e8b6e547c17783068a609677943e00f6588d5756bb5c4c2d208bbcab9889a8cecefe5ee05d517f3ad7e8c99725372f38afdb7b5aef1000b9db3ad0bb545	6.35237	7.23351	7.88979	8.51253	6.21519	5.79146	3.79154	5.95373	7.12219	4.67736	8.78226	3.20359	3.65377	5.61013	7.31534	8.12633	2.98038	2.69683	5.28615	8.73976	4.58383	6.09741	8.33909	6.31887	10.0891	6.13408	10.7128	8.45787	9.81681	5.60925	6.74982	7.41872	4.29895	8.00033	7.31928	8.67889	4.36837	10.6826	5.96381	3.91597	6.74191	1.41636	4.16848	3.38332	11.1136	10.8574	3.67075	4.03887	3.51587
c329a884f2c3ac000f01ae48628baec3182afb80fef9e9621d5314824e1c134b2f22ae9d2eddb95df8190ee585e27892b11c29a8dc4672bd9b8868c369687a1d	5.14294	6.6489	7.38467	6.80767	5.64372	5.37148	3.55561	5.17281	6.92067	2.89987	8.30035	2.72743	2.85148	5.34192	7.20002	6.24959	2.19509	2.28511	5.05272	6.39375	3.26004	5.51796	6.85063	7.0486	6.45277	5.94453	10.9428	6.59259	9.88097	5.01321	5.5563	6.04977	5.895	7.36722	6.28542	8.19277	3.77245	9.72016	4.91333	4.02367	6.18753	0.90728	3.81519	2.92217	10.2614	9.91357	3.03388	3.09096	3.13672
db6dedf384bd092d85a61949d9f9fe11d68008243e980471a11533d12e6c24232e9b98fd924d83567c5cf29631326773dec806c24d0c1de9acc99c7d32b4d3b1	6.19401	7.48559	7.37837	8.38655	6.30037	6.11184	3.40661	5.9156	7.35412	4.07292	8.77914	3.0078	3.99756	6.19024	7.89381	6.83133	2.63385	2.32621	5.03683	7.11836	4.40873	7.01761	8.78697	6.60397	9.66576	6.65733	10.624	6.45271	10.1997	6.12642	5.93706	6.67909	6.31938	7.89447	7.4859	8.25567	4.81603	10.5308	6.49853	4.49968	6.40645	1.31344	4.38137	3.38324	10.6134	10.8258	3.24206	3.97979	3.46003
e3a4516889df1769498516fe01105687d67db0b0f777f7be25f4a2ee3d8744ae500b2183538aaaab10f5642a3c7a73137735ad89baa7d337d47443f7258356c8	6.16908	7.30155	6.86645	6.50501	6.35713	5.75293	4.49712	5.794	6.59714	3.73442	9.4654	3.03407	3.45704	6.32993	7.58198	6.11261	2.86324	2.92159	6.21447	5.51833	4.84266	6.24788	7.56207	7.30878	6.77373	5.71867	11.0393	6.97253	9.71622	6.63364	6.71195	6.23654	4.11835	9.87025	7.07738	9.00557	4.05371	10.4009	3.66923	4.54493	6.71982	1.32913	3.64426	3.47266	10.9985	11.3376	4.56031	4.36814	5.19848
6601cfb303aac8e7b804f91377f5ac2591a0f3d335b6b5e1d0857373e6fc721f47c140b4a2e9272201650afb81da1ab8c00c87d069fec06935812c642e69ef99	5.79563	6.75318	7.20016	7.17748	6.08793	5.65113	3.96003	5.82041	6.65026	3.75656	8.35679	3.27917	2.63218	5.27291	6.99026	6.44862	2.99933	2.7408	4.21957	6.6907	3.79122	6.58979	7.83206	6.60819	9.45104	5.6029	10.6665	5.9066	9.29248	5.02575	6.22452	8.37969	3.68377	7.23498	6.82315	8.56637	3.86098	9.95837	5.12362	3.84836	6.08209	0.82316	4.068	2.88975	9.54343	10.379	3.16097	2.99088	2.34768
58094bbe3b3823bffbb682c7ee21d64ad30f92257a23266b92e6085b9aac38e015ce3e3725df68076736fec51f5e0a3c098ec2791ba1b7a7f283ac9b81ab8c23	6.60194	6.88937	7.46929	7.28023	5.98831	5.44018	4.02333	5.38566	7.32192	4.33682	8.50335	4.73277	3.65292	5.33271	6.83535	6.6012	2.32692	2.5344	5.10083	6.19513	4.15073	6.28654	7.53175	7.18942	7.8189	5.7082	10.5332	7.57984	10.6351	6.93037	6.49374	6.01539	3.96356	7.6294	6.66991	8.35116	4.21192	10.1443	4.48515	3.66805	6.52943	1.10832	3.96632	3.40765	11.3947	10.201	3.11581	3.45674	3.90965
6637e7a08f5a8f85468c4a7b877555ce68ae00b723400a5f2fd4e6310f524d26bbf0277dbb4904035516207922c2d5354d5e8ae391fafa18d8a231dd0fc666f2	6.18179	6.75241	8.09152	7.9669	6.22651	5.78563	3.80012	5.4302	6.9004	5.03194	9.23037	3.09381	3.57291	6.01412	7.44139	7.6421	3.30826	2.81972	3.96953	6.5526	4.56189	6.78943	7.45992	7.46085	8.2741	5.78403	11.762	6.45308	10.907	5.64559	6.45507	7.03322	4.50617	8.1541	7.24993	8.39737	4.40989	10.1344	5.28883	4.34781	6.56202	1.58112	4.02919	3.29113	11.2569	10.8957	4.06976	4.06736	4.50657
61263b0ddc157bdb746b6c17f2f0e7c00df71cb0d168d3f7f6223a0039d580784041f9e251cab12969210a48bd659dd7686925ad7e318e3edebc9444723a16e8	5.87038	7.2394	7.60001	7.9576	6.43243	5.03897	4.43049	5.95981	6.48049	5.15953	9.14372	3.30644	3.39878	5.73098	7.27752	7.70841	2.70896	2.86584	5.90133	6.6537	4.81694	6.0765	8.19698	8.00929	8.17038	6.36101	11.3129	6.54049	10.6419	5.87534	6.6049	7.03657	3.67904	8.899	6.93857	8.64651	4.36891	10.211	5.77598	4.18472	6.669	1.3626	3.64337	3.70861	10.7899	10.8313	3.85714	4.3146	3.98548
ee8808af5004f008adb88c1e11ba92b64ebabc81407cc287afe155fba9f06fe86bf8edc73872d38a97a67a6a37c10d00a65ebc5a79a4401609a984770cd08a99	5.86217	6.65946	7.436	7.27311	6.1614	4.82448	3.43839	5.32625	6.36486	3.62257	8.81807	2.75823	3.16679	5.56044	7.40456	5.87413	2.40827	2.11218	5.00731	6.06412	4.10981	6.475	7.34396	4.28834	8.07583	5.92647	11.2366	7.95889	9.52281	6.45951	6.13532	6.63328	4.77441	7.9087	6.85957	8.45792	4.54659	10.01	4.01396	3.88598	6.31084	1.00242	3.5063	3.01133	11.5323	10.0496	3.27378	3.44956	2.65338
9cc3e584fb7d624867bc2f6029c2e969914943d36bf377b7dec2739474b99b954e0e207d055add5854d82451fc3289bbe47558cc74c0c07e54b8f3f0dea81f90	5.85357	6.45711	7.07361	8.61253	6.70214	5.95795	4.05957	4.35412	6.68697	3.84878	8.59948	3.28034	2.68621	5.71134	7.18891	6.27323	2.40749	2.13575	5.14342	5.61519	4.07291	6.15764	7.68093	6.3304	9.15125	6.20274	10.2962	7.81542	10.5369	7.7296	6.01885	7.11573	4.824	7.57583	6.72873	8.23663	4.18434	9.95437	5.61981	3.91081	5.73619	1.11499	3.09267	3.03464	11.4522	10.1999	3.53354	3.35922	4.04567
293447b16e0f5704469e9e30404e5fe15ac1ef46289ede63f8139274e1f5a0ea7ec7668aed8482a80d110e43e0e1ddce178bc6801977903670603b17116a922c	5.75403	7.03662	7.24107	7.43522	6.50185	5.83197	4.25023	5.91759	7.18453	4.71616	8.94584	2.98808	3.46758	5.78196	7.67901	8.03608	2.68172	2.79321	4.94093	5.80823	4.48136	6.45973	8.2574	7.65486	7.94072	6.95672	11.2337	6.90658	10.262	7.89564	5.97296	6.1165	4.79547	8.54884	7.26701	8.6694	4.22884	10.1034	4.491	3.66551	6.71733	1.4431	3.89688	3.5087	12.185	10.8589	3.89452	4.36384	4.12413
0dab5b78927fa516923a9ae5707d9c72dafa0da690ef91801adf0691506d16b346042bfd43b5a81009ab88421756a74b47742ba956f3343813083a5d29ff05de	5.55803	6.33594	7.06196	5.89245	5.88366	5.17203	3.5635	4.59575	6.95011	3.82007	8.12012	2.10247	3.2484	4.66146	6.8635	6.60881	2.41688	2.58376	4.81991	5.39102	4.00229	6.12995	8.15068	6.82266	7.21229	5.48359	9.92548	6.6802	10.049	5.38516	5.60564	6.69681	6.06156	6.80754	6.53397	8.2136	3.74587	9.15103	3.6935	3.99445	5.53245	1.20174	3.3343	2.62265	10.1187	10.0476	3.85929	3.24709	3.47145
f65421fe40ad6fb8d5fcff3698a3cda3a8bab854ffba797b27d02d963c5644608e90bb0ecac195d7ab97a7137233f4c084c4923c6038c35b892e5823ecd3490a	5.6753	7.32733	7.22464	9.68166	6.77717	5.83355	3.79359	5.62492	6.867	4.90188	8.83557	3.78843	3.50745	5.79068	7.09281	7.57455	2.64741	2.67012	4.49287	7.7989	4.44341	6.82798	6.86095	6.47817	10.4916	6.54723	10.884	6.70121	10.4936	5.39856	6.34377	7.41206	6.93591	8.00103	6.74515	8.41072	4.16273	10.1723	6.76219	4.90008	6.0349	1.36274	4.08558	3.92658	10.4924	10.3454	3.51586	3.6145	4.36762
9e61e2ddfedae8fea0134e139f5ab659f4d55a5f255a5b6c3cc5c28fba20e769588040442ba54dc95d27a0a9d6504b76c47d373f1be52629e48267a2426dceee	5.73674	6.94949	7.01304	6.63888	6.25552	5.92518	3.84586	5.2843	7.03173	4.54202	8.44987	3.34805	2.79722	5.43321	7.24093	6.62878	2.42375	2.56961	4.54598	7.75655	4.05187	6.13908	6.84821	6.9634	9.48608	5.60971	12.5889	6.58415	9.81568	4.80262	5.8346	6.42937	5.85278	7.6304	6.81898	8.33765	4.36723	10.2328	5.12217	4.4132	6.32791	1.02644	3.31017	3.52294	10.4886	10.3488	2.65033	3.39173	2.99186
54a4ceaa539aad35c0e4701c2a28baa08eef35b47b9a374e765109adfc05ea0babd23c8c31346c870ecbd0f0c5d70f9f3649afd888b6efa77a888222bf4b4079	6.69818	6.5687	7.7411	8.95681	6.05691	4.7164	3.25314	5.26794	6.64206	5.15609	8.25535	2.96806	3.40452	5.24408	7.1441	7.60247	2.82421	2.42512	4.95392	8.10555	4.98509	5.92191	7.95912	6.96263	10.404	6.22717	11.3218	7.40907	9.4972	6.03498	6.3908	7.03522	8.82844	7.52521	7.64453	8.00779	4.65186	11.1529	7.94613	6.0047	6.48645	1.70664	3.88621	3.1591	8.45715	10.0492	3.30551	2.95459	2.82783
6ac949ac4a5e09531ef8ebb55400371597de030c4a8893fec33aa2ad0b6e8b0612afa935e69f946d8cab83ceffca1d2404ede210cb892a3a7323afc14a658fae	6.46946	6.97789	7.57835	8.49424	6.13183	5.32659	3.35591	5.86109	5.93959	4.94001	9.12964	3.25088	3.38235	6.27794	6.53362	7.11222	2.50428	2.37805	4.86722	6.77106	4.36072	6.39741	7.48559	7.46195	10.135	6.59389	10.7765	6.36092	9.18868	6.82719	5.69311	6.58377	6.365	7.76157	6.46263	8.353	3.65745	10.0071	5.36032	4.51471	6.13418	1.29272	3.51881	3.27197	10.0292	10.911	4.03678	3.63846	3.2716
3996eab551233f5ab1d149022b68ad185c3db83387a221d6ae249a1d39a0b99f8f13f4b4d1a56f962c0a4f5e90cf0deb29700d773265d9415712351ca30d90a8	5.83918	6.9868	7.17764	6.66089	6.06408	5.48456	3.7393	5.09119	7.04148	5.9336	8.91991	2.805	3.4539	6.23296	7.17829	6.91172	3.50747	2.31011	4.77628	6.73352	3.9996	6.2901	7.61661	6.89073	7.52799	6.4066	11.9052	6.35824	10.4763	5.74427	6.27272	6.81514	6.18893	7.7137	6.68445	8.46934	4.13638	10.1538	3.82392	4.26328	6.54458	1.16717	3.85453	3.85713	11.1004	10.666	3.991	3.93697	3.45104
f28d28074aaddcc613855f5484506badc2e852847f448a9775258ce6a1300c6ee260858dfa6fe36965baf5102cd52d9ae781499d6f25fe918d6a50ec9dd58f6c	6.81831	6.98251	7.21464	9.71186	6.0507	5.5471	3.96816	5.71288	6.82307	4.59611	8.44995	3.25387	3.97445	5.63457	7.03867	7.62088	2.39088	2.70852	4.16713	9.0912	5.61873	6.65689	7.90198	8.409	11.107	5.88824	10.5944	6.49952	10.1906	3.92916	5.86796	7.11593	8.22151	7.69561	8.3993	8.18328	3.91779	11.1568	8.13326	5.66513	5.98233	1.63823	3.64078	3.38285	10.4347	10.3195	3.475	3.61902	2.85031
7253df3699bc3095d84636d0112749a0fd74347615054a8cbbff1350681543bc636c28d5feca63bda1141584a586964dd4b9a1cba0aa56f7e14f0009d39f9f17	6.20053	7.30916	7.68443	8.87291	7.07051	6.73414	3.7016	5.53346	7.10239	4.59332	9.04924	3.33924	3.42161	6.94562	7.68486	6.64429	2.59411	2.71082	4.61724	9.10998	5.36513	6.71757	8.57507	7.0641	11.1327	6.83446	13.2576	7.40021	10.1642	3.67593	7.09583	7.45267	5.75271	7.86372	7.36554	9.39685	4.23609	11.0423	7.99105	4.58093	6.89361	1.5446	4.36072	4.01211	10.9276	11.0396	3.94322	3.59471	4.00109
86be9a41ce703bbe49b333dc4443a58c9b610635be343e8f335cae2976e50a9bfbda055bc25d6457d9768362122c480f03e78e02a60d111ee820da9d57d943ef	6.46295	7.04186	6.85313	9.85574	6.18918	4.90263	3.99634	5.91201	6.33019	4.71174	8.74825	3.34056	3.72443	5.16588	6.75159	6.79283	2.41239	2.37947	4.55176	7.87447	5.05266	6.31961	8.51549	6.62332	10.5554	5.77971	10.0162	7.02717	9.16651	5.69615	6.11179	6.85537	7.40907	8.03712	7.30328	7.69837	3.88035	10.3472	7.79411	4.19271	5.90004	0.73047	3.86127	2.87157	9.7132	10.3538	3.50798	4.09692	2.63303
cbe7fef1339c26be48ecf6b4479449489d85d36e6eff6265c34931926eb6017dd9ccf309932f2c53406e9f88ee0d29d71d95a1679c97fc38e246d71bc0ceaabc	7.12553	7.16512	7.05133	8.31521	6.83909	5.94883	4.26034	6.12215	7.20869	5.68274	9.14348	5.66446	3.50923	6.14381	7.33533	8.00289	2.8729	2.78469	4.86024	8.56023	5.62356	6.51121	8.06464	6.87826	9.00619	6.87665	11.2406	7.98248	11.2657	6.09646	6.39259	6.83641	5.74186	9.06526	8.14572	8.68325	4.51261	10.9817	6.94109	4.54726	6.84843	1.55135	4.12513	3.66453	11.3706	10.6949	3.85804	3.97826	4.13126
5bdcc4db8a02faf1d6e3e8f65d2b87fde9f1e016b7204412edec2bb378f6f6b873efef6308bbaced586b7aa0c89f4b293767e8cc663f973a4c0bcabae2044197	6.58529	6.95262	7.21542	8.2158	6.40416	5.75785	3.93472	5.84368	6.89622	5.09015	8.87297	3.24927	3.29697	5.4098	6.7933	6.88144	2.40998	2.63236	4.65646	4.82169	4.22931	6.09682	7.05719	4.32071	8.30112	6.17872	9.96453	7.70444	10.0891	6.12611	5.94345	6.53415	4.02277	7.86516	6.9359	8.08672	4.23241	9.95366	3.36734	4.18403	6.48173	1.24655	4.1915	3.06084	10.2693	10.9433	3.76493	4.11072	4.41034
48555f0ee3b6a2c240dacbf1fe5be9210de4db62e39ec976e4f340dd7755eca2e5f4f38ec5bfe4b8ed78251f1001ab21a099f1b55d88d78b4c9d85c52e5735ef	6.48474	7.03172	6.953	7.27226	7.08959	5.56297	3.90682	6.27601	6.58933	4.57962	9.31667	2.36737	3.72332	6.07769	6.94595	6.95478	2.66967	2.37831	5.257	5.92162	4.97262	6.17981	7.47307	7.33476	8.15459	5.56307	10.4999	6.57189	10.3351	6.44197	6.2864	5.72531	3.7876	8.31644	7.01265	8.39672	4.3855	10.6832	5.38853	4.13382	6.39894	1.2148	3.42281	3.30431	11.6459	10.7498	4.11299	3.66371	4.47976
8092b322c741f75a1541dd1e8ad9345ed9a425b7d1d5ec6f4944468be7cce010dffb33e6360e8fd264213def033a65b3c48b54383869dc0193e174c3ee301d4c	5.93858	7.13115	7.31283	7.70596	6.30468	5.65398	4.24212	5.52104	6.30157	4.93837	9.34492	3.93614	3.47078	5.63805	7.17143	6.92022	2.5666	2.13302	4.61727	7.84839	4.70431	5.97814	8.47264	7.20819	7.71114	5.97579	10.3978	6.83103	9.82231	7.49073	5.87301	5.72609	5.53408	8.50049	7.36585	9.01119	3.84132	10.7435	6.43442	4.36504	6.58757	1.39363	2.91263	3.19335	11.4159	10.8331	4.54012	4.40447	4.24559
fb76a51c74185b5c2968229990531cc9863ec0d4e594531cc3b951adab4aad553c0d4a77192b9063bfe638b6bf3d42ffb1b29d032da3207ca71d09b8c6c81ef0	6.26665	6.65984	7.23563	8.27041	6.15641	5.93996	3.68223	5.46432	6.2841	4.05019	9.0813	3.19883	3.61761	5.90054	6.85218	6.41281	2.77752	2.36271	5.86656	5.48855	4.40857	6.06167	7.18964	6.60805	9.00974	7.09454	12.1631	7.0657	10.0546	5.23036	6.54199	6.23293	4.8248	8.55893	7.33657	9.17675	4.61727	9.99114	4.11228	4.10146	6.78664	1.2084	3.76477	3.51041	11.8695	10.7135	3.61638	3.49746	3.33277
76a1340d4ba341c388ed8ea630b52e3eb7eab9ab495e36c3ab70c28b48fd767ebbf640ab1acdbfe1f4caf13ac3e923b17161a95e927ae509dac1ec774cad1364	6.01557	6.67505	7.5762	8.47314	5.80917	5.5041	3.67131	5.59153	6.83779	4.14725	8.52525	2.62518	3.64494	5.82942	6.90084	7.63186	2.9005	2.4109	5.12067	5.55039	4.24815	6.27727	7.54081	7.2228	8.89108	5.33084	10.3881	7.54069	10.0888	4.90399	6.29723	6.39334	4.51755	7.99916	7.1032	8.51436	4.02119	9.65247	5.94822	3.91959	7.09364	1.31179	4.23397	3.05575	10.5929	10.5967	3.42544	3.40683	3.95182
dc1e0060dc3604b6c9c53301dd19650ae60ae8417c47ff2b256f9cb9186e7a0c6a4e24b37495c30d5ff00d1afa42d9cdf9c665d97e5d6992e98d6b1c0450bf5f	6.13236	6.98839	8.12299	8.62815	6.39144	6.1646	4.06399	5.49274	6.66189	5.01884	8.46972	3.70239	3.42359	5.42909	7.16272	6.83154	2.76823	2.75332	4.63308	7.42259	4.6311	6.59751	6.99708	7.18402	9.83196	6.6103	10.5829	7.87008	9.79403	4.70992	6.29723	7.0454	5.06957	7.82185	6.39185	8.82841	4.92902	10.2808	5.29612	3.55776	6.76002	1.34748	3.19957	3.5765	10.8567	10.9724	3.3815	4.01934	2.98554
06cc4e16ba1e7de461ac9325c2f06b9a73fe383e3df8e68e89e3cf18971461d9a761d1201a9735cddb6bcd9ba6e7ab170b5daddfd3debd671256c5ba01a5e68d	6.11246	6.63541	8.83927	8.40374	6.256	6.46367	3.70979	5.59335	6.65843	4.50492	9.1686	3.62461	3.27461	6.47832	7.15612	7.40477	3.20195	2.55568	5.00608	6.90317	4.87113	6.77844	7.18074	7.56191	8.32974	7.60966	10.6291	6.67904	10.9207	8.62807	6.91061	6.97623	5.83347	9.3359	7.16383	8.32283	4.3711	10.3292	5.43248	4.5516	6.50647	1.38363	2.77918	2.9966	11.4846	10.4241	3.68589	3.89353	6.49246
490f0ceb5ce210565171c1210a6bc04113dafc22bdfc91f1333909b15091607bad579f415a0fac6ff9d14bcb82ba18d9f4b422fb5417c97ef58337bb3ab95262	5.63185	6.62807	7.26923	8.20605	6.2967	6.17148	3.33015	5.72305	7.08857	4.23624	8.7746	2.45222	3.78873	5.39809	7.55499	6.58565	2.36381	2.69441	4.74907	8.58726	4.99607	6.27762	7.11851	6.99145	9.86924	5.80659	10.182	5.62362	10.0488	6.29011	6.01709	6.61341	6.8993	7.39774	7.49999	8.08377	3.66591	10.9843	6.92888	4.56247	5.33966	0.83282	3.91584	2.89104	10.6933	9.87981	3.55114	3.47447	3.18073
9f8993330148cc879c7c281034c8b3c0c910023e0b4aaadb2a2bc7fabec080afcb3d877dd8dbf43a0b3a63d2895b6f5be92e31d87c918ccfdb106239aef384b4	5.93991	7.36103	7.81248	8.00425	6.07038	6.09359	4.21542	5.97175	7.25462	3.56346	9.18883	3.13678	3.44245	5.80409	7.53906	6.58809	2.13099	3.13536	4.91055	6.33881	4.47659	5.84486	7.46871	4.56006	8.92223	5.74181	10.1947	6.59045	10.507	8.1113	5.96297	6.84667	6.83286	8.55014	6.84969	8.40619	4.06237	10.4629	5.49264	4.96203	6.35989	1.25045	3.75081	3.75286	11.0571	10.9321	3.38323	3.82761	3.65884
ef92a9edf464e0364e2ded7cf9841653970e5cfd7eec092b7ea8e898820ed44324d7e42ceff30cab28b99dad0b8f32cd513af0832389d8d1a913054d00649472	6.81704	6.92135	7.0847	9.50765	5.9676	5.34179	3.67301	5.65731	6.76666	4.62763	8.35199	2.84285	3.68263	6.04402	7.04939	6.78063	2.94034	2.58619	4.51761	8.13475	5.89992	6.60188	8.53454	6.1051	10.975	5.53703	10.9315	6.22981	9.94525	5.1523	6.52385	7.48877	9.59549	7.28291	7.83606	8.03705	4.10145	11.2339	8.77987	6.25638	6.0864	1.48663	3.63568	3.14721	9.85308	10.4554	3.22944	3.93017	3.29526
676a030c237ef38e8608d7b71b195d2434e83c4645cbbbdfd9ab8ac2635363f95ef99587f3a91a420797c8e59a4cf2eb584c74fa0b83b6c1c69f3d60e3d82bc4	6.05228	6.63984	7.06472	7.41145	6.95139	6.00712	4.24427	5.02773	7.1303	4.34637	8.40283	2.51833	3.20856	5.63287	6.98052	6.38061	2.24998	2.50482	4.37921	6.14416	4.66294	6.50839	7.7575	5.87812	8.78216	7.09777	10.8272	7.49938	10.8258	5.33527	5.96914	6.46728	4.28385	8.19353	7.24938	8.57558	4.65205	10.388	5.27131	4.17542	6.61805	0.93512	4.18665	3.38975	9.8161	10.1284	3.65335	3.71695	4.87187
c34b33c2003948fc1fdd6a21fcffd101ec283e41da92f47ed17beda626e0403363170f9cab93dbf84d217bd29ff36800921bc0906c256ecc0fbe45d3b8035b4d	5.90724	6.7914	7.65204	7.85152	6.57697	5.53712	3.50159	5.45068	6.79904	5.63367	8.34887	2.77072	3.99829	6.28142	7.31045	7.6523	3.47884	2.35963	4.45492	6.8359	4.40707	6.76954	7.10614	7.03395	9.39311	5.72321	12.0465	7.58105	9.50033	5.15929	5.52306	6.40845	5.65876	7.52889	6.43323	8.36964	3.91311	10.0332	5.1833	4.08205	6.16686	1.01702	3.87431	2.79978	8.05858	10.3365	3.25428	3.931	4.5191
c702bd576579dfcf5ed63130d5c118a65668805a7a78ff41fb8a0fffed94cffe318c1142b348e089691aca9aadad77ae5e6f653f3f858dbcace9fa5860d43331	6.20834	7.43879	6.74327	8.18552	6.42393	5.15827	4.31589	6.13059	7.15017	4.4304	8.39494	2.13975	4.26547	6.71412	6.90173	5.82866	2.37652	2.56007	5.74947	9.21341	4.87103	6.97399	8.18606	6.88532	9.29779	5.25161	10.7099	9.41953	10.0706	4.6762	7.25557	8.33174	6.51649	7.99328	6.82541	9.34122	3.87866	10.2219	5.82	4.96992	7.03853	1.27624	3.81412	3.58483	9.74872	10.3752	3.70406	3.67888	4.07275
5c9cbe36973d06bfbbf94d66a3f72da13291eba502f17f01d55ba9f69baa9500fe124bd75a7928dfef8484044b3fdf85e00ee2886befd772a151fff4d5e97b67	5.61691	6.83582	7.13675	6.55465	6.64965	5.85842	3.56866	5.4701	6.70429	3.15254	8.84645	3.05806	3.3764	5.61053	6.95524	5.04825	2.35888	2.45265	4.30328	7.68636	4.312	6.49864	7.45806	7.24525	8.76227	6.61948	10.8316	6.40575	10.2845	5.32303	7.28281	9.8966	5.02337	7.61653	6.80336	8.44767	4.42613	10.2804	5.4823	4.22185	6.04249	1.22554	3.58522	2.92302	10.2823	10.4134	3.24266	3.29482	3.25857
30e9a8f853ac4ca69e83518b5f73b1f9b544aebea16cb523797ccb858c1bca5d96e01d17a135e6566446a53f1151cb723fcccb06111436b7ef0e2e30a49de655	7.24196	7.23634	7.02428	7.27948	6.31028	6.61109	4.38706	7.37594	7.48186	5.71624	9.01048	3.1888	4.40727	6.28588	7.30118	6.73003	2.23352	2.80446	5.34039	7.89579	4.86552	6.23249	8.18905	7.59792	8.71173	5.65385	11.0279	8.69906	9.92847	7.02983	7.08875	7.324	8.39403	9.22907	6.97508	8.37964	4.60641	11.1557	6.82348	5.79334	6.16561	1.20932	4.13159	3.50013	10.742	10.2639	3.65898	3.64201	6.29422
791845bb383606ca43cac8b75e72ff33c473354f6401aa41299d44daf04d783a390200496c05e311491ba7c992534879c1bbc0261a944049664e327142bd9349	6.17356	6.97481	7.53374	8.28021	6.47589	6.40562	4.22949	5.87459	7.38159	4.32566	9.11397	3.37732	3.86756	6.4359	7.66004	6.94809	2.83903	2.53723	4.5149	7.54044	4.62878	6.7507	8.16288	7.07259	9.73658	6.92255	11.6328	7.0672	10.952	7.33011	6.71855	7.10093	5.72206	8.6743	7.15744	8.47998	4.5783	10.7501	6.10844	4.3903	6.11267	1.36861	3.69999	3.5517	12.2047	10.8733	4.06261	4.02436	4.77295
f1a09fc42c6702be3aa6e589ca30a5b21e75779a6666b5eefd33fd029c2b2981f01a2d0ca23a62711712eff8d7b270281f9c2e5825c9a694364cfbb3b64a076f	5.78722	6.96939	6.37564	7.74503	6.53705	5.69792	3.88292	5.38326	6.55367	4.61249	8.63326	3.25805	3.54375	6.32826	7.34534	6.45987	2.12488	2.65519	4.93418	8.02016	4.11636	6.02652	7.38861	6.86712	8.26666	5.86038	10.7155	6.46816	10.757	5.034	6.28296	6.59957	7.04833	7.98283	6.90443	8.1981	4.47306	10.1831	5.56898	4.73698	6.28554	1.24768	3.04114	3.48703	10.4748	10.5478	3.72649	3.70786	3.9866
fe635135ae498bdd50294ece2c883dece8bc68ef3030c7735b333a92a40c992fae1920661066f08c807b0f542b571e53623f1b10c8fe091039916a729ed47309	6.21077	6.86612	7.38092	7.77394	5.69943	5.93834	4.12252	5.42887	7.15422	4.34052	8.83177	3.43997	3.29701	5.94616	7.34144	7.10504	2.36057	2.7624	5.0741	7.016	4.437	6.18517	7.22729	6.7183	8.88009	5.55145	10.3167	4.92041	10.4789	5.59892	5.78497	6.23631	5.51771	7.53407	7.00504	8.6333	4.21728	10.4837	5.1413	4.43132	6.48637	1.34636	4.13248	3.37527	10.6134	10.5034	4.15348	3.37234	3.89296
259b6d7225e4f6b3693cc49f823420341ec31a8f531a3d298cb9886fddbf1efb4f52d5fddb4c48e2d4d7e1928e75de93a7bdb718862665a76348d38c4ecbaf04	5.9994	6.8973	6.01429	9.15673	5.75703	5.32323	3.1121	5.43016	5.70221	6.1594	8.74733	3.7597	3.76727	7.12775	4.80129	7.58921	2.49102	2.15965	4.60238	5.83698	4.75312	5.80721	7.43405	7.3425	8.36511	5.13478	10.8004	6.15856	10.5503	6.61159	6.37959	7.5763	3.74842	7.8411	6.83152	8.36253	4.08255	9.85944	5.37775	3.15075	6.10805	0.9879	3.37178	3.56094	10.987	10.6584	3.15083	3.91103	3.58211
440783c75049cff148c9d5bef1aa830b58d736464b0e137cfea5492b0356e0701ca98bc4ee2370ae1a41aba7cefe797e109164b633fbc0907c06776bb051aeaa	7.24499	7.02101	8.05178	10.6609	6.51079	5.72432	4.23168	5.41628	6.14539	4.48343	8.63973	3.01983	4.1978	9.18656	7.16231	10.1638	3.98753	4.47066	5.23889	10.3891	6.82591	6.61037	6.9795	6.53066	11.1663	7.37857	10.3796	8.8063	9.89037	6.22904	5.65989	5.74099	13.5559	8.6418	8.06933	8.24569	4.10451	12.3206	10.6217	10.1872	6.86903	3.97189	3.97761	3.20663	10.0084	10.39	4.44273	4.37202	9.46243
abb2422da25e9f586537d0788f988b716e3295eb67e7bf274f9a2a84d009057098f1784f05f75d262d01ae0929d6bd4c56f35ed2505fd1c817f931f323b48f4a	6.77776	7.15347	7.35469	8.86054	7.06725	5.59355	4.26412	5.78497	5.90476	4.25718	9.25178	3.23817	3.55182	6.81687	7.35441	6.44323	2.82881	2.38223	5.8947	8.65313	5.55106	6.3822	7.90076	7.39596	10.4873	6.29052	12.4275	8.21938	10.1345	6.45507	8.18932	9.76559	5.13874	8.69796	7.8394	8.80207	4.44915	11.6827	7.74296	4.3177	6.91253	1.22514	4.22668	3.46321	10.5481	10.8034	3.96495	4.42885	4.89522
2991a082d82ecffcffb00ac1baa958efca3121dc1fe724db3125f1c962c3824f65a8174bd7762b91275efaf601509a808dd5832da2f280a1e365b69f9c86e2d8	5.72039	6.74621	6.8492	7.13286	5.81755	5.92972	4.11321	5.82633	6.92936	3.61789	8.69337	3.12405	3.26953	5.33962	7.09071	6.35443	2.2537	2.51519	5.07775	7.18848	4.01246	6.00728	6.97195	6.41641	8.49702	6.50731	9.57117	6.62954	10.282	6.12269	5.29676	5.56724	4.83417	7.37298	6.5828	8.394	3.68673	9.90723	4.63646	4.17898	5.98645	1.00326	3.20398	3.09118	10.6987	10.4765	3.86919	3.16011	3.65843
e2440eb2a4aa8968fe3b5de75d63a56e42f784232118f76d25a9813d40e9d763b1d935cdf3b3ee93d9a236bebc8a1afb1eaa6403fdaece2e61a867810bb9244b	6.83081	7.75769	6.7319	8.83817	7.32591	6.05597	4.04915	5.85056	6.40264	4.59078	9.42699	3.18146	3.97081	7.53088	8.05517	6.33991	3.86296	2.63497	6.15474	7.85557	5.69092	6.87796	7.42597	7.50571	9.63769	6.8847	11.649	8.97474	9.49667	5.18079	7.0639	7.16029	8.37482	9.27239	7.85212	9.19276	4.7342	11.6724	7.54552	5.57265	7.39142	1.71769	4.92148	4.03894	12.5535	11.0591	4.58466	4.1288	6.78981
b6197f33c3f9ad92d7c2f0f79c6371eb16b38c307d06e0b9b07d7fe744390b9fb90d86b744c5b5a6a0042c573cf12d071349d861a0026f977f2f94192818dbf6	6.24599	6.90225	7.68492	7.49081	6.34416	5.72385	3.78105	5.52272	7.03806	3.81184	8.63177	4.37533	3.50685	5.65165	7.60462	6.84147	2.31273	2.50199	5.16416	6.66706	4.27715	6.31618	7.07284	6.83695	9.83196	6.1544	10.9662	7.10461	10.8125	5.14978	5.89199	6.81763	4.92974	7.92184	6.4285	8.16657	4.13983	10.0475	4.13135	3.59529	5.98723	1.24915	3.7173	2.99484	10.9988	10.0911	3.21304	3.23511	2.72118
d0804dd6c1aaf2b184ca480809683257216eb6acad122ded032b806e41ab4eb30944311f402b5c47ca6c61a964c5dc192c1f92cc71ca9d954e54220dd632817f	6.01853	7.20597	6.93603	8.0514	6.07888	4.94397	3.4711	5.62778	6.12576	4.51108	8.76767	3.52625	3.73829	7.10609	6.56938	7.40798	2.74199	2.37958	5.40607	7.44589	3.8651	6.30119	7.95777	6.62291	8.95812	5.88421	10.8784	7.02648	8.99758	4.38988	6.64049	6.67493	4.3989	7.18296	6.91752	7.44272	3.73346	10.064	5.30326	3.89668	7.02413	1.0372	3.81783	3.36334	10.2811	10.7425	3.65515	3.73415	3.04582
bbf9e7328103475dcb67c93a16f15be6d13f9be380806aa1d3ab77e1aee523ddd556c10757d61ee412122165c6e59591de5c14c72f468d80290bf17e24f953ac	5.97127	7.16148	7.26866	8.30829	6.67663	5.49003	4.30439	5.86739	6.62973	4.98716	9.01374	3.05638	3.58393	5.75822	7.10383	6.90511	2.86943	2.57623	4.8075	7.06027	4.49516	5.921	7.27842	6.97453	9.56548	5.81528	11.3298	6.84716	10.1238	5.72	5.95282	6.83719	6.12804	8.51266	7.15064	8.44899	3.94496	10.6293	5.69548	4.35783	6.18316	1.17322	3.74014	3.08247	10.8146	10.4876	3.8777	4.61856	3.65643
1675515e6e2ffb153865ea21853162a1a404424d083f9e69a3a60498ed83c0983b49554d0924f64640b5d534a7edc9b683cd9ebc6fbed21ce4039b45d1585bb9	6.13884	6.79251	7.12386	7.35679	7.02239	5.73721	3.81134	5.74312	6.5024	2.95355	8.52836	2.96281	3.21862	5.74964	7.16924	4.26434	1.86675	2.52643	4.14834	6.7269	4.29387	6.49834	7.10702	7.08156	7.90708	6.16247	10.6498	7.08628	10.4609	6.0153	6.4482	6.71416	6.61026	7.8613	6.75597	8.19453	4.03588	10.1064	6.13838	4.66316	6.3877	0.71446	3.35183	3.48679	10.9335	10.2558	3.73317	3.58186	5.07512
b0ca6abefcacc81ce6a99ae2d72f8635bdbe6c78e4210ceb3cda428b73f0da78cc9e5c68bf99c322cdbd22d6598d63700d08f71e4793cd41a91cf2d87abf1497	5.88824	6.89521	7.37161	6.72193	6.37529	5.26633	4.03172	5.36989	6.51713	3.44018	9.01934	2.90455	3.33656	5.4106	7.06325	6.25129	2.09653	2.28148	4.88471	6.21894	3.77335	5.91353	7.95329	4.73241	8.30031	6.08915	10.1421	5.72378	10.6678	5.64253	6.44964	7.16359	4.64443	7.84833	6.77965	8.10659	3.79834	10.1435	5.14115	4.00477	5.90466	0.93247	3.81778	3.03671	11.3707	10.8507	3.37182	3.56897	4.26405
9d4161dfc7c393abd333779a17ceacca92b006d95a6419098c87e0bb1c48837f725f163940c9370a670e3827f59e1a8915c0fdc9519f17a691d723a10157106d	6.81177	7.0322	6.8599	8.86938	6.46018	6.04325	4.00321	5.25181	6.68205	3.9368	8.96956	2.58878	3.91141	5.40285	7.44357	5.54967	2.39569	2.54963	4.43347	9.07881	5.55753	6.46452	7.24561	7.33286	9.14816	6.17083	10.8635	6.7435	10.7766	7.58277	6.19495	6.83107	6.20318	8.03225	7.83321	8.89168	4.25176	11.4071	7.53974	4.45829	6.31546	1.26769	3.98153	3.64668	10.294	10.6919	3.96499	3.8371	4.12492
efa906e206cb1685f9cf96b912bf15cd50111af4eefb0f88b207d6d0015c3d658045117572c5e6899ce87301bb47bfebe4e092cb34bd1f1d25f6ad39c3abd02b	5.97026	6.76988	7.09176	8.18838	6.14019	5.83008	3.78199	5.32251	7.06498	3.72941	8.65575	3.07677	3.70038	5.94511	7.36757	6.17354	2.45404	2.43871	5.20383	7.93463	4.77709	6.33266	7.00929	6.70922	8.74867	6.70159	10.8855	6.02706	10.5161	5.12816	6.21725	7.00547	5.4106	7.43193	6.91654	8.23175	4.11108	10.4608	6.3828	4.32764	6.14977	0.87483	3.77278	3.36073	10.6771	10.5331	3.8086	3.44714	4.13037
cb52bd0c1f6ab294ab2e68dd1c9e44c6895a0e48c686f98c61b8bf2d649d389fb930c23a594c8ca97ff47832bf51253b917c2f71869ed922a8dee090761dfbe1	5.77584	6.57608	7.37784	8.20131	6.59415	5.43619	3.78808	5.79133	6.88887	4.18133	8.39233	3.81526	4.1513	5.61371	7.39816	6.85612	2.43365	2.43016	4.27162	10.2586	5.16807	6.05018	7.27709	6.45491	8.67064	6.66451	11.2107	7.54371	10.3621	7.95184	6.16638	6.56036	6.30539	7.49761	6.86597	7.8866	4.26196	10.5642	6.47373	4.41949	6.07812	1.11845	3.05986	2.8592	10.6722	10.1734	3.45066	3.3405	5.95779
6b0b827b3c572199244e8b04ad6b0b3fff2ee9dacb56d3784860b9962420fc1cc95fbc31d667a83820753ee60eac1f03cd784a69b62c9ec1c0931e34fedf1262	6.07987	7.3822	6.86038	7.79162	6.27017	6.20318	4.63063	5.70722	6.57391	4.55726	8.62468	2.79097	3.95998	6.28377	7.27858	5.97305	2.50598	2.45007	4.92145	7.96637	4.90202	6.3934	6.6188	3.81816	8.767	6.69213	10.2042	5.82371	8.98733	5.33059	5.98266	5.94673	9.21135	8.55386	7.19753	7.98752	3.77484	10.7837	6.3002	6.34203	6.57245	1.75963	3.56476	3.78025	9.51527	11.0091	3.57112	3.86906	3.65019
2437ec4d32bf913fce67de51007bad2bf0124b54bb0a3846b11941c4f872bb0a8d409c48bc097b10fe913ebb5b7e2e65cc3699813c18ad9ffe3ff4124aceb6af	6.08764	7.04088	7.11073	8.36422	6.18242	5.55215	4.15118	5.80635	7.06071	2.41278	9.2957	3.03407	4.14627	5.78038	7.45313	4.57985	2.0501	2.74334	4.86842	8.7238	5.22972	6.24656	7.1942	6.92709	9.94878	6.14409	10.6784	5.9427	10.7467	5.27979	6.24897	6.22296	6.61352	8.16881	7.42194	7.78715	4.27339	11.0942	7.52413	4.71157	6.14483	1.11328	3.73788	3.46952	10.483	10.5402	3.38995	3.81776	3.74993
3c34bff8411631377221c99cf39e8dca3da892cd3c8b13ebcb28b310b13e2b4bf3c55116a17e732dd2837446d8c176b25427bd55d6193673a54a5bbf5e6bd142	6.31468	6.95078	6.36298	8.37071	6.5452	5.77433	3.97233	6.06484	6.70351	3.46501	8.82886	2.51023	3.37856	5.65455	7.10701	5.73194	2.6101	2.64246	5.59612	6.89159	3.9745	6.29578	6.83929	7.19311	8.99479	6.12442	10.5478	5.73447	10.1618	5.64189	5.59002	6.33384	5.58537	7.93298	7.15118	8.16266	4.1782	10.7933	6.26971	4.20279	6.45362	0.90294	3.1859	3.79293	10.3933	10.7	3.06698	3.48225	4.02779
c289d11f5c037b5d2bef99bd52b67455a824e295d585153e12e53f004ccae6b0ec689ec809865e3e8f368a4034699d74c1205bee1faba55314401c16bcf76ff9	6.12238	6.54703	7.9112	7.88532	6.08327	6.21786	4.03085	5.69558	6.92532	3.89842	9.18241	3.17523	3.35829	5.44502	7.54758	6.85833	2.72709	2.58802	4.71442	7.92535	5.24839	6.54111	7.62758	7.22713	10.087	6.68154	11.0173	5.53283	10.7891	5.70989	5.95324	6.72342	8.72919	7.78349	7.58561	8.29302	4.20588	11.0239	7.19451	6.05201	5.80476	1.78339	3.40623	3.07427	11.2583	10.5157	3.70591	3.64808	3.50342
377feb27b799ac2928a8fce70d0cb4c9618e770fd4ab310b9a8d930dabf4210de5d143621261eed97336dd8632eca9f3d304c98ffc6859b4cfbb325c66f97fe5	6.67501	7.36115	7.08746	8.74425	6.2571	5.67952	3.99665	5.40779	6.40837	3.99811	9.24038	3.66881	4.88109	6.36483	7.36476	6.22456	3.39158	2.51203	4.70773	10.6502	5.48691	6.66	8.02109	6.07908	9.91465	6.33878	11.0038	8.33645	10.9794	5.30185	6.11224	6.35993	5.87366	7.93844	7.77452	8.32065	4.75626	11.4322	7.3871	4.76005	6.99099	1.37622	3.12046	3.45655	11.2908	10.7939	3.44794	4.13209	2.96575
ed88db5a7bbaeb3f351bb8ded7708f063930b02febbc02c5a54464bab78523bceb6e5edb69bce412512fa2470de0b499caf952ace668766a6b49935c707bb5df	6.18585	6.82759	7.14183	8.51093	6.07923	5.73631	4.21005	5.43941	6.34047	4.8717	9.03794	3.0901	3.72901	5.5986	7.41511	6.91413	2.5432	2.6156	5.00269	8.22094	4.81603	6.06418	7.25095	7.24996	9.45721	5.73555	11.032	8.90929	9.68458	5.34219	6.4362	6.57642	4.85486	8.52681	7.44981	7.9515	3.9475	10.923	7.12955	3.916	6.77341	1.03595	4.10178	3.16465	11.2208	10.5395	3.5211	3.45661	3.87109
a486179a598f960071d9454df469c855d02bca0845789901ec367619aa3903c454489b235b49b6d3645558722cd454c1e80ff50fdf574608cecf80ad4ad23f51	5.83899	6.84201	7.17862	9.14529	6.30732	5.96277	3.73815	5.72892	6.90536	4.64376	9.10514	2.66625	3.48026	5.6043	7.34137	6.62034	2.09522	2.39421	5.17313	8.56699	6.04404	6.68544	7.35268	7.31413	9.98487	5.8998	10.6043	6.05467	10.793	5.16231	7.08152	6.53386	6.22993	7.83237	7.52792	8.65853	4.23588	11.0017	7.56825	4.57432	6.0775	1.34518	3.34847	3.43064	10.6134	10.4394	3.62056	3.66319	3.57189
4f4c725b81e4f32fd76e9ab929b802b19811f844cf5568aa4de332fdb2eacc75bf83bdc281b29996c122fed2557e068aa6229579622d9d6a8b9839002b564d01	6.0205	6.64949	7.45122	7.23565	6.01313	6.04628	3.73132	5.67752	7.21623	4.38041	8.76698	3.3571	3.51292	6.44794	7.41137	6.5054	2.4448	2.44509	4.7443	8.14379	4.44502	6.21077	7.43289	7.07397	8.19123	5.96722	10.2675	5.90877	10.9361	7.20449	6.65385	7.24323	6.56913	7.28135	7.37069	8.08052	4.23546	10.7331	6.31654	4.53819	5.98782	1.10737	3.27837	3.12716	10.8956	9.76188	3.29893	3.13075	3.95949
903ab45a177d1c056ed9b34130b8a013f5275e826318c648b417428d6e98e81cd5ed1cddf93f0ca1238281905f40b4853bd9c1a669eb8daf73e9db4ae0223f64	6.77849	6.68077	7.49312	9.20759	5.89246	4.79244	3.46056	5.84809	7.15987	3.11683	8.16381	2.61665	3.6003	5.94116	7.19968	5.28373	2.30333	2.73229	3.75883	9.38181	5.74602	6.69515	8.14677	8.42332	11.0647	6.40776	10.0909	6.56493	9.62749	4.60305	5.62865	6.53484	8.51421	7.33605	8.28673	7.84958	3.79277	11.5098	8.49748	6.3873	5.80282	1.43334	3.05989	2.81731	9.96426	10.1337	3.32345	3.21249	3.623
f1f7015c2c640a2594520dfbc0dfb6871d0929824ebd8d4ad1bcb3cc006baaa0c53597daa8214e76fd821c7edc5d997bbe7953be8902c1c0d72ae5e93e92f4fa	5.92946	7.17312	6.75407	7.93016	6.41552	5.557	4.14386	5.52335	7.02093	2.56126	9.02975	2.73669	4.12143	5.43346	7.25013	4.86754	2.11953	2.61217	4.5522	10.0593	5.32244	6.49909	7.15937	6.57504	8.99281	5.26254	10.6721	5.42039	10.142	6.09932	5.98566	6.7812	6.50325	7.75872	7.49012	8.63249	3.91492	11.0708	7.66612	4.52055	6.51182	1.40039	4.07021	3.48994	10.6604	10.4396	3.35036	3.56761	4.01541
7385ab04a176ddf21c81466d90486009516fdbb0cc690c3d0485269386428cd3bef89715590ef59d7148894ad66439a6c46cee0f3f16c6cab64fa821675f6d85	6.77739	7.18531	7.46298	9.86628	6.61298	5.79032	4.42884	5.66425	7.03357	4.25718	8.94322	3.85247	3.89274	7.01631	7.4497	6.41186	2.64391	2.85618	4.99197	8.69415	5.27469	7.30891	7.43748	7.38952	10.6486	7.15183	11.3628	7.64517	11.2251	4.83929	7.25131	7.64769	9.64141	8.47717	8.2458	8.71436	4.5677	11.3892	8.42425	7.30917	6.63735	1.93548	3.87916	3.53028	10.5772	10.8377	4.08508	3.79979	3.93782
8b4fb17a5d9e08515067959f1795dcfd0f05c15ea9f87b0902f75d5f0aec18fd8b5a5165cd96eed6f40b1810fcf92577df259d16844f6339709e75b99625df9e	6.80111	7.10135	7.67618	10.1531	6.97823	5.67591	4.40799	5.9323	6.93776	2.89778	8.96277	3.34096	4.26413	6.16604	7.7516	6.33161	2.70154	2.70154	5.1487	10.0793	6.79894	7.21796	8.29282	7.36285	10.1473	7.3324	10.5578	7.75187	10.4677	5.59574	7.1723	7.40311	8.43337	8.58617	9.24786	8.35059	4.55828	12.205	9.59093	5.88544	6.96812	1.56393	4.21413	3.23206	9.6789	10.7911	3.41016	3.91455	4.83706
aba3e898baf37b7c00021030f79c5965eee208ae7ef2b40fe7d73f389367508927f43046d96ef0120a8136d3a685d5f2a1c14a64e774e0becbed8f7a0ce93c44	5.61336	7.03104	6.62759	8.08483	6.9051	5.66337	3.96617	5.39864	6.34671	3.98427	8.49967	2.33288	3.02237	5.97143	7.23498	5.72957	2.15059	2.44995	4.28225	7.61699	4.57753	6.2596	7.31282	7.38079	10.5007	5.82741	10.2907	5.91874	10.3864	5.18519	5.87105	5.86513	5.63232	7.70491	7.08346	8.2093	3.99775	10.5226	6.44695	4.44355	6.55841	1.26161	3.35282	3.52765	9.14901	10.7107	3.66681	3.39787	4.4709
11957507e6d98e904d9334957a5ff33783f9fbd3cc9b0dfeecd375961c2654e62f871a2cfea235111ae22fa651607bc46a627e5b8da3a21800922b42e7156cd9	5.9693	6.95452	7.16603	8.52008	6.47798	5.61262	3.50652	5.80909	6.92965	3.86077	8.75818	4.00937	4.08308	6.02276	6.70986	5.87416	3.56064	2.59663	4.48994	8.50554	4.78523	6.76968	8.1435	7.53496	10.155	6.52975	10.566	8.13534	10.0398	6.10231	5.65052	6.78438	7.16268	7.19524	7.70502	8.27226	3.85392	11.0978	7.38201	4.70236	6.1935	1.26752	4.65581	3.00968	9.33351	10.657	3.24566	3.25173	3.13383
e5be54d319a089f3c4abb3012c02cff17cd2f50c8a995463c42cadad953ad35cee4db7cda50907214b685e67c06777a9982aec903a13b338c78834564312f495	5.56771	6.72131	6.99038	8.51799	6.49116	5.61709	3.37632	5.37441	6.18379	4.77993	8.30437	3.21785	3.4295	6.76354	6.86707	7.01671	3.06248	2.54407	4.4866	6.55365	4.18249	6.38391	7.10169	7.3961	9.07258	6.8386	11.4596	5.69713	10.1858	7.98171	5.49953	6.04489	6.85473	8.72408	6.59414	8.49846	3.86398	9.83198	5.35916	4.63724	6.53797	1.32312	3.59021	2.70323	10.9311	10.1182	3.37548	3.30141	3.37883
ca3496fe27510607501f74cb423ac4165acbf055957f4f375bbfd628f2205488f1b38f9f87a906bafe8b216071d3c270537e922a7cacc92e10770b2f56c2c321	5.75295	7.00643	7.75564	8.49362	6.73588	5.97654	4.20173	5.6309	6.79701	3.62731	8.98112	2.27849	3.61472	5.85221	7.05748	5.92756	2.81962	3.06694	4.95171	8.8652	5.43017	6.38271	7.96898	7.2476	9.83196	5.8047	10.7092	7.75132	10.0557	5.75693	6.03065	6.34558	9.89228	6.92078	7.36787	8.82295	4.33484	11.3571	7.45399	6.14846	6.63844	1.67376	3.80523	3.51069	9.83362	11.0851	4.64103	3.94407	3.93812
b6dc3b04935fb1f1d6bf48396a364a4f830a87eea67d2578dd0801e0fa630c835c409a5a2a05d66965f2e2a93a8118eaf2d18962e08866d357d27463f2a4886f	6.37509	7.24063	7.38866	8.47821	6.57277	6.15478	3.68308	5.66961	6.4964	4.51296	8.81387	3.34883	3.65292	5.84009	6.2808	7.21633	2.5375	2.81038	5.32232	8.04066	5.05794	6.54602	7.74903	6.18258	11.1276	5.9333	10.8096	9.19771	11.1238	6.45183	6.4005	6.66799	7.6283	7.98954	7.37069	9.07334	4.3099	10.6356	6.25128	5.25348	6.52787	1.40983	3.6878	4.16633	11.9553	10.8903	4.00158	3.39509	4.35915
4b057492500d4d06013e713f7acbd2c3489df95401bf3476b44823ddc09e3c7359cd6c89b1e24fb20b3981de0c031329c4af1a07fe7cbd1149264d9ec92fd818	6.00882	7.41562	7.12448	8.87996	6.54871	6.40033	4.28191	5.89713	6.92293	3.75242	9.27413	3.37866	3.86362	5.76833	7.31589	6.44128	2.81177	2.73248	4.71145	8.38024	5.00725	5.86763	7.63298	7.16295	10.4825	6.45368	11.7846	6.32762	11.0302	7.65449	6.50108	6.89422	7.44798	8.4601	7.72665	8.74865	4.49323	10.7455	6.79681	5.07334	6.84134	1.27774	4.08688	4.04501	10.7848	11.1954	3.96905	4.0226	4.18674
bcb34a6e806442fd0966680b1f4c7c86fb6663e1b4ca54e1a2ff8f9b4d2b15cea7fc160b8eb0d9797d73f22a63473d9ababcec78cc07540991728bcd2b834d8c	6.33187	6.95256	7.09662	7.58562	6.39144	5.38904	3.79229	5.65785	7.05721	5.21566	8.8203	2.90348	3.63307	7.40231	7.18673	6.86475	2.12418	2.64702	5.03642	5.94203	3.97448	5.89804	8.41225	7.18539	8.11812	5.27715	10.7756	6.02723	9.97056	5.61091	6.33037	6.40381	6.73941	8.08037	6.55576	8.19388	4.22804	9.44562	5.09499	4.48387	6.24679	1.35752	3.37583	3.69144	10.4618	11.1482	3.99658	4.56765	4.44703
54df88e2c1a92671df47b1b594e429ff02a27aef4f7e68d829064169ce6a3bffaf24c5127a5693bcbb170c68b4d3ef5e729425044f61dcd5d8a16fc04faa5361	5.25412	6.93564	7.76329	7.36418	6.50265	5.8298	4.18517	5.56471	6.81545	3.3642	9.08157	2.12939	2.98992	5.89419	7.1591	5.92617	2.40899	2.75338	3.97908	6.25382	4.60286	6.28607	7.68646	7.21415	8.64473	6.05484	11.8472	6.50537	10.0406	5.87251	6.22641	5.85909	4.10552	7.46946	6.81469	8.34826	3.93102	10.2689	6.02914	3.98788	6.36581	1.21	3.68936	3.17647	10.6783	10.7523	3.6494	3.93655	4.15045
8ce01c4ad6bae98f6b806a36897e377e3f064eaeb8d974792d47b9248c86491a876db6563fb42e198364b2fb598f072a8e15908dc17885672333466742a3b64e	7.01223	6.75639	7.91505	9.49423	6.33465	5.96969	3.84983	5.57723	7.32636	4.98211	8.0903	3.00672	3.9165	6.07236	7.17981	7.10063	2.72023	3.25287	4.57065	9.51743	5.84587	6.8154	7.10132	7.26302	10.99	6.25306	10.9965	6.15508	10.5898	5.45638	6.65001	7.16744	9.58639	7.53194	7.60187	8.08671	4.20924	11.3673	8.87534	7.29178	6.12468	1.97671	3.08816	3.0923	9.94426	10.1998	3.91772	3.11981	5.15644
4c5aff4a1254cd9198ad6d59b0d1169bca8ea05d6b23289c3580f8411af9de5faa73580087546631e498557259b6a9115a34acc7a29d502e18b3101caf87890f	6.08105	7.00188	7.40337	9.20066	6.68355	5.05344	3.96321	5.46797	6.15059	3.92745	8.9547	3.7078	3.69248	6.54725	7.17563	6.60611	3.32025	2.30254	5.1502	7.76363	4.40042	6.79904	7.80772	7.49136	9.99089	6.85667	12.9408	8.986	9.95332	6.05942	6.73515	7.18855	7.84982	8.10346	7.35366	8.60544	4.5351	10.6693	6.68267	5.80423	6.44785	1.37298	3.57305	3.68993	11.6128	10.8751	3.78444	3.76916	3.64764
61c69291c84355c88f8753664117a02ac051b112782049718a8decf68511a7a008d129788b4ab53587dafc3a58cc5090a788446de59ac32e52d15960cf9cd49f	5.85497	6.99644	6.81222	8.17657	6.73442	5.20432	3.82495	5.58811	6.33866	3.86716	8.76141	3.11742	3.25402	5.68846	6.84803	6.29452	2.13506	2.23797	4.30859	7.78536	4.3673	6.2629	6.85596	7.38389	10.4791	6.10128	10.8635	6.88672	10.995	6.65203	5.90222	6.15967	6.76675	7.91188	7.16309	8.45792	4.06274	10.6867	6.81566	4.53825	6.54269	1.35193	3.63465	3.20404	11.6544	10.3547	3.20558	3.53321	4.36177
70b2e680814bf6971b6d4cd843bc452af7e1b2f562c1b5b25f88538abedcdd16a4e9c89871b13bd23929ad72f39eabe2a1d255187ca2f0580a50ea063d3a8354	5.59304	6.87858	7.06827	7.67555	6.24134	5.57026	3.68049	5.70281	6.69857	4.70525	9.07488	2.91195	3.29199	5.33938	7.0111	6.68607	2.60484	2.46523	4.71549	6.6097	4.22626	6.18692	8.06116	6.91779	9.45153	5.67786	10.4009	6.22414	10.0824	5.2342	5.85961	6.60365	4.89219	7.80457	7.1854	8.37644	4.64989	10.0589	5.53762	3.93347	6.10532	1.24628	3.76305	3.08565	10.7917	10.5863	3.50203	3.56158	3.10916
edad9153f6cda7e83e94601d37bc9fc6c3547d4b3e3173db3a27a412506773df616b4020be275c5794e9b0c1a7ad3f8734f218791d9978143e3f6a23c849d71f	6.36379	6.68397	7.20968	8.65398	6.59611	5.51663	3.98282	5.38154	6.49353	3.10829	8.59976	2.72456	3.44348	5.39825	7.30095	6.37017	2.13057	2.59702	5.49254	9.09383	5.16037	6.00963	7.13489	7.07228	8.86058	5.89524	9.97865	7.80284	10.9776	6.71307	6.20154	5.98943	6.91955	7.76616	7.65864	8.29814	4.06404	11.0477	7.40908	4.79141	6.90751	1.13842	3.46965	3.16245	11.6309	10.4055	3.51037	3.52186	3.35428
874e5fef325b283e64eb7061481bb6a58f82fe98adad91620fb59afd7fa8161e20cc402bc6ab9f41ee3b9f1a214df14fd44f1e9efd64612e8da117d1985ebe8f	6.28427	6.99333	7.48389	8.16822	6.39542	5.79482	3.74786	5.25277	6.6656	3.37511	9.34561	2.8316	3.77755	5.66673	7.28984	6.59416	2.2818	2.79903	5.38184	8.74489	5.47869	6.48787	7.75444	7.0621	9.90353	5.82348	11.0128	6.60109	10.4627	6.39702	6.61736	7.96702	7.13754	8.20707	7.40687	8.51382	4.15069	11.0876	6.97902	5.16436	6.60619	1.54436	4.05537	3.66734	11.0406	10.9685	4.46896	4.32372	3.4919
2ee3b1f4058f023d92027ae7065fd37e8bcd9559637641c800ed2ad085b530d20606e5f1d1f8b7a19f5419fd98011b556e4a159835739adb145913bed466bad1	6.22887	6.63833	6.88892	8.35027	6.41437	5.75365	4.19379	5.26337	6.34748	5.65297	8.47728	3.28225	3.18545	6.33941	6.94029	7.70909	2.53245	2.1296	4.38775	8.22235	6.15808	6.9012	6.88923	7.09005	10.8241	6.66191	11.1438	7.0422	11.1948	7.40057	6.11328	6.61588	6.14451	7.11816	7.10216	8.22597	4.43595	11.0586	7.2281	4.24524	6.24509	0.83867	3.22388	3.26477	11.9146	10.3094	3.4106	3.15818	3.33169
8233bb79c286b8d7f7a081a0aa0173676988456eacd5d65b62128fcebd84342da6d025c5dade644a5cda9618cf0f6fa1cdecccaf15e29396569c258edad00cef	6.74002	6.91762	7.047	7.32882	6.43552	5.85936	3.87053	5.52539	6.68397	5.60555	9.21009	3.12445	3.33217	5.40656	7.04886	7.56598	2.64525	2.26045	5.14613	6.58552	4.3379	6.11308	8.00981	6.31078	9.30556	6.12542	10.2609	5.46143	10.4223	4.77938	6.69921	6.78773	5.28897	8.04722	7.02736	8.20989	4.19611	10.0827	4.86339	4.30085	6.46438	1.17161	3.87786	4.62074	10.8142	10.7152	4.11178	3.99578	3.38591
e499dea1f21ac5a6deb25578017a59bd7d3337ce98244f2c24227432917feb36a9d6f50918aa98da73b75e6e1769a953e71556240595ffd0029a87875ff99779	5.38755	7.51907	8.92311	7.22259	6.52191	7.88913	5.28762	5.67033	7.95968	3.91895	9.4525	3.36893	3.95694	7.59097	8.16182	7.38266	3.14765	3.32363	4.9513	8.76923	4.81058	7.878	7.68667	7.02967	9.26529	8.01584	13.0874	6.44177	10.2593	6.60216	6.44543	6.49612	6.10865	8.69439	7.3969	8.8897	4.14614	10.406	5.83889	5.45732	6.75507	2.50681	4.18834	3.77764	11.2472	10.5928	5.40451	4.08134	3.88886
4a75a81af42fa34a29d14db5f7226151d4e6381180c167d2ac9da6985a88d3bd946a665b3578d98681819933df8d73ec7f80c93c72e2d238edf2cd23028529bc	5.75487	6.82808	7.4959	7.96125	6.46117	5.52698	3.84665	5.6691	6.74217	5.69949	8.69442	2.60111	3.38092	5.34645	6.37031	6.66114	2.38931	2.58633	4.3094	7.65169	4.29464	6.7241	7.8911	6.30562	8.78048	7.50315	10.9358	8.42172	9.86822	5.46119	6.06073	6.68951	7.18717	7.41293	6.55364	8.48884	3.69218	10.388	5.889	4.59749	6.18634	1.27754	3.30426	3.00634	9.80142	10.4481	3.38071	3.506	3.67801
80ec52ffcd6d305da6b48a5f12faf8877b56835d552034a49319d28fa163b382afb12facf2f20ee715e54c67e49b1b28880d9c1878f198cf272d0ebd6a71e877	5.62239	7.10105	6.86284	8.61049	6.64136	6.03191	4.53383	5.67816	7.13397	4.55594	8.84498	2.6074	3.4903	6.12804	6.00296	7.51489	2.62611	2.32401	5.15034	6.71502	4.42966	6.50958	8.05946	5.83345	9.05269	5.66778	10.5089	6.31702	10.7411	6.15244	6.14179	7.342	5.58402	7.59874	6.87247	8.50727	4.12347	10.5694	6.16121	4.24704	5.84927	1.04196	3.68928	3.39068	10.9701	10.5852	4.02253	3.94701	3.73872
0ae468838c9a9df8836048961c7b3adc40e49203af84ad787df07b830736b2501b929225554b5a6c644d81392051d9b7364a87aad3ff9cd8f293659bc9fbfb7a	6.33316	7.37608	7.42058	6.99018	6.26197	5.72244	4.08357	5.54766	6.85385	4.07677	9.1381	2.89653	2.99182	6.14136	7.74207	6.35457	2.35799	2.65474	4.24104	7.37544	3.60238	6.71194	6.4838	5.99094	9.22002	6.34466	11.785	6.01777	9.66844	4.5674	5.72047	6.12327	5.03286	9.21181	7.84053	8.95675	4.27035	10.0876	4.86046	4.51189	7.02827	1.09366	3.77824	3.61373	10.8386	10.5428	3.28755	3.99714	3.97524
a7c3d124047708b7c5c27a2701943086d54ca84d8572f0aa9c006ebf0bcc61fd8c9d3d26341c233a8f4d6bfe9602226ef60b02cc8f261c21a640dcaf47e348bc	6.14627	7.45225	7.54847	7.53723	7.44889	6.27706	4.08035	5.64271	7.40281	3.68347	8.94924	2.8181	3.25401	5.90623	7.7048	6.98203	3.20082	2.67302	4.92502	6.69602	4.30621	7.24112	7.26182	7.175	10.4259	6.8049	10.9578	6.78245	10.4874	5.2495	6.00849	7.53165	4.71512	7.68736	7.09222	9.17354	4.24142	10.4964	5.96131	4.652	6.28399	1.28158	4.29601	3.80065	11.0254	11.1256	3.89994	4.56952	3.625
ed5424769cb2d774a6b5a91e3ea8010005c5060a4af36a128308a0b1dd4a93b7a15e9ace7012fd07870dfeafceb53b023eb35f47e5bb66a83f27a81dbd27137a	5.73992	6.76465	7.91322	8.43793	6.36852	5.8932	4.34626	5.70959	7.6019	4.19324	8.90602	3.01299	3.39133	6.03075	7.85867	7.81941	2.6426	3.36033	4.32688	7.03218	4.61153	6.98112	7.20375	7.09828	8.91716	5.44604	10.7531	5.8526	10.8667	5.21931	6.30041	6.76789	6.29545	7.35351	7.23598	8.4863	4.97973	10.2413	5.77462	4.92855	6.51299	1.51185	3.87518	3.23725	10.944	10.5045	4.21783	3.64733	5.44886
bd4cfeb28da43ab2061afa9602f51b9109e19e345212666c922270cd0040f7556d1f186d85ba53e95d48544f06bbf2f1e01e3d5719d781a0858e20d8950a8468	6.1302	6.69932	7.26998	7.64668	6.86776	5.39844	3.57503	5.30109	6.30553	3.32734	9.09249	2.89944	3.57615	8.15969	6.63809	5.25412	2.2926	2.52149	4.82515	6.73092	4.93403	6.10688	7.01972	6.96534	9.36655	7.48942	11.1686	6.12739	11.0605	5.68685	6.08159	5.95398	10.3206	7.34757	7.26607	8.67431	4.27157	10.5091	6.47021	7.8192	6.31726	1.78633	4.1768	3.22824	11.6308	10.6242	3.72948	3.49705	3.4656
ae8c63f5ef163334ba1c3d484df41cc7e4e8f411f2c80a6a04bb60aa2937da08947fa70ff5b34f1ce16f2624d4d068436fbfd162cec10c6d6b14e706ff6fe831	5.902	7.11804	6.88701	5.8005	7.46747	6.6952	4.18777	5.80555	6.70326	4.25734	8.93436	2.52247	2.72456	6.17205	7.44547	6.51308	2.37245	2.25141	5.20167	5.09749	3.37183	5.45625	7.44428	6.19751	8.04803	5.4998	12.0342	8.88647	11.1337	4.66939	5.99707	6.64984	3.97921	8.49093	7.69858	9.08779	4.26596	10.0618	4.1766	4.2525	6.89075	1.13318	4.21134	4.31317	10.9357	10.2486	3.9163	4.1986	4.50884
7d32e1790597740c7f31e5cbc0653dbec88274676c61c696d151214c8fee25d183180cc06b5859e87f42ec1ae8aa85fbd4ce07ab103410ec9e54dec781fd4172	5.94542	7.15601	7.27203	8.57014	6.32909	6.31015	4.18771	5.50409	6.93698	4.94717	9.1207	4.7205	3.88705	6.35768	7.51056	6.69192	2.63428	2.85971	5.37024	8.95273	5.3148	6.6928	7.14011	7.31702	10.3897	6.59167	13.7128	6.97277	11.1694	6.19876	6.61719	7.11077	6.21843	7.94904	7.35166	9.10963	4.47908	11.109	7.13959	4.96356	7.06606	1.5172	4.51332	3.93182	10.7271	11.0732	3.97458	3.86693	4.08468
212cd7fa6c0435015566949981e1f5135cf29efe972333827f8b8b20e4c1ff54168621f41c6dc1f436dd00d25c49b4597c617bf9352462ad73fc1b0c1a6ee877	6.5969	7.94335	7.05504	8.40192	6.83466	5.91634	4.06667	6.38837	6.6306	3.86475	9.46495	3.11193	3.38471	5.94159	7.40105	5.35447	2.08047	2.48113	6.03797	7.51134	5.02561	6.33254	8.93473	7.60662	8.96635	6.79189	12.1739	9.16716	11.3309	6.58207	6.58235	6.89244	5.79194	8.6317	7.43018	9.24619	4.39371	11.1364	6.8358	4.59053	6.96886	1.20644	3.74717	3.59625	11.6955	10.8426	4.79855	4.01543	4.55962
045797495aa8fc0f202e22e22a3c27375aba701fc6f254de32f79467cc035e3367739c6ed1fdd61e7d279e1a0caf1efd06cfdf7ee080b9a8e49dd6bab79599ad	5.67651	7.2964	6.52736	9.81038	6.38788	6.53737	4.51524	5.73587	6.99303	3.15871	8.98489	3.38896	3.9883	6.02934	7.61085	5.79169	2.0547	2.29138	4.25968	8.49303	3.8577	6.66921	6.69833	6.61722	9.62472	7.01779	11.5053	6.20436	10.6128	7.6208	6.29716	6.63167	6.14178	8.06427	7.17778	8.39829	4.07983	9.91947	5.71464	3.8352	6.56549	0.83425	4.02443	3.83391	11.1379	10.8914	3.2953	3.9618	3.92799
b5b53cccd445ba4840fcb9f301bf32e280234056624d83f81c6ff3651fd7056da2603b4dae5cf93d374cc20331db74f45dc2ffcdb1fbb450ab833eb4474826a1	7.05548	7.1427	7.26917	9.65941	6.4105	5.51034	3.98516	5.87471	6.5166	5.46639	8.56497	3.68164	4.74934	5.81628	7.59063	6.9394	2.49646	2.38557	4.50411	9.14191	6.21194	6.30426	7.55928	7.40982	12.1197	7.1256	9.72905	6.9592	11.1322	6.07169	6.21756	7.4649	7.63925	8.81835	7.84772	8.36315	9.21911	11.5008	8.20567	4.89269	6.73258	1.31191	3.15199	2.74961	11.4545	10.4699	3.38902	3.84397	3.65298
370bc1ccf1c1a37c417bb39eb9f728ad8c8cee84d357ff79328a38f5e41af3d1f686ceb311c4c191d65478f352a901071be26d37dee83858ee9e4ade9bc7765a	6.51354	6.82757	8.20699	9.07653	6.70442	5.98858	3.98099	6.0796	6.65151	3.33658	9.3297	2.90373	3.76111	5.74723	6.51376	6.49973	2.27005	2.66426	5.00809	6.79473	4.74149	6.5452	8.2098	6.62968	9.64278	5.98084	10.8501	6.44769	10.4854	6.36585	6.03077	6.74933	5.33966	9.62979	7.56615	8.14725	4.41697	10.4121	5.92466	3.91481	7.02308	1.22928	3.7448	2.93655	10.9944	10.6263	3.43547	3.8391	4.04313
028b8eb81269da7db54f9f78aaf43713ff17885e011b1eea1f15206225d78227b407fdf547f52d69b0b31b2b32d5e23a3c5da3a937087f097653f1c24e8ad3a9	6.13272	6.89732	7.42108	8.35775	6.47297	5.93425	4.1278	5.90684	7.01822	4.24642	8.66003	3.68865	4.13469	6.42369	7.42396	6.78025	2.36199	2.30938	4.54523	8.59826	4.55316	5.67921	7.26813	7.41932	9.69342	6.58438	11.1292	6.69524	10.2571	6.80751	6.15726	7.05249	8.00379	8.61716	7.05274	7.83961	4.35066	10.01	6.8298	5.39408	6.00165	1.19069	3.32474	3.02073	10.383	10.2435	3.6089	3.54241	4.15517
8fb0fc49b1b8d9fb87335de0aded890a9474a3d0176e3c833b6980e71621ae1e3e38bcb45368316041edee9060f711252a0121d1d20a1258696ccfa6c79b486e	6.15627	6.93183	7.5187	8.38647	6.63368	5.65381	4.32359	5.65179	6.90894	6.41628	8.46527	3.05258	4.9754	5.59977	7.4681	8.89443	3.14798	2.12145	4.49261	11.5733	4.86222	6.67925	7.14039	7.05569	9.32402	6.0616	11.0252	8.32892	10.0518	7.0593	5.71977	5.99746	5.8104	7.62348	6.95535	7.83193	4.0969	10.4251	6.34293	4.49042	6.42021	1.25855	4.21999	3.50372	10.6249	10.36	3.64422	3.52995	3.62279
683f3fa2a387651c697f6fced9cd396caff9332cdbeb4a4af6d6de5323e77ac3ccb229f1e8835989b70d689da6f3de2f77407858216cf63e2a51ab57edf95c57	7.64518	6.81088	7.50774	10.3335	5.96245	5.48484	3.60573	5.47941	6.5528	3.13573	8.46368	2.66642	3.51808	5.06506	7.00831	6.51321	2.23823	2.58492	4.05758	9.50955	6.15875	6.88653	8.00211	6.39293	10.7425	7.00872	11.301	6.89049	9.71505	4.91375	5.94751	6.64317	10.4231	7.53552	8.37334	8.36146	3.80553	12.0793	9.73586	7.43439	6.51755	1.70351	2.66949	3.44337	10.9283	10.3809	3.4279	3.29839	3.42193
584d2eda96a9fddf2b3fce7c7776996f72b34b1d16f36a4a2c8d8c90ed42c4c7b22cd28409ae87291663337a1d401243fab0310336444e605edc127fbc5080bb	5.7505	7.05505	7.05503	6.99714	6.06372	6.38645	3.8754	5.3849	6.8255	3.57027	8.04318	2.79234	3.53657	5.41132	7.24415	5.69395	1.78855	2.49297	4.51347	7.91893	4.6528	6.16019	7.49988	7.73289	8.79378	5.24902	10.7081	5.99299	10.3164	5.00348	5.88606	5.91771	4.1613	8.39732	6.34854	8.57667	3.58097	10.2853	6.1831	3.27448	5.57527	0.80011	4.38329	2.81714	9.97794	10.1489	3.54443	3.34278	3.64875
a539e0cab92d3e4929e385f39ddbb865b5aa0a164ee1c2fcf366b5ff3b11f301b1892c88c3a34a2933649c962832801c6b27dfd6a891d6015864f36929411900	5.41548	6.71472	6.85536	6.30982	5.84997	5.68786	3.76722	5.46052	6.60537	3.83287	8.83992	2.49475	3.21828	6.20448	6.81155	5.796	2.41957	2.45405	5.29353	6.8306	3.7028	5.88322	7.40428	7.00142	8.74316	5.61306	10.8653	7.06011	10.2572	5.53836	6.40304	6.85858	5.54308	8.03038	6.53936	8.46207	4.26281	9.99364	4.24135	3.92392	6.17488	1.16774	3.4779	3.43839	10.4358	10.2465	3.72454	3.60423	3.44701
b94ade18d22b67a553787be317e89cc6f19102e6ce254b84a4c928514e3d0dec59f5d8d516f30b0ad7c68cb55e4ed81d1c8e7efee42895275ba8c315f49b8a1b	6.25015	7.04129	7.1596	5.83489	5.95821	5.86561	3.88255	5.81718	6.63576	3.53535	9.1872	2.66874	3.17526	5.9175	7.06803	6.06476	1.96312	2.47985	4.59556	6.57932	4.15368	6.08941	7.44157	7.5393	8.16366	6.26009	11.3886	6.97058	10.6548	5.42213	5.81797	6.45129	4.58576	8.03796	6.61563	8.63705	4.83994	9.98202	4.26508	4.02922	6.33654	0.99632	3.57447	3.51441	10.9111	10.7801	3.60759	4.07469	3.33637
1d252ece3688e01ee8234641b97b8e0cac49fd447814d714b23282350200cd9c96ba1c472d2462557dda6766b0b2cfb9a6df4ca62ee2582a570307d0d892efad	5.78308	6.69759	6.85739	8.07738	6.75409	5.45409	4.16462	5.65042	7.18637	3.50172	8.56008	3.27817	3.31839	5.83078	7.25139	5.37426	2.27885	2.52081	4.41825	7.92227	5.08765	5.95523	7.20306	6.91241	10.332	6.27462	10.4513	6.10297	10.5971	6.96149	5.59037	6.38434	5.61732	8.05878	7.37966	8.00579	4.34731	10.9202	7.06656	3.9814	6.15699	0.95872	3.78067	3.24354	11.5502	9.9508	3.59475	3.58678	3.4428
21c6fd2cfe676a99b81ecdbafffbbd2c77718a47bfbd3aa70b6884be2eb6684a18d75722d6cfa2badc4a63bec5ae34970eeff0551ce39f0cc7940fc3e850e21f	6.83355	7.00109	7.5626	7.43239	6.77237	6.24124	4.12754	6.24441	7.08646	4.45187	9.225	2.79657	3.31496	6.05197	7.45529	6.66368	2.50813	2.82087	5.04047	7.05342	4.79808	6.49083	7.4092	7.11571	9.87927	6.12007	12.2596	7.15814	10.6028	7.15545	6.44991	6.6542	6.38698	8.13966	7.50144	8.98022	4.69717	10.7853	6.42335	4.54106	6.51164	1.47634	3.99325	3.68462	10.8353	10.7984	4.22356	4.07643	3.71363
e809e37757626dad610350b3289f47b136afdda385da61df0fa51d2fec846acb8fbeffe04d960275d74f59119d5da6934c08bdd3c559bce2877bbcaae5f9a5d0	6.33207	7.61263	7.05495	6.87034	6.75515	6.0517	4.13888	6.18889	6.6916	2.77574	8.52007	3.1819	4.13986	6.04559	7.58501	5.50821	2.0759	2.67678	4.77357	7.92077	4.43005	6.6712	7.4362	6.88753	8.52719	7.16399	11.3393	6.40231	10.102	6.27492	6.24787	6.50041	5.27717	8.68069	7.46384	8.62571	4.48846	10.5745	5.61574	4.60002	6.72684	1.42671	3.12344	3.451	10.5289	10.6095	3.99111	3.76464	3.38386
43b0f377b5700423609bb03974e9f1fee6e8e0035415039057918fb673b4c335e3e679358b98a4acfd3f4ea3a50edf4d6760a4ef41157c940f8572d4e2dea568	6.00677	7.28669	7.05953	4.61848	6.42288	5.75627	4.13895	5.85512	6.18298	3.1792	8.86495	2.56194	3.57334	5.43578	7.06803	6.2406	2.60608	2.46109	4.69589	4.39435	3.80418	6.46303	8.2367	8.57226	7.62523	6.33335	10.5642	6.64464	9.6866	6.27142	6.43271	6.20576	3.3306	8.25406	6.7142	8.71924	4.06363	9.5961	3.08522	4.02439	6.54124	1.32368	3.97757	3.48619	11.3241	10.7459	3.23027	3.98532	4.10185
105d306afe51107f4c0a02764168d7d9840a597421d76c2e531cd6c786884897b88ee9d0f26fca60aa153445f78ca700fc3b95710cb5b76e53d61682765b4ad6	6.257	6.86289	7.51887	8.85417	6.26751	5.35774	4.19565	5.49879	7.0562	5.05878	8.62706	3.11808	3.42506	5.8223	6.94065	6.46514	2.34059	2.55373	5.19865	7.03844	4.33283	6.91678	7.6839	6.88211	8.55697	5.97347	10.0274	6.41941	10.6572	6.18017	6.44751	6.73884	5.28577	7.67775	7.1765	8.04522	4.17306	10.5245	4.15072	4.08303	5.76424	1.06	3.11385	3.17215	10.5049	10.6371	3.65445	3.59758	3.07213
942a80d0608cd44738ced1b316a8f406b4607765052251af7f38e3cc888bfe0fc39b5ef3abe8b70ebb6f07e278a63152907a1250be1eaf995c76532909ba75ad	7.18248	6.974	7.87331	10.238	6.58281	5.9441	4.49081	5.36075	6.68573	4.44671	8.73975	3.66741	4.47497	6.58076	7.40392	7.0676	2.67112	2.80744	5.42246	10.118	6.05136	7.1709	7.63298	7.42057	10.9671	6.04365	11.0104	6.16024	9.82567	6.028	7.30701	8.02409	5.91201	7.85989	8.19183	8.47792	3.86642	11.6232	8.86797	5.69747	6.2057	1.72005	3.65684	3.39019	10.8971	10.6275	3.66916	4.13206	3.57938
0c1c77d102de1389ff77000913a081b7641e9fc40ea2867af45d6048b959333ad4a7087214f45b3507490ed54ef10d9593c30d659cd0ee3f72bae58de389c6c3	6.44811	7.17885	7.31783	8.78837	6.32239	6.2272	4.70859	5.72868	7.27279	3.63425	8.4806	2.28795	4.01627	7.20972	7.6816	6.22541	2.28332	2.94539	6.26289	9.72535	5.0815	7.01793	7.44303	7.05169	10.5917	6.21128	10.7114	6.9416	10.2291	5.06722	7.15437	7.29804	8.79811	8.0911	8.09885	8.45792	4.31793	11.3587	8.12161	6.18229	6.45239	1.76045	4.57302	3.70599	9.84539	10.879	4.00324	4.6588	3.20724
b9a6e8787d08ec78544f8bb5d470be09eeb8fd493cb1de4694366dbe612d2d263ecc9eed170e3828017169ce07e9abb82b06f99f8f9f146f95a7ef3dbebc4619	6.28283	7.12812	7.10013	8.37678	6.84225	6.3256	4.05346	5.42324	7.42789	4.36368	8.66097	2.52044	2.89348	5.94759	7.19537	6.09518	2.75721	2.57557	4.83963	7.32724	4.97858	6.94892	7.27089	6.97008	10.4877	5.85785	11.0395	7.29953	10.5025	4.576	5.84354	5.39638	8.49597	7.9087	7.38731	9.02467	4.22897	10.8799	6.75653	6.28349	6.67118	1.77218	3.50832	3.16482	11.9548	11.0159	4.09876	3.68047	3.99093
f531c8f88f4baed91d8321e754f1096f37d3f23f2b958908bb903d92fc6cf6f07be0315ae1da0d052b87633a3d1d3b581f1c6356b0b21b3d253d57365b6b9041	6.17757	7.13076	7.36081	9.58842	6.61587	6.00508	4.58189	5.64643	6.68266	4.64896	8.59653	3.02212	3.51276	6.29428	7.34382	7.00999	2.87775	2.38417	5.32829	8.74475	5.55754	6.43941	8.60107	6.67567	10.2882	6.70164	9.39511	7.62955	10.0238	5.11351	5.89709	6.26707	6.58393	7.58449	7.51541	8.03201	3.96721	11.3778	8.19289	4.73048	6.20618	1.24715	3.21515	3.56609	10.5976	11.0219	4.00511	3.66536	3.50935
beae413b29c2c5300dfed6bcfc5d0b1f9089bfe8c3831451b979a38d0f2b6a612481d4419ea3106bda5867b1d31fe0a5eab133446eb2dd0759d214dfcd981b30	6.67901	7.32019	6.86475	9.85087	6.4855	6.41073	3.89323	5.65558	6.51809	4.73565	8.90287	3.33394	4.10969	5.97508	7.48778	6.5953	2.51315	2.67095	5.04724	9.49449	5.22094	6.90962	8.24438	6.41884	10.2857	6.93369	10.3271	6.21895	10.3895	6.32272	6.69044	7.3032	6.94059	8.5551	7.45239	8.3133	4.4426	11.0485	8.41099	4.59613	6.0747	1.26741	3.86027	3.72343	10.4822	10.4688	3.49686	3.78065	4.70658
788d144518805bea85268145c203022102cf9470d108b4bc95b32c6aa308e43fb13e1040564384983e8f5a845a0e9e94e0f7430621c82b972449396573dcff5a	6.20248	6.76818	7.53814	9.09508	6.33237	5.71782	3.46234	5.70109	6.86274	3.85123	8.21295	2.60605	3.89427	6.08272	7.14524	5.96939	2.20506	2.0807	5.25564	9.47148	5.44833	6.35235	7.22588	6.37936	10.8084	5.37904	10.7517	8.37089	10.38	5.82593	5.99631	6.58927	6.43693	7.18462	7.77237	8.51068	4.61266	11.0627	8.22856	4.38587	5.99652	1.15658	3.81452	3.00976	10.8151	10.5484	3.54456	3.51361	4.32416
392e527c451e3f4bed33605a2704ecb220c2e662456fae98f46b89168afefca02540f4794f59ff94b66afdb7f1f7436610d578c05e318998320e275bc17b4632	6.16996	6.37661	7.5344	8.46525	6.01025	5.59856	3.47164	5.00104	6.86373	3.35306	8.77344	3.03407	3.21454	5.14746	7.00665	5.73525	3.13884	2.40578	4.59786	8.0556	5.34768	6.58551	6.91919	6.84881	9.45133	5.56547	10.7679	6.55823	10.9114	6.60221	5.95706	6.31891	5.54386	7.50122	7.39442	8.23236	4.54019	11.2171	7.34586	4.33001	6.2179	1.16001	3.58657	3.03577	11.2051	9.94342	3.02763	3.13034	3.28084
8e1bc760e5b13f1944ce8bf314d646dc1cc2b569ecb5a026b80f1d1816b1b3f7b0a469d2e254f6872958a03a4c99981dd0662daa0a975e83d050b23f3c20b0f7	6.16268	7.39167	7.47019	8.69566	7.03474	5.45958	3.98414	5.41496	6.43314	5.239	8.89417	3.18473	3.74151	5.63184	7.23826	6.81632	2.96602	2.28962	5.77182	8.6251	5.04133	6.53512	7.70577	7.52083	10.2512	6.52257	10.5529	8.95064	10.3165	7.46506	6.21923	6.21048	6.41338	8.2725	7.50488	8.69202	4.18	10.988	6.71398	4.66015	6.59889	1.32238	4.08464	3.55721	9.86971	10.9287	3.77502	3.84045	3.48814
b445719ac12bb0b524e15bb3cab64ceba4963cf08141cc05cca2232413619f48347f6b7d7a2700ea3514c39299d901964f13bbdbbf6dcbe6bc824557f0637cd9	6.18348	7.24346	7.33103	9.41046	6.39144	6.05936	3.99195	6.15494	6.81522	4.3506	8.90653	2.31729	3.35049	7.45841	7.42732	6.86978	2.20906	2.87268	4.89806	6.98941	4.977	6.17709	8.00336	7.83422	9.95165	6.17614	11.3831	7.1446	11.1123	5.44245	6.54472	6.65721	5.56543	8.43277	6.80162	8.93005	4.2702	10.9151	7.15192	4.33947	5.90299	1.1879	4.01831	3.31168	10.5689	10.832	3.79918	3.47005	5.97748
9f19b794181fa665de22f5ca5d05dfd9f9f079df9aea7eb5733033b3a89fc93fdc4701aa6ddb2cc1d4e16dd8e49a48ea2c9fab81cd6e044029ec6fefa90faad0	7.23151	7.00289	7.39572	8.92388	6.12882	5.6386	3.72539	5.71672	7.49946	5.58694	8.63256	3.54438	4.32899	5.71576	7.31548	8.51997	3.42314	2.56305	5.3209	10.1665	5.92905	5.93484	7.12843	6.67199	10.8417	5.82004	11.5046	6.96207	10.0832	6.18623	5.55692	6.72616	6.36093	7.66005	7.72544	8.2384	3.99592	11.4193	7.67717	4.44572	5.9607	1.16488	3.73713	3.06018	9.93173	10.4842	3.30312	3.55847	2.62188
f6e99ed92dc61aa95d4b774f160341d1da9212005c2c5a5b44a387b7e35b2fefd0ec82fb7e4f6f2832876441fbae0a2425affb291d15c7b027b5c3006d311bdd	7.53346	6.76341	7.15982	6.89395	6.13898	5.29943	3.64691	5.37065	7.01252	5.85795	8.35656	2.70308	4.00191	5.46615	7.12351	9.32333	3.3604	2.50585	4.55872	7.19989	5.41372	5.94492	8.52757	6.83	9.01249	6.10105	11.5953	7.04669	10.4257	4.16032	5.49784	6.59187	2.77541	7.80778	7.25809	8.82933	3.81769	10.2469	4.94486	3.05803	5.86965	0.88476	4.05909	3.14758	11.037	10.0281	3.11847	3.42137	3.92958
da1fefb1fc51d4932a5a0ad9b5596abedd5aaa8afd8c6c1305cc4c09cfe7751d1eb71a100dffd2e8492bdfddb2eb8f493337f5bdbf60cabcc437bfe2bb9c4d61	6.67935	7.17669	7.29836	8.73369	6.1879	5.8563	3.93137	5.78099	6.6414	4.91292	9.13409	3.68989	4.08175	6.19242	6.7915	7.45903	2.53274	2.98893	5.18249	9.28908	5.98959	6.06751	8.21206	6.3118	10.15	6.2434	11.063	7.128	10.6327	7.76386	6.16362	7.01274	9.46982	7.95421	7.92954	8.61289	4.08182	11.4936	7.87254	6.50296	6.63155	1.44677	3.19803	3.31372	11.4774	10.9348	4.00385	3.82468	3.14774
137daddbb8a6f85979de0b319e53bbdfd8f08f47e5e8b7c41121d5d1740b0de15d6b7063d8b862eb37ab3a0d11ab617dd56982863f3a502cfc30fcf5d95ac41b	6.15713	6.77595	7.07153	8.67275	6.52728	4.84013	3.73512	5.91408	6.16389	5.28957	9.00332	2.80316	4.0881	5.31574	6.82131	6.65771	3.58472	2.42377	4.62751	8.81519	5.51477	6.01307	8.27162	8.91604	9.74852	6.27794	10.8696	6.28594	10.2577	5.69505	6.49412	6.87704	6.39628	7.75656	7.5325	8.57737	4.45872	11.0208	6.80436	4.53419	6.39413	0.86487	4.25514	3.01764	10.3035	10.672	3.41827	3.6879	2.97278
fc231da2abdab194dbc3ac887bef84591f6f7d6415a1d47fa9284487baf85bae34215cdb0ef360fb7bafb3d9e5508573e53cf0dd283a86e568cf7f1f1f35e1bb	6.37391	6.75113	7.43677	8.14457	6.13631	5.2632	3.4893	5.19566	6.87059	4.26124	8.43706	2.74029	4.03225	5.39625	7.4119	6.15888	2.04721	2.6344	5.31171	7.75389	4.9114	6.54141	8.6298	6.78681	8.22744	6.34301	10.0998	6.62077	9.82943	5.94908	6.80144	6.28067	5.26346	7.65316	8.09953	7.87494	3.85957	10.7575	7.27033	3.93837	6.13143	0.88234	3.23051	2.95286	9.9824	10.5807	3.66353	4.03796	3.1432
d70f50567964188a5ed7d3fb780f0d700c65bd3fe476f7d9fa04682a46c1f88657315a996d3354900eace8ba0e4967a00940e02593ff9a0eb9e459aa0e50b151	5.94348	7.44218	7.30994	6.72288	6.41163	6.38576	3.88647	5.49629	6.53528	5.60829	9.38643	2.75718	3.21276	6.47223	6.93158	7.31221	2.45584	2.75774	4.62769	6.62433	4.49195	6.89338	7.75936	7.83272	8.93243	6.15234	11.9444	6.47683	11.0033	5.69949	6.29338	6.77317	5.67366	8.88402	7.38449	8.81649	5.42014	10.6145	4.96795	4.55489	6.82182	1.48025	4.35854	3.95424	11.0575	11.151	3.37883	3.891	2.77754
3361cb2cdd0d787a1f3699618846750037d7ec4c170a64310cd1b7d26937ccc21cee3c3aa10057825afb1abeead95d5a0257a2de3dd5e3f60a56bd155bcb1a4e	6.17938	6.88205	5.93348	8.52922	6.46631	6.43515	3.48368	5.43041	6.90155	6.25969	8.38489	2.75029	3.35653	5.38435	7.78984	9.42963	3.68033	2.54938	4.07823	7.72134	5.86532	6.68908	7.12055	6.03474	9.12478	6.85071	10.7704	6.17589	10.5259	5.99818	5.60008	5.63569	7.40457	7.52818	7.12963	8.23579	3.87261	10.3449	6.72663	5.47413	6.12379	1.38521	3.66203	3.03279	9.89189	10.2803	3.85135	3.72777	3.55131
46138441626a4f55b8a77e7b68c6395f26177b07dc2e36e3ecb21f74c5435fbc9034a5d2cac1e5ae8d0fa9461a52cb05835b2ea1ddf5da8c46ecc277fc47c1e8	6.30192	6.98227	7.2672	8.7702	6.02087	6.31806	3.36245	5.68098	7.02565	3.97653	8.63984	3.27003	3.87642	5.92799	7.17721	5.8565	2.30419	2.25703	4.57439	8.91692	5.02922	6.50434	7.15658	6.61837	10.0609	5.66512	11.6231	5.73359	10.453	5.27475	6.43346	7.42108	6.49035	7.57991	7.15349	7.84601	4.00832	10.8107	7.2746	4.48548	5.89079	1.02925	3.88176	3.42451	10.3461	10.6765	3.24424	3.97519	4.20455
c55a3a205359eda27cbc91639325f739a3df3975b78580830e046ba92f1976464892bd463169d19218811f7cb9890571ce5ca5ac21e671f04b170b92a9089b3f	6.36565	7.14149	6.56303	8.41718	6.52302	5.78113	3.45715	5.48587	6.59778	3.56368	8.76932	2.97285	4.07899	5.60835	7.41317	6.14894	2.49516	2.19828	4.27193	9.52861	5.40552	6.59024	7.8093	6.99426	9.5034	5.95201	11.1967	9.09101	9.69128	5.33041	12.2606	6.54959	6.69387	8.07695	7.81288	8.7445	3.85504	11.4546	8.02541	4.8503	6.24164	1.27002	3.82354	3.05414	10.2641	10.5822	3.58539	3.32136	3.46675
9124a3a8f5fe84abc908758c91b4d8f887e174576c3b74443b02216887b37291b2cfcd1a1b4e26ccaf4a8e893db823416da538e7d3dce49294649a4284b60e45	6.34981	7.56892	7.57526	8.9884	6.57091	5.69595	4.05031	5.97014	6.84786	4.92186	9.07741	3.90125	4.59169	6.54144	7.38182	6.68417	3.41323	2.5169	5.2484	9.51686	5.54395	6.35254	7.04067	8.33846	10.3577	6.17391	11.0612	7.20999	9.35722	5.22817	7.45652	8.05671	7.61487	8.56523	8.13881	8.48575	5.32155	11.5349	8.37222	4.93883	6.5202	1.30128	3.76617	3.64014	10.2585	10.9572	3.77331	4.43616	5.23952
e8f4b060c8922d5fc8bba69d584e2a1a3ff44688870f5ba0f421e8f448464df967b2dbb40d65a1d060e326388276df2583786809e1cea7effb679e807517677e	6.90466	7.22043	7.69657	9.58422	6.7738	5.42085	4.37092	6.24082	7.33341	7.15895	8.74825	3.26566	4.5353	5.54676	7.76708	10.6681	4.73603	2.50296	5.52502	9.40992	6.1104	6.87469	7.28391	6.40605	9.63892	6.16128	10.6768	8.04561	10.6633	5.1139	6.89855	8.25565	7.81196	7.71847	7.75815	7.75118	4.2988	11.3686	8.22535	4.88134	6.74059	1.18717	3.76765	3.40495	9.96613	10.6509	4.67361	4.28914	3.36243
30ed22e9773e34b3d0522f80bdf5619f69f23d41c0be3fa5d788cb4ca9da997dc78eafa0a3e7d9844d3ace5569373e8807c73c91c3c903229fe896e73f8264ff	6.38793	6.98608	6.98363	8.25843	6.56871	5.71115	3.72136	5.56987	6.83503	5.11421	8.75704	2.92601	3.15105	5.12797	7.27445	7.87904	2.61141	2.6803	5.25895	6.68672	4.71796	6.5615	7.11253	6.81861	10.3788	5.70156	10.6981	6.09151	10.4913	6.84622	6.34097	7.06595	6.49933	8.05625	6.91763	8.52544	4.13675	10.7034	6.07245	4.70588	6.96278	1.39475	3.65829	3.55039	10.8463	10.9668	3.1227	4.08487	3.95667
363ef7c97bf1d79926f5629b5527f1b44d5158621fe684048e2ddde1fb0544a266bdbef6df683c7554bbafc4971f9b24645d8806a765bddbf28f6be90b8c2340	7.00848	6.7765	7.00028	8.25212	5.97244	6.49632	3.90085	5.36713	7.32986	7.4574	8.58498	3.21491	4.51685	4.91788	6.76592	11.3536	4.85123	2.37397	4.49081	9.42974	6.18932	6.25591	6.95743	6.49731	8.14253	6.5664	10.4165	5.76381	10.5702	6.7789	5.51172	5.66839	6.5165	7.23258	6.6097	7.81169	3.7041	10.3321	5.3964	4.45878	5.81654	2.08549	3.24693	2.98282	10.4989	10.5934	3.35891	3.54949	3.926
40e97d8ddbbef120214c55d644528c93aa988f0da76f655f5a256919273e051daf9ac79e8368243097e183edd5318381054b79b78bbc419159b635b601da5d5f	8.35485	7.01481	6.98085	10.1314	6.66126	5.52741	2.7093	5.51331	6.93558	3.91852	8.45594	4.04218	4.28935	6.41073	6.94067	5.62106	2.00892	2.59711	4.52118	10.8433	7.11739	6.25391	6.3744	7.98275	12.7236	5.80928	11.4246	8.68993	9.73982	6.00311	6.89601	8.20445	6.56574	7.69536	10.2249	8.66033	4.24873	12.2571	10.3033	4.74203	6.67933	0.87763	3.88095	3.43112	10.3221	10.1752	2.77467	3.69082	2.73507
3d329d49e465a870a4d1d19a8402ff5f07ab416332194d9f0bc6c4475f8a6e1049762d62d80ccf82d9f69ec14d9d7ffb9f9e21d8ada3865d240505455b9327e5	7.4194	6.97815	7.81406	10.0003	6.80911	5.89458	4.08761	5.20547	7.20964	7.34415	8.72706	3.50842	3.86968	5.90676	7.67229	10.4161	4.77288	2.53898	4.692	8.92964	6.29688	7.12528	8.76879	6.55223	11.3341	6.75618	12.5854	7.39994	10.3499	6.398	6.1426	7.35582	6.48417	7.5132	7.4103	8.29471	4.53131	10.7005	7.67215	4.26696	6.65778	1.14528	4.29192	3.25951	10.6741	10.3482	3.07959	3.62133	3.33534
666eb7bb973878cc6819721f9d7d1663b59fbfcaf85ad9bdcbb693ba7d4fa3f2bbd89c386733320893eea03df4700d88e8831d653483941a3886e6ee24cfce9d	7.37482	6.99521	7.22174	8.21861	6.03016	5.44665	3.92357	5.20015	7.21491	7.6501	8.5282	2.56337	4.94128	5.76543	7.11294	12.186	6.18809	2.20096	4.43804	8.72485	6.8318	6.70198	8.80442	8.30614	10.3476	6.14084	10.0039	5.25421	9.92008	4.2785	6.13219	6.68784	5.14119	7.32779	7.21783	8.76756	3.46087	10.5126	6.16438	3.75485	5.97957	1.37768	3.16261	2.79867	9.33567	10.7097	3.42544	3.58469	2.63419
f9b999dfee49c12c1aaee53da29ba94173bf3123888ebf5ca584b0e02586c094d3531e50acb6b4600a3ad5de6d8a36be04697ba96e1b83a27b031ddd835eed53	6.70539	7.6675	8.0361	8.92909	7.08158	5.90035	4.21353	6.04189	6.87895	4.69292	9.04123	2.77614	3.76192	6.16492	7.40984	6.88636	2.71699	2.87534	5.98717	8.41005	5.59471	6.55931	8.26237	6.30938	10.298	6.45944	11.2651	8.73258	10.2241	4.85735	6.67339	7.47979	6.14151	8.92674	7.42141	8.94914	4.59423	10.7419	7.56774	4.2366	6.09177	1.06309	4.63606	3.94308	10.6452	10.789	3.84983	4.23219	3.59381
728b5f991fa866a4f5e6c15c1318be3ac3a3fc4fb2b2b384d3e59efe5352b6ef7ddb03e479fb4759735ccaa68a3e87ba027a9189da6a034eeca7f84faa069d2f	6.87379	6.77618	7.38429	8.86317	6.47749	6.04566	4.60402	5.43353	7.28482	4.61496	8.80263	2.722	3.59053	5.3974	7.47403	6.97983	2.44769	2.48146	5.17127	8.49444	5.35908	6.15853	7.32361	6.63582	11.0622	6.1528	11.5236	6.49823	10.2477	5.46871	6.43847	6.8109	7.88024	7.63965	7.79305	8.58014	4.29599	11.2194	7.98692	4.90168	5.89019	1.41085	3.7036	3.21747	11.2467	10.7852	4.02909	3.77405	4.16018
abe54a564e1f29c6cfefb73e0668f73897d94eab3838961a555eb0ce9ead583f4668bec0ca08f1ed7bd85cc301232964f34fdbbfbdc3eaa863b00cb1cc147c6f	7.84588	6.90362	7.91137	10.0811	6.03935	5.34268	3.88193	5.33611	7.56459	4.10095	8.78477	3.4897	5.18055	5.51897	7.52988	6.74517	2.95922	2.70837	5.00316	11.4719	6.36814	6.8	8.06176	7.10253	11.0367	6.69952	10.355	6.65352	10.1639	4.76719	6.24374	6.77032	9.81062	8.27746	8.97117	8.84973	3.76763	11.8493	9.74508	6.67822	6.36113	1.53318	3.54249	3.70203	9.95614	10.1307	3.47691	3.1972	3.89642
83b085793bdaf7fa3a1d33177a27201c245496d5ace648a7984252377fa3eb2176be25038d09e659ba165625f165b2a4bfe6e32fed2714d8bc21e462c75d2428	6.73886	7.0026	7.50888	9.91041	6.52975	5.59353	4.00034	5.58773	6.39023	4.28858	9.16152	2.19442	4.76469	5.83296	7.50745	6.92699	2.41703	2.50834	5.68029	11.3144	6.2434	6.65676	7.55874	6.54601	11.1485	6.62021	11.6294	7.53279	9.4519	6.90549	6.7854	6.99656	6.71988	8.37996	7.95717	8.99684	3.95644	11.364	9.28695	4.82494	7.01048	1.71499	3.88019	3.56308	10.943	10.5082	4.12701	3.94021	4.85161
c00ee3eec0a363efca9db0dbc72b94b4f871f51d5cf3006d32b970177581989e287f0b02fc8725d2eb0abf313d8ec3f6a1a99f6f8516827f9830475136ce7494	5.80586	6.85752	7.85608	8.94325	6.33127	6.20078	3.83919	5.66231	7.55713	4.28097	8.61272	3.29271	3.36613	5.84927	7.29267	6.71588	2.63962	2.64354	4.80878	8.49922	5.53288	6.41378	7.60626	7.57131	9.88011	5.63636	12.2477	6.2804	10.9237	6.41514	6.28597	6.50962	5.88223	7.63587	7.65401	8.02012	4.63594	10.9909	6.94284	4.6554	6.47713	1.36234	3.494	3.28128	10.5019	10.6301	3.99773	3.51524	4.31708
a74d0064125bf2fb0f9e74f0ff129f9b7df2bc03872c0d52ec2ca72954aba8be06129107420144d404e85c60c387bb473632e85e003d2332ffe5694aacf6dfab	6.27325	7.01904	6.58316	7.71334	6.3617	5.98976	4.13567	6.08345	6.88744	5.41367	9.27016	2.91605	4.39085	5.76167	7.37078	6.72373	3.1744	2.68647	5.2471	7.30038	4.63998	5.60489	7.21109	5.78715	9.56183	5.03912	10.1904	7.03964	9.80866	7.27337	7.55108	7.33648	5.28189	9.31737	7.2486	7.19379	4.29207	10.3739	4.93836	3.95251	5.9637	1.20544	3.24585	2.93654	9.06503	10.5287	4.22511	4.42221	4.41668
eda4b4477aaed1833625b1a30abaeeae09be866a681ef8c129fa67fb3664d5d1597b3efea85a1a829249bec14e3db56b545d7c26f1c6b40a3e2378791aa72c1f	5.70609	6.56744	7.13322	7.63875	6.9272	5.24582	4.0722	5.51337	6.61804	3.16911	9.17987	2.47915	3.63797	5.22741	6.67952	5.75133	1.8854	2.4076	4.71393	7.76931	4.54587	5.7187	7.24604	6.76376	8.59153	5.67546	9.29336	4.87867	10.3422	5.68825	5.97182	6.58262	4.50465	7.48226	6.71989	7.78199	3.90753	10.1219	5.73347	3.47765	6.24329	0.5597	3.21963	3.07427	9.90483	10.6908	3.79744	3.47143	3.07854
7174170a280c9298b80ea05ea69ead27f32bf88f91f964aa637e7ae161688d700a1aa71a1743cfef2a8ba8c9010f80b638d58c82881aa3591946c21ea8fd9fee	6.13754	6.76398	7.5818	8.49612	6.38811	5.44969	3.90562	5.24436	7.17963	3.79029	8.51044	2.78225	3.69437	5.95809	7.3364	5.97287	2.6563	2.54312	4.92024	8.44242	5.12864	5.96261	7.99832	6.38086	10.5668	5.83593	11.095	7.29185	10.7715	5.6038	6.31483	7.07092	6.01168	7.42591	7.51863	8.48385	4.15524	10.9899	7.23351	4.47792	6.29617	1.52943	3.44489	3.08438	9.54642	10.4195	3.81314	3.61123	3.09801
eb85ec78cf70afed4a80fc59a6c63da80c803494a7f4415d9a1215867739d981eeef72acdbcbd25877cd60769e640fdf5e912e3166bb4f41079e0ee272ec2630	6.29071	6.79076	7.62065	7.72423	6.38926	6.05013	3.92587	5.52231	7.24889	3.40136	8.48674	3.24692	4.07169	5.99796	7.35801	6.17063	2.1212	2.62725	4.31382	9.02142	4.97739	6.94799	8.83592	8.98794	10.4715	6.32158	11.0826	7.03964	10.5489	5.84957	6.16671	6.69218	6.99305	7.41766	7.16341	8.24812	4.68795	11.0918	6.90453	4.75556	6.03455	1.32762	3.58345	3.01055	11.1402	10.4485	3.29725	3.73633	4.00778
ec4a8ff589e15264b54637e2076d5b8dfff5ea690a4c8f8dc6b9f87e9ab8b8323f6687ffa3e9627e832de090ef3b861cfea436122995151eef3675aadf2b7052	6.15717	7.63683	7.38898	8.74587	6.70173	5.81097	4.20336	5.75089	6.63313	5.11841	8.90104	3.69522	3.93797	6.10576	7.40233	6.65375	2.85259	2.7317	5.42225	9.02181	5.44526	7.24683	9.17458	8.36222	10.0276	6.98114	11.4078	7.69091	9.76851	5.61579	6.35872	6.70563	8.69419	8.01633	7.42727	8.89364	4.09366	11.18	8.19255	6.31878	7.08138	1.73435	4.29824	3.76455	10.5506	11.0893	3.89196	4.16386	4.04713
d4c3d14a6b8e1f1c72296772189a5cbdcb04003a43cd0b81ff8d12f42bf35c6730eca18584b727e2b1e3c93665b755c6576ca5bb840836900020c74353cad72f	6.21277	6.57276	6.60422	8.09966	6.31125	5.19519	3.64947	5.5189	6.24375	3.39787	8.63612	2.91137	3.36808	5.82752	7.05405	5.73253	1.88437	2.30146	3.78749	8.3125	5.44356	6.10071	7.51216	6.79174	9.43883	6.61134	10.1433	6.63871	10.1255	5.05336	6.18243	6.53931	4.56756	7.12007	6.79625	7.67334	4.20738	10.7697	6.86849	3.99493	5.90022	1.15116	2.91171	3.08107	9.86524	10.2408	3.394	3.33517	2.85303
62ccf66e1c7e239454c41214a8b33ebb3914f6062dee6d0cc44918d9a4aeab7cd30095b1eb87acfc46b74c98b920feb6696df2740b17e73ce7e7380da14e5d7f	6.55592	6.93323	8.26112	8.51464	6.13908	5.86033	4.02672	5.40636	7.88085	4.92818	8.79835	2.89106	4.12032	5.78836	7.49015	6.97311	2.51419	2.43018	4.27487	9.36585	5.24048	6.8126	8.22414	6.22219	9.30535	7.36567	10.6969	5.49736	10.6378	5.98134	5.98097	6.17035	10.3348	7.75061	7.78348	8.24171	3.89671	11.2984	7.9073	7.07453	5.78551	1.3795	3.47361	2.90358	10.0995	10.7619	3.91535	3.79458	3.73566
c770eeefb6f0ac6319a28ea87bad51943add4c769cbfa8ca8f0feabfc1b95de0ba98934e4ef5cd036295406f6d8a2a35427e887f05d99fc19403317a06dbbc51	5.9128	6.90124	7.45579	8.35923	5.9036	5.46546	4.15319	5.67018	6.65261	5.05088	9.15545	3.55555	3.0815	5.72632	7.47675	6.83952	2.70654	2.55224	4.42489	7.46436	4.87791	6.04185	7.66246	6.95854	8.43954	5.9155	11.0756	5.90702	10.0596	5.96571	5.87459	6.32115	5.89677	7.84021	7.26856	8.06245	4.25436	10.659	6.176	4.42281	6.56996	1.29815	4.04558	3.59805	11.3583	10.9176	3.94698	3.61963	4.18586
ef3e67abbfa8e1bb15ca08ffa38b19adddd4227a9ae3a646ba34fafafc085d043aeafd890bda511c66808ee9f52e162eb7b86df616c7045ea5929078af8eb4b1	6.63809	7.16275	7.30335	8.46969	6.50627	5.84781	4.44923	5.85829	7.30339	4.83757	8.99796	3.01523	3.5031	5.84929	7.49246	7.31271	2.59543	2.79353	5.7954	8.94839	5.15112	5.99197	7.25605	7.12967	11.2722	6.35031	10.4011	7.77348	11.1121	5.74534	6.54645	7.31215	7.21576	7.75982	7.56466	8.8502	4.42075	11.0011	7.07886	5.07685	6.51612	1.32494	4.20527	3.4809	10.4274	10.6999	3.76908	3.47116	3.28116
91388c5bec1fc8e8ea50d8f85d0138857eaf2798aa7fb87da648ce11ff369ff153071e6741002a9e9036c555e36bf55ff20d4d2e7bdd0cd2a1196fdc2a35031a	6.15987	7.32896	8.11163	7.14763	6.39144	6.29728	3.92653	6.00197	6.95466	3.62866	9.28379	3.07765	3.47967	6.02503	7.58124	6.8665	2.69964	2.76917	4.88731	7.85284	4.31746	6.79175	8.19328	8.14003	9.29915	6.90873	12.2344	6.60527	9.76404	5.26748	6.26762	6.95323	7.86568	8.18975	7.24121	9.49329	4.30628	10.5124	5.51263	5.36424	7.26482	1.50373	4.02545	3.62198	10.616	11.0579	3.4866	4.77828	3.12378
9c36a2d2c3953a7a4e2f3a416a5fa000fb42b573f9ef1eac2f9d76af5c177f2541a6ee28b9a7768309fe0007bc5ead569d67261ab531d8855bbda2af30c00d7d	7.60895	6.89548	7.64653	10.6046	6.30625	5.69699	3.97015	5.61508	6.86582	4.61051	8.65335	4.20637	5.02048	5.84908	7.45371	6.7126	2.3941	2.71455	4.27936	11.6469	7.43163	6.87677	8.05364	7.70089	11.9045	6.31429	11.4044	6.82222	10.3236	6.01009	7.50885	8.90148	8.14727	7.72455	8.6599	8.6702	4.00726	12.2466	10.4181	5.39985	6.71254	1.54763	3.5599	3.12669	10.8356	10.5933	3.5363	3.53466	4.33254
29752c2593d39541674936aa7a4572811e3b5c489bf4a687c5c744f0553c86e2aedb3596659c1f25fb032fd88cf10f0cab74199e321300647b36f7834465683a	6.45719	6.61166	7.51091	8.56369	6.0845	4.70378	3.53719	5.79094	6.42638	2.96473	8.39896	3.18793	3.55786	5.91823	6.86719	5.83861	2.81054	2.17956	5.05777	8.22125	5.26377	6.52904	9.19253	7.22864	10.9085	6.80695	11.1142	8.56214	10.2168	5.4032	6.11836	6.6385	7.91629	7.03846	7.42097	8.4335	4.192	11.2742	7.70384	5.46581	6.6933	0.78186	3.52871	3.03313	11.7498	10.1865	2.9407	3.62799	3.00218
685b70ff72ed8a34665067fe277398915d9cc1c0055bb51db119d19dbc565fbc1216ff64bce3a828be5187a3ef2b190cbc87e21af534dadf7fd158c5ca670f7d	6.72915	7.05834	7.58006	9.50847	6.04493	5.34928	3.55353	5.55671	6.58875	3.96413	8.84852	2.7545	4.31601	5.74924	7.10345	6.25059	2.40544	2.62995	5.00465	9.61332	6.359	6.97708	8.49404	7.56053	10.8102	6.62366	9.96833	7.7909	9.85603	5.02441	6.65434	7.15219	7.09023	7.40485	8.32295	9.05685	4.27376	11.2142	8.3948	4.62508	6.2701	1.44923	4.19225	3.1807	9.3274	10.9971	3.9566	4.29423	2.82804
e771068ecff8ee42e63705d5ea00a927ff88f0ae08423ea3686de16cd071985069aa1457ed4d5abd41ef18e6592831037409f00895c2bfa950755c4544d8068d	6.3849	6.7338	8.77984	9.27923	6.14255	5.99352	4.2921	5.54921	6.70301	4.25703	8.57392	3.44135	4.22705	5.84321	7.28718	7.1184	2.61825	2.36808	4.05656	9.943	5.60475	7.45951	7.19707	7.02259	11.4902	8.04081	11.5502	6.05337	10.7559	8.11995	6.16732	6.55462	9.23784	7.78996	8.176	8.38618	4.36904	11.527	8.13535	6.14152	6.11212	1.3358	3.31255	3.19767	11.5196	10.2011	3.56547	3.48794	4.10474
82a9621b6a0d7ca722d806578dde163889f37c29b4770acc3b9d691408bf5dc7fc95b70c06680340ca9dd6f6417bfd895a41e4633e8f2e4d233d03126a2b03f1	6.51169	6.91299	7.3908	8.46549	6.70237	5.67479	3.84159	5.57952	7.19526	4.59932	8.69997	4.99777	3.75524	5.9147	7.35362	6.4887	3.00695	2.70974	5.05993	8.99415	5.73539	6.22635	7.90922	6.77504	11.3426	5.6613	10.4702	6.62001	9.92659	6.18279	6.37425	6.83066	7.09471	7.41843	8.20637	8.86814	4.76516	11.4105	8.6415	5.23495	6.25671	1.4038	3.97903	3.09173	10.8653	10.8463	3.51711	3.9394	3.27346
262c3720120a173a2ae47a4a2fe89c217c4cc1ab09aaebe2725c1e3f45e5652e7add14ae504231394d83522c50715a6328e1ca2c5e2a37df25acf450787b32ac	6.4804	7.20338	7.52634	9.07019	7.15251	5.20109	4.06333	6.12631	7.2189	4.75985	8.61845	3.85594	3.9118	5.82555	7.50838	6.28516	2.40229	2.71571	5.40751	9.47237	6.00841	6.54033	7.68183	7.19665	11.1113	6.09027	11.7827	7.46377	10.523	4.65521	7.62739	7.14445	8.75611	8.11339	8.3441	9.13532	4.79809	11.5319	8.5977	5.99254	7.07119	1.62355	4.11245	4.09224	10.7432	10.7269	3.90246	3.63538	4.00223
c7cb5508ed70ebb1c30ac811b9e94cea29b6e1c425c6761ab127055b70b8ed334a511ddf8b820bdda827266d75b0dacc903ab6549197ee96e0f6c671b2145b5a	7.79837	7.02078	7.67971	10.434	6.16203	5.47955	3.97982	5.42763	6.59669	5.09059	9.16949	3.54248	4.30629	6.02991	7.21978	6.83583	2.52621	2.52676	5.54986	9.65988	7.67799	6.4025	7.17754	6.50086	10.7638	6.42714	10.281	8.42721	10.4786	5.70602	7.00083	7.35548	9.18479	7.76316	9.81298	8.58009	4.36095	12.3872	10.1573	7.21829	7.38937	1.74253	3.97431	3.71844	11.1471	10.6814	3.94717	3.78638	4.0833
a93e8e112bcb569a7929dbb9ab04c84ff20364bf428a9c87c5cdee312fd941ac3aae80fb411405ebd4331e9334c6ca73a5c1c415aab05ee673ee6457711db264	6.75522	6.84629	6.75781	10.0091	5.71481	6.32082	3.42748	5.1068	6.57204	3.71383	8.51008	3.24757	4.19257	5.72907	7.48182	5.78992	1.96672	2.50046	5.01001	10.3527	7.131	6.60324	7.41032	7.10699	11.1716	6.44735	10.0994	5.56491	10.1177	4.51349	7.02088	6.93846	7.41721	7.44351	8.08294	8.7115	4.07521	11.9438	8.91282	4.92236	6.31774	1.4473	3.59572	3.30715	10.5165	10.6772	3.71367	3.51062	2.61703
e07b3a5ecad36a095e06ce328005c33d73599c986e4eb722e33b4269218601156107cb13ced4b834d6b7c3ca0260089ce1b58a08d094ca2ea603b0e0ec12d9d5	7.89274	7.0737	8.51162	9.70426	7.0419	5.99241	2.99827	5.86344	6.91405	4.92295	8.85464	3.89031	4.65656	8.90257	7.59026	7.28057	2.84741	2.89573	4.29216	10.7832	7.62235	6.6837	8.54301	7.92919	11.7022	8.00072	11.7713	7.22446	11.1969	5.22048	8.21258	7.47092	10.1672	7.60724	8.24568	8.03018	4.99592	11.7525	9.75708	7.55986	6.01437	2.07665	3.36402	3.20608	10.6134	10.4401	4.07632	3.31393	5.14471
e7667812b2ef007deb64e6c4ab984f547840396d2f3b30e5f97397f100929b00e39ded3c7dc33aeb902010d4023d40cb9d79b21e623e512ba820eeb0b96f35ce	6.67688	6.92753	7.00088	10.25	5.62607	5.47483	4.02237	5.85404	6.48755	4.90949	8.8097	4.28105	4.58901	5.94949	7.21292	7.95355	3.16243	2.58509	5.62612	10.7678	6.56689	7.08203	8.1077	6.16092	11.4256	7.3216	10.5278	7.39726	10.5636	7.06846	6.35357	7.61468	7.48196	7.88102	8.7749	8.2855	4.3235	11.6858	9.14858	6.83007	6.48752	1.96124	3.59729	3.24491	10.4843	10.2013	3.97587	3.473	2.95561
8f40c913308a8971aa9dba777f1508b089698d9daaa6b1fe6713617f017da87efa20e285e3384d21202791af2e198ecd8f49566709d3c92f6921a152ed48af1d	6.28967	7.28133	7.87768	9.20546	6.4019	6.01372	4.53119	5.67653	6.71387	5.25182	8.96913	4.33146	4.22086	6.18476	7.32156	7.00496	2.63831	2.70317	4.73909	9.94585	7.1455	6.42493	7.03397	6.90761	10.9529	5.52814	10.4329	6.26173	10.4213	6.02986	6.90735	7.21096	7.87032	7.79192	8.09454	8.72464	4.63679	11.4642	8.35082	5.21022	6.55784	1.48807	3.75887	3.26372	11.9561	10.7364	3.36554	3.59294	4.05871
536342bee1894cf53b2a64b3fa5ea2442fbf9319beec1f67b324602266c18ce895d795d13b21fb506e6aff702be2bc86906375370880059e9cb9acc11e2e244f	6.17059	7.14445	6.85367	9.30264	6.15472	5.79804	3.66196	5.20597	6.49377	3.38872	8.63632	2.89593	3.49631	5.24152	7.08606	5.2207	1.97999	2.50557	4.72162	9.34087	6.49266	6.2261	6.98865	5.97935	10.7164	6.80245	12.953	9.1594	11.2656	4.56985	5.42303	5.92418	10.1861	7.60191	8.13778	8.71581	4.42115	11.3014	8.00684	6.99378	7.05078	1.5679	4.43417	3.39803	10.7508	10.2228	3.63111	3.70239	2.92888
81d662ef929b9844e6550f0049d31bbdbd0321b4c1165161b211a79a62fd4fa2f4726d2c3bb1e8ffd1d939a11d8f883d0190ecfd3ef0a58f6a85242e62fe60a1	7.63815	7.52328	7.94908	9.89879	7.38317	6.84593	3.81673	5.26879	7.08969	3.86614	9.59325	3.77401	4.20435	6.18005	8.04091	6.80751	2.68795	2.68163	4.6725	9.88263	7.21108	8.11131	9.26375	7.73401	12.3952	7.64691	12.774	10.0295	11.5338	4.5174	7.20995	7.93074	6.35685	9.15126	9.25448	9.49392	5.78399	12.1285	9.65071	5.06235	7.77032	1.87921	5.32694	4.77713	11.6219	11.5258	4.20618	4.19568	3.01286
57fd8e230d10477bb24364c6c39fd57b02ca381b51e388526beb3163aa083287e126d8c76befa72e06cd3637f2bc3c46ac409c33eb59d64fb26306be63afa79d	6.96627	7.04418	6.92624	9.45423	6.73758	6.09978	3.87069	5.62183	7.04823	3.65494	9.23386	3.12453	3.97855	5.59476	7.74629	7.17436	2.92672	2.71423	4.36845	8.93243	5.82504	6.71466	7.05077	8.09801	10.691	6.52843	12.2072	6.76957	9.63821	3.46339	6.58698	6.46098	8.88158	7.63645	7.78457	8.61761	4.61649	11.6055	8.87874	6.20529	6.63867	1.61308	4.44811	3.77988	11.2012	10.467	3.83421	3.88819	6.23261
3d72c2268d21d43db39b9d74a1023aa01ffeeebcdfa89010a35f45d7cfc77c719b816dae3d4fbeda90b5cc8e880f4793930a71e24e1d62394d756606db92bacf	6.24117	7.05665	7.25088	9.04706	6.9246	6.0681	4.35097	5.54699	6.76522	4.8207	9.0072	3.87163	3.87929	5.89574	7.49781	6.7366	2.62209	2.50644	4.82908	8.41938	4.94819	6.18376	8.61405	8.57685	10.6112	6.66588	13.3476	6.19259	10.3007	5.37596	6.20662	7.42577	6.56504	7.92016	7.19203	8.89659	4.72189	10.5137	7.16628	4.41042	6.1331	1.32115	4.45449	3.17253	10.8979	10.2135	3.36873	3.60547	3.91377
c6cf3f9255a8c113177b81fbec4e198955e629fcc0fa304acd61568ddf08dcd23a487aee5e5ee6a39298f9ff9a49896a4ec4337ff55f4bbb4f90183e46cabea3	6.29696	7.15961	7.72459	9.58835	6.81884	6.40568	4.05817	5.33034	6.55641	5.00819	8.70261	3.61334	3.27164	5.47547	7.45782	7.44635	2.94969	2.66704	5.45034	7.98685	5.14894	7.10185	7.30988	6.40376	10.9134	6.06595	11.2346	7.25221	10.0377	4.76705	6.61664	7.24467	5.74434	8.26011	8.00914	8.83099	4.09562	11.065	7.42799	4.46808	6.41632	1.33352	3.43545	3.47108	10.4766	11.078	3.84789	3.57181	3.04784
f75bec81529ca9f55810520aee11e135d426fa99d4291d9a7ac7e613a2bc93065860e26091e306de3ae7f09a2017ed449a963b7109cfd7664ecbe766ddca2e7b	7.4234	7.03322	7.31703	9.26601	6.81516	5.9479	3.79575	5.45096	7.07352	3.92775	8.47733	2.84317	3.8212	6.12652	7.49036	6.16305	2.69649	2.55805	4.86747	9.24244	6.17342	6.76787	8.13464	6.55581	11.6812	7.0266	11.1097	7.0769	9.75365	5.11897	7.18912	7.65253	7.50496	7.92839	8.48687	8.56676	4.25969	11.3834	8.65771	5.13817	6.55174	1.31526	3.97928	3.54781	9.91219	10.5804	4.03136	3.48611	3.52971
49b44b2e2d2294e26b197ce610c14d479801d0569e41d7e9531c5534e063a1efde1bbc11f71d6915ed40af87bbd27e7acb4ee12564073ac9ec75297e99150afa	7.158	6.9402	7.16949	10.4377	6.2132	6.02022	3.73514	5.39114	7.0051	4.45846	8.6324	4.52394	4.74693	5.8211	7.28683	6.6186	2.65102	2.40799	4.68749	11.3071	7.279	6.61313	7.01554	7.37383	11.4084	5.3754	10.2713	6.80647	10.5773	5.67614	6.89013	7.96264	7.42281	7.59868	8.78504	7.93026	4.32521	12.0613	10.365	4.86757	6.08318	1.08855	3.35383	3.37219	10.3024	10.3958	3.46313	3.23957	3.36171
4b9727772df37abbdab1d4cf9ef51153518eef967d99eb279cc8f2b38dda713cbb18f8233ce8c3ed633c6222a14329b54215f1e2b4dc14d836d53a3a58cdca79	6.88603	7.00301	7.23593	8.96069	6.40041	6.14855	3.77746	5.95075	6.86757	4.43725	8.96637	3.49839	4.07986	5.73441	7.38243	6.39182	2.27303	2.59207	5.55058	8.78376	5.47636	6.65487	8.49387	7.20544	11.4131	6.86454	10.8287	7.95262	10.7843	6.1357	6.77194	7.56358	7.48952	8.19206	8.13175	8.52726	4.58962	11.3938	7.94593	5.04489	6.5529	3.28419	3.73541	3.61493	10.3144	10.7631	3.71524	3.72123	4.64189
77de753beddfcf4b3e0e8aeb9223fc543fde112b7fab993f52ca8e23344de73d0981eb7df305e3098b752f1b553f293c1e4bdbf3ddc207ae67f5ab326492ba94	6.36884	7.41751	7.86049	9.57209	6.23776	5.41381	4.24283	5.80311	7.27683	4.52513	8.97959	3.41535	4.21229	6.03606	7.45132	7.64056	2.87861	2.62385	5.36591	9.68102	5.74232	6.71668	8.81522	6.852	10.6974	6.7671	10.3858	7.67567	9.79893	5.71603	6.7098	8.40824	9.17592	7.89944	8.35712	8.54747	4.60598	11.7377	8.16163	6.81477	6.54358	1.45064	4.25404	3.6907	10.0992	10.5245	4.41185	4.18468	3.41925
f235453b1fc39f54fd007282e42a027cfd480370e02ecb464579d5e0b7addf7d2595676464585f249a56d2f409cc55fcfa4b6ad7ef18b2e57a8f6254275a0204	6.73456	6.5261	6.41838	9.20473	6.46126	6.08678	3.65121	5.08761	6.75569	4.35968	8.74893	2.97899	4.07357	5.61633	7.02015	6.90379	2.21486	2.83447	4.61431	9.36345	6.16242	6.04058	7.29035	6.63302	10.9142	6.39751	10.2338	6.53166	10.3943	6.39473	7.36745	7.60635	7.01148	7.57548	7.75549	8.17929	4.35565	11.1466	8.95953	4.59884	6.39507	1.10245	3.58271	3.5218	9.98238	10.5394	3.48616	3.66504	2.80554
89cf70da3412138a836322391b146d58a1b3aec4f630e7c46b866ae9f7e90f958d4ef225dfeb7f8b1893ab54c9160f031a69edf03412894d780514b70c8fcb77	6.37204	6.80594	7.29799	9.33253	5.95762	6.21697	4.00608	5.80191	6.736	4.23566	8.78348	3.02448	3.69092	5.41557	7.34543	6.44295	2.57001	2.75479	5.01883	9.64179	5.55272	6.21754	7.58434	7.21382	12.1359	6.17586	10.1579	6.24205	10.1513	6.11368	6.58195	7.08037	7.14249	7.55836	7.70369	8.67662	4.70436	11.3727	7.32187	4.27616	6.24369	1.22099	3.4668	3.50664	11.2329	10.4681	3.70483	3.5402	3.30322
a0d296add265041d0cf7c6294f65e93656680a696d008f91c9a7f04886bfbdf32977ff395cd3dc8769b4a8308742b8eb099983878614eed7567baeb581819041	7.85673	7.38175	7.72255	10.0592	6.50149	6.37068	3.92725	5.48594	6.93772	2.77089	10.0691	3.36593	4.64482	6.03337	7.23376	5.98827	2.56339	3.02578	4.91026	10.5432	6.65104	7.02404	8.34838	6.76079	12.3779	6.46492	12.6338	8.29473	10.522	4.89393	7.73485	7.48371	8.42549	9.18205	8.7054	10.0872	5.18324	11.6993	9.04294	6.36789	7.70273	1.85992	4.88958	4.23287	11.6399	11.2744	4.97116	4.4504	4.27567
dd53590d2ea2423ce28276fc5a2d6fff621b907a09410e9035009c02c710bda243e931ab1b47f3bbd953f57da7e1445f035bb1636626d31f81cf431f952085a1	7.32913	6.77482	8.11382	10.68	6.0973	5.70529	3.64655	5.42852	7.35749	3.45841	8.60823	3.8302	4.13643	6.45522	7.55495	6.29092	2.97552	2.57497	4.79068	10.6734	6.45987	7.06971	8.32329	8.74473	12.8116	7.02654	10.6599	7.28526	9.56714	4.97853	6.83002	7.10015	10.3074	7.86866	8.78548	8.35187	4.13247	11.6653	10.4185	6.42297	6.3133	1.55721	3.82405	3.41627	10.356	10.3864	3.28461	2.91358	3.26315
8ff4563cf0dd3f23f541de89137df61c0ab3f3cc7ec606b522c29bb0e0b0b2107660f130dba7d086e51c4d7cdaac23bcb855bb2d66417608540cc476060b4e52	6.36314	6.62404	8.00845	9.51135	6.01307	5.81014	3.65678	5.55712	7.25432	4.66468	8.89007	3.04729	4.05871	6.42671	7.47105	7.58498	3.20157	2.57607	4.83051	9.43904	6.05934	7.01508	8.13501	6.8463	10.0918	6.08499	9.7445	6.7043	9.85589	5.35931	7.04064	7.32585	9.68264	8.32822	8.22261	8.33606	3.64104	11.6093	8.56917	6.79903	5.90797	1.66588	3.43853	3.32426	11.6232	10.5867	4.25795	3.90302	3.59683
44a36fd441d6ea74aeee7a9b66d1cbf9c3ad3a440e612ac97297d96c71e47559727f4376e05258e5d80782366d432e779252977fc874c8c02c029dc746a13336	7.46529	7.06533	8.44259	9.14573	6.95935	6.58165	4.3479	5.56065	7.67914	5.19677	9.32926	3.32277	3.96673	7.7388	7.82474	7.22531	2.55103	2.95642	6.06578	9.86054	6.50929	7.45988	9.06053	7.76255	11.9233	6.76183	11.6212	8.80178	10.5657	5.03238	7.5475	8.31867	10.8263	8.40555	8.16247	9.60524	5.03546	11.7164	9.19774	7.74293	7.57565	2.35704	4.89989	3.97139	11.444	10.8315	4.61486	3.56508	5.7514
fc50f2cf0e6262fd3c5a5b9524012cfee919435ce89032e85c116002e7c0089ea8b94df4a61030f424a9a48820b2dd690d363ecf599e8ead514b025b6fdfe35b	6.78688	7.6046	6.8831	9.41847	6.90182	5.96795	4.44255	5.80765	7.22895	3.67647	9.04697	3.47805	4.07017	6.27019	7.38284	6.38109	3.21484	2.46323	6.02301	9.26309	6.07297	7.05346	8.40761	6.78764	10.854	5.81684	10.5388	8.50375	9.38784	5.10089	9.92179	8.86235	7.43428	9.02281	8.26574	8.92936	4.60649	11.6956	8.43957	5.25002	6.73667	1.49762	4.68593	3.82359	10.9488	11.1127	3.71009	4.13241	3.51032
ae107f26b0f0e51b47b88df9006cfc8b4b0900854f921888f188faf94ace5ebfd08d852531055b4d3315fb146cbd290bdf843bfe7eeb9be351ad2dea1d2cf776	6.10455	7.16718	8.31676	9.21562	6.49627	6.16384	4.33771	5.95529	6.91203	5.61442	9.1155	4.47668	3.9021	6.88233	7.82532	7.64301	2.75401	2.8681	4.42722	8.75136	5.48572	7.39751	7.67285	8.31848	10.9872	6.26415	11.3004	6.71112	10.4881	7.53559	6.87274	7.11475	8.78592	8.12837	7.62954	8.31139	4.26157	10.8704	7.0078	6.14129	6.55922	1.50795	3.96163	3.40764	10.8153	10.3766	4.14394	3.69592	4.69061
128a31e9141ab37013c69951b981014b68d5d101c37575bd5bbe28d000745c01a0b338cb298e2c85c69b218da4ce1762db06efdafe35695c7d295ae265d3f55a	6.74437	7.36329	7.4436	9.20529	6.43173	6.03889	4.28133	5.9807	7.2935	3.51218	8.98435	3.10093	4.50531	5.97363	7.49378	6.35707	2.70765	3.33827	4.72892	9.77665	5.64425	6.8031	6.76356	6.99562	9.89253	6.18738	12.6754	6.89993	8.78118	4.36985	6.08899	7.05085	7.22643	8.08918	7.16937	8.2598	4.43347	10.7471	7.14462	4.78832	6.49648	1.31247	3.9452	3.79345	9.2453	10.3086	3.50331	3.76702	3.93817
3986a8874596d01746659af58ff1b9a6e7f7b4de928fef109d96349cbd90f0dc74c6275b8ef888ed2d64575de63a4a11ba1af526cfdadcf371cfe9ec9bd3f0a7	6.51598	7.39364	7.61041	9.137	6.6276	6.29819	4.26142	5.80263	7.1666	3.17309	9.01825	2.57932	3.92067	5.87527	7.50349	5.24461	2.1366	2.85794	6.31007	9.43582	5.83139	6.55299	9.21302	7.10892	10.982	5.67737	10.0845	7.62044	8.93668	5.01097	6.40483	7.08999	6.99883	8.38879	8.10989	8.50927	4.4703	10.9445	8.33031	4.84285	6.61874	1.25361	4.06126	3.45528	10.8958	10.6753	4.59859	4.48379	3.88513
7b9255b7888e812f45a5ae6d5c045c3dcb34922c960b0e58074744c597d1fe353dc7a54322f16d15170365e56073b91e9897a6059a48fc2b208d240b8f068026	7.05562	7.1412	7.65558	9.47214	6.82345	5.99264	3.32058	5.73623	6.9233	4.35396	8.78405	2.99367	4.3611	11.1778	7.53418	7.68611	2.73758	2.70162	5.34217	10.4177	6.18829	6.91214	8.26458	6.98292	10.6887	6.67402	10.3244	6.98082	9.8286	4.75104	6.96408	7.60568	10.7247	7.90788	9.31329	7.95495	4.68878	11.607	9.14745	8.00732	6.54919	2.59711	4.32653	3.25138	10.0382	10.7595	4.70146	3.8248	4.74915
9e7414cbf37e2f6142089dfbaba1c54bdf9679f5b82ec16bf9fdc1f14147157290e2955296c6c753a7b61f367d27138587597479c36da32643e4ca572037bb3e	6.65167	7.12914	7.61995	9.109	6.16632	5.73755	3.99507	5.68264	6.63374	5.68372	8.84689	6.35583	3.88006	7.94018	7.25508	6.94942	2.38707	4.13032	5.07371	9.28719	6.80864	6.4488	7.08102	7.00053	10.8491	6.29417	9.9034	5.86054	10.2911	6.07571	6.1022	6.84313	9.83428	8.26355	7.9173	7.9635	4.35827	11.0376	8.46843	6.62556	6.28965	1.94839	3.46148	3.26909	10.3607	10.5783	3.54018	3.66294	5.44552
d1441b7eedeb2118476bb9ad48d2c7b130db9351a3f268a4729de19ce04ec86fc260ade4df031e752381f389c5292e02aed8c02514d79eedf811aa5fcbf4a411	7.16461	7.00038	7.33488	9.6531	6.11261	5.99686	3.70697	5.16711	6.91192	3.37786	9.32342	3.07804	4.29788	6.39574	7.01633	6.33493	2.87479	2.44383	5.70034	9.11013	6.36195	7.10331	8.5306	5.88448	10.2335	6.55998	14.3087	8.46952	10.371	3.6375	8.75741	8.33074	7.33554	8.50486	8.06455	9.34816	4.96824	11.3446	8.28112	5.26224	7.54651	1.1951	4.97199	4.44184	12.0328	11.0303	3.87245	4.44513	3.43989
1277f8915a165f10cd06c1e23683851c19d2344df435aaa8ca3a809dd1618487b106b01ecd517f5dfad3de456d52d4a2159568d0284c795645d45c87a1a9c011	6.24778	7.08623	7.44207	9.25382	6.26665	5.84655	3.84605	5.9502	6.73381	3.46228	8.45438	3.29349	3.65222	5.3372	7.20005	6.3444	1.8525	2.51062	5.50547	8.80601	5.51327	6.41819	8.15841	7.22105	10.2417	6.27103	10.4989	8.27199	11.2193	6.63565	6.67103	6.91283	6.23222	7.96622	7.37849	8.5451	4.2309	11.2367	7.75377	4.36185	6.47762	1.16064	3.31249	3.43094	10.6522	10.4189	3.88859	3.54599	4.04612
3a781f3ede0b3e4c19edc25d7c98ab749df72c8e661ced442ac6a70b23833ab82d2ab79651b1b0de6387d98407c10203148df5a605cf36254ccc9e02bbc40691	6.15116	6.8382	7.52071	9.34696	5.68112	6.35128	3.47561	5.44055	7.33545	4.09794	8.78592	4.88502	4.12124	5.93253	7.35021	6.67746	2.55485	2.34332	5.28602	9.27341	5.17252	6.55669	7.98164	8.61368	9.5017	6.27454	10.6407	7.19773	11.1294	5.85905	6.21677	7.2043	7.57239	7.49368	7.96571	8.56411	3.80714	10.779	8.29192	5.53123	6.70931	1.22722	3.8081	3.02213	12.2777	10.4152	4.20884	3.93367	3.08886
ae24cdb8d4fd20c99f82881cd5809352d27de5371a526ce7880a2ccdf8cfdc18dc13bbba64d447b4dd11c26396add1dad2b529b3efd278d799e17f41fb6dbd8d	6.66876	7.05438	7.77782	9.80838	7.02413	5.90813	3.87863	5.48246	6.97607	4.44411	8.59316	2.98494	5.29758	5.74333	7.21851	6.43784	2.12061	2.56954	4.72735	12.1263	6.57405	6.38771	7.25878	7.21564	13.1382	5.67553	11.2592	9.12132	10.7248	6.16567	6.95628	7.66497	9.15163	7.64917	8.2192	8.36072	4.2627	11.8192	9.27448	6.38173	6.20044	1.33273	3.57194	3.41835	11.1326	10.7019	3.55742	3.81688	3.83508
a0193a65ed7e1963b9fa9751f5b9c7a00c33aee58e521c1bb81d119b5ac472fe05984dcc0f776aac503a5503df4aa755c9811260f30d36a0871dbfe271ffaaa1	6.97509	7.05734	7.68143	9.7283	6.95334	5.62246	4.06221	5.54941	7.22198	3.97053	8.60692	3.98417	3.93746	5.74631	7.1265	6.7822	3.06133	3.09267	4.86842	9.3893	6.7719	6.39068	8.5251	8.62034	12.2878	6.13604	10.3999	6.89711	10.5573	5.04952	7.27914	8.18269	6.92065	7.37806	8.54796	9.13834	4.62064	11.5237	9.24674	4.54868	6.38369	1.68381	4.10671	3.12595	9.88494	11.2848	3.55241	4.52641	3.42936
f666814bbc20396794a09b64d4a9b267a209bb0531893be8b6d10a24f7925fe64ad0324bf526f4b6a38ff77f8ebf12ad3ff65ba8a1736de38d52497e2f880fdc	7.17437	7.47479	7.37002	9.55385	6.83834	5.78714	4.07662	5.37458	6.93564	2.68702	8.89987	3.197	3.58757	7.18276	7.95329	5.57238	2.29562	2.92069	5.31669	9.29082	6.31739	6.86003	8.16801	8.5309	11.3452	7.59952	11.7547	7.58453	10.3051	5.60986	13.0122	7.11998	7.60094	8.56921	8.1379	8.90301	4.12229	11.5754	8.97059	5.57871	7.44818	1.15491	5.02507	4.19669	11.4313	10.657	3.74253	3.85219	5.89432
ecf81f3153d06aa9f4f28a0f7f3abf12f5bdaae3f4ef3e2cc0b1a76876889be7a6b73bf01b08c60e8fcd57bef34d03013dfe2718a20f8065091523697143784f	7.62809	6.72071	8.01715	9.40528	6.25453	6.75586	3.34675	5.86516	7.73395	5.53707	8.43392	4.60816	4.18551	6.24693	6.88504	6.91612	2.69385	2.31516	4.81104	9.20628	6.48168	6.46889	8.576	7.35622	12.2959	6.02918	10.1169	7.41823	10.0136	5.03201	6.3265	7.37156	9.40983	7.27993	9.52303	7.60742	3.71467	11.4627	9.4315	6.75813	4.91138	2.02432	3.48026	2.42934	9.01379	9.42776	3.78807	3.25642	5.03299
cb746fce7a9b6f488b5f3753cb13dd4fdec1130f08f386f746bb6d2852c2e86462b7b08374821bd01bbafcacbd7ab4aa6941d785fc93c1ed5a31282ac841da27	5.63195	6.43075	6.78579	9.35411	5.59727	4.70205	3.20317	5.35278	6.24812	3.40387	8.03595	3.38688	3.70357	6.05155	6.25492	6.11026	2.16394	2.30088	4.21587	9.28445	5.84665	5.78331	7.47046	7.56347	10.3255	5.20625	9.83871	5.36619	8.99931	6.17573	5.30359	6.56087	6.82352	6.34491	8.19007	6.53738	3.6395	11.7185	8.01988	4.81529	5.40386	1.10157	3.03754	2.43275	9.85593	9.89719	2.97928	3.05333	2.89315
ee0626765d1415f95c5cb924e58128810f9537f45119e328a90693fb7e4c432397b6c1c01123fff3050f7afeb1e0e6d8a9a2863c8c5d837abebb33aa10fd5fe4	6.48329	7.2061	7.46086	8.51882	6.57212	5.37225	3.99394	5.68957	6.15342	4.5504	8.64221	2.87584	3.38433	6.34386	7.43856	6.41715	2.04587	2.45221	4.77293	8.42394	5.25381	6.69379	8.55265	6.28261	9.83196	6.8268	11.8825	8.48262	9.90357	3.99507	7.02826	7.66083	7.18419	8.29736	7.76638	8.72079	4.65099	11.3792	8.23861	4.71761	6.95826	1.38336	5.01684	4.06054	10.8826	10.2802	3.3989	3.64615	5.30257
63385a351842e1c09705a7a602b6267ada1e28d260a79fb21fcbb53782d4d6cd38ef9c0a180f379f018259e7067fa15e0a465c427bd4a31f2d878171c69d2ee0	6.37449	6.84228	7.29242	8.179	6.09647	5.18201	2.72259	5.31733	6.59829	5.11124	8.75234	2.61649	3.41332	5.69127	6.98807	7.0833	2.39882	2.31517	5.05919	8.23116	5.52126	6.62995	8.60577	7.36913	10.271	5.81245	10.4103	7.06941	9.78997	5.60671	5.90952	6.60739	5.73933	7.42209	7.71049	8.76174	4.13379	10.9076	7.09404	3.84063	6.41109	0.75879	3.40236	3.07898	10.0403	10.569	3.37343	3.43297	2.63069
d3bd8db078ef1779cba6cc827ed56cff83de7ab0d41e82085d58d7e3e89e23b87a30694910b6e0f92b56cec831e0b7e348a0939f7d92b84b0b34677b6719ba60	6.51467	6.93131	7.4591	8.70701	6.81159	5.9066	3.97651	6.05526	7.10861	5.37032	8.72128	2.65465	3.69572	5.84919	6.9404	7.4131	2.48622	2.6043	4.83805	8.36515	5.18036	6.40865	8.27427	6.56017	10.5233	6.52505	10.1978	7.03964	10.6585	6.4271	5.43026	6.81763	6.292	7.14723	6.83923	7.92719	3.65694	10.7608	7.45008	4.7266	5.84926	1.14865	3.37861	2.53885	9.70712	10.5863	3.76948	3.66115	3.41511
e7fd50d688762e3363c02f45b22ea74bdadabf42ea92620455c829f28133408b997955ce8a4c77f372cb443e15057fd391e885ee210425ad938963ba208eeb52	8.90067	6.89777	8.50546	10.1199	6.60127	6.12774	4.06295	5.28935	6.11122	5.79729	8.56916	5.7499	7.13332	10.7388	6.8308	8.29696	3.49351	2.71787	4.72599	12.9653	7.20494	7.21409	7.25817	7.57486	12.4634	8.17506	10.4422	13.4184	10.4499	5.98251	6.64699	6.96857	12.389	7.73476	9.67267	7.4901	4.40642	12.1571	10.1873	10.0244	6.6183	3.98385	3.85263	3.20779	10.067	10.5593	4.9828	3.67083	4.68222
6add3892ae337917eb66d1825bba695d578a722bb4f20bc892b37ede9efa596cf77def373dca9fc2c7c29737310f1b607971a77cf9e47b930ac64f3cb9c6b511	6.70836	6.68527	7.05046	10.0969	6.74586	5.82146	3.85329	5.44245	6.89649	4.07582	8.61057	2.83646	3.71725	4.97645	7.22237	6.83602	2.66968	2.58786	5.19703	8.92017	6.36273	6.24693	6.7309	6.48543	9.8783	6.93245	10.933	7.09434	10.7175	7.21782	6.65996	7.09567	7.11503	8.16304	8.54576	8.32144	4.22171	11.8828	9.29435	4.86388	6.53856	1.45099	3.65635	3.48647	10.2638	10.3152	3.33201	3.63303	3.59656
5357f11e6f3e15f3a2e374246405e465563a179b6d3832c1eb74eff21356ccf1aaed64422dece24b108c228a1f9dd39b3857e8a964cc8aa6e4b3e6c7809a80c6	6.83374	6.52974	7.32138	9.96931	6.37528	5.33705	3.8711	5.59743	6.52406	4.26752	8.35421	3.19208	4.0871	5.7398	7.29484	6.75762	2.13722	2.31502	4.32562	10.2128	6.95694	6.03106	7.52144	7.22892	12.7251	6.64991	10.8613	6.8362	10.3855	5.05296	6.88192	7.49471	10.3152	8.04636	8.61342	8.21352	4.34925	11.8588	9.67561	7.30378	6.36345	1.80946	4.03342	3.30251	10.2008	10.328	3.45444	3.65569	3.6923
9db92a6750499e52eb33cd4e2cb51cd863af35fecfbb81f5905fee8bfe5b4e0fa54ee494464356ec4cfd41c2fe973d1e0bd653b494ff75357a82806ea5dca121	6.28834	6.3909	7.24812	8.88173	5.24494	5.34645	3.76439	5.23641	6.36531	4.18642	7.93037	2.37889	4.15644	5.16392	6.79575	6.51901	2.60442	2.37285	4.21086	9.84204	6.13321	5.77481	7.43955	5.30532	10.9778	6.13149	9.81095	5.83475	9.58695	6.10405	5.55073	6.40646	7.70036	7.23851	7.65637	7.6325	3.78977	11.1743	8.15763	4.73644	5.43906	0.88708	3.14009	2.80802	9.92954	9.5779	3.50451	3.08346	3.0559
f74fef6c3f301b2a280355e1e2b0a56c69f23400822270dbe23c6791203350db668f601f714c8082b8e7c800364f27b3225ee7d45352a68488f3ba1824910f33	6.3114	7.18238	7.2172	9.52024	6.23201	5.86085	4.17078	5.95497	6.90442	4.30337	8.83526	3.10943	4.05366	7.65291	7.24853	6.91417	2.70463	2.39253	4.77864	8.44733	5.55487	6.96029	8.09686	6.19367	9.49832	6.0429	10.6888	8.21792	10.1502	4.74184	6.12274	7.14863	8.96185	8.12209	8.09565	8.45792	4.23241	11.3548	8.43221	6.64547	5.80956	1.90635	3.7801	3.1451	9.81835	10.7531	3.79737	3.904	4.68068
79f5bfce054250afb17675c589d0bb60759e19a708ed752f22b951401100dca769b77392fe27dc7b8a615a2b2744a01f8b15fdf823ddcedd654c3fbc725ec89d	8.44073	6.96874	7.65259	9.66394	6.15075	5.35211	3.68629	5.76443	6.69099	3.55765	9.0701	3.34323	4.30506	5.41668	7.08221	6.73401	2.46773	2.64857	4.73233	10.3039	7.45299	6.52616	7.85825	5.42404	11.5754	5.80193	11.8238	7.40085	11.3129	5.81059	7.09028	7.8436	7.78734	8.57349	9.62523	8.82996	4.53763	12.1715	10.3136	5.06568	7.79175	1.13153	3.79378	3.70465	12.1889	10.3284	3.84834	3.88706	3.96956
4f9ab4f1d725f65ce74809b650f457799d965a28f77d5f6db75d72ed07026e57a22d7f81eba78557dd7bab271a9b1e838a6b7f719f91d5924649f2a91d1bf0a1	6.2193	7.43397	7.48118	9.70278	7.1342	6.04489	3.278	5.46791	6.24144	4.79966	9.00593	2.7322	4.13412	5.76516	7.18817	7.5851	2.77238	2.7773	4.78537	8.45055	4.81677	6.86561	8.64769	6.67796	10.1094	6.20083	10.7913	7.03661	10.874	5.34454	6.8046	7.77711	8.0807	8.19305	7.34111	8.32846	4.2961	10.8346	7.9839	5.59931	6.49718	1.41189	3.66813	3.59733	11.1866	10.6126	3.80739	4.10188	4.35457
152864aefb45fd5d58805fe15efdc144a532a09fee8dcd06e0a60735af026cfebbb4a33ad9748b35d3dc3facaea3674547e67afad0a2b56480d5b7da230445d4	5.87549	6.5389	7.44147	9.28983	6.51828	5.80571	3.83737	5.48699	7.69615	4.45566	8.40238	4.70908	3.69716	6.38752	7.68566	6.36951	2.65054	2.75736	4.9104	8.8493	5.38153	6.98437	6.85042	6.61215	10.8565	6.00025	10.893	8.33807	9.76085	4.6239	6.44688	7.17261	8.08729	7.33175	8.25059	8.27113	3.89982	11.5824	8.15844	5.67177	6.26683	1.44976	3.94572	2.7389	10.2375	10.124	4.31332	3.43343	4.47857
2b3401f73cf4513598a54ac36e6a132a54f47ff8cdf803acd478e912422971e48dec881cdefb623ade8831f7a174f05b623af020b1585420a08e34254026a07d	6.8445	7.24228	8.60001	10.2757	6.29055	6.21028	4.26395	5.66756	6.53578	3.72927	8.81853	3.48007	4.70631	8.75076	7.47163	6.96791	3.15195	3.55133	4.42386	10.3666	6.26963	7.41598	8.07017	4.58611	10.7238	8.91427	10.5846	6.42438	9.78566	5.64593	6.3776	7.22966	12.357	8.48951	9.35471	8.53442	4.21809	12.3035	9.4983	9.97434	6.24704	3.69137	3.5724	2.97779	10.3915	10.3196	5.22594	3.88918	4.28575
d304c625bc01093ee821ae9b80503050b5c6ca5e4d7497dc92faadda2f1273ec5153324afe9a51e3f5e07a625c3d3dd3708d4fe421fdd76fbb24cc666f2bb965	7.3067	7.39493	6.66844	10.0341	6.54309	5.76325	3.90504	5.41031	6.39568	4.40635	9.12359	2.92225	4.23107	5.71579	7.08204	6.83774	2.28898	2.65291	4.76503	10.1639	6.70609	6.49092	8.19386	5.93537	11.1015	5.96902	10.5239	7.14035	10.9432	5.70366	6.85259	7.24016	7.4444	7.84805	8.46686	8.88164	4.6714	11.9756	9.71672	5.2977	7.46829	1.22754	4.4093	3.70318	10.7911	10.6373	4.11958	3.92732	3.1106
9d976a2dccc8040b87a8d6816296695c161727e378f411237799dc5a766d7694eb52b25d7ab63572539710c4d78e3406c2c146132b53e644aa6da9909285b678	6.55342	6.67894	7.56586	10.3866	6.13822	5.62041	4.16723	5.70511	6.64258	5.92362	8.7188	7.60043	4.65036	8.37772	7.03561	6.83168	2.78457	4.39622	5.50873	10.968	8.16153	6.38669	7.59617	4.0938	12.0742	6.50727	11.1131	7.91976	10.637	5.9653	7.17849	7.90239	9.32432	7.75597	8.90261	8.38658	4.59748	12.2504	10.1954	6.73418	7.46401	2.09739	4.2034	3.05507	11.1614	10.2766	3.78083	3.52517	5.09275
c8e1a43cf2589f5b54b911d7428a1f00b3ae4986f46475b0ff3c01e7139e37c661ad8501b3e471985afcea065e480e8b433e53e449ead2b87fb3a34a6e99eda3	6.72647	6.73341	7.72177	8.82245	6.51696	5.27233	3.61978	5.48877	7.27875	4.26475	8.51913	5.06635	3.37043	5.14773	7.23388	6.31474	2.36537	2.719	4.91227	8.3155	5.30955	6.30449	7.63977	7.13962	10.3684	5.56327	9.84999	6.90472	10.6578	6.84358	5.97248	6.12776	8.21924	7.01991	8.10354	8.45974	3.67829	11.3925	8.52135	5.28477	6.35548	1.33002	3.43299	3.31102	10.8703	10.2574	3.39996	3.32105	3.67163
b876b7f3b3a353eb59f6ec0f5fcf7d5277827bac9fa32945142f4685309fe35e71baab515aaea8574aa837876ac460aaeb265313b2d88dfccadef08e687ddbc7	6.55037	7.14161	7.71793	8.80581	6.44417	5.54599	3.74503	5.89664	6.4974	3.86941	8.42389	3.40136	3.91811	5.93134	7.68515	6.45364	2.90393	2.80582	4.78814	8.64593	5.24337	7.14845	7.85825	7.5918	10.8458	7.84404	10.781	7.21122	9.35284	5.24572	6.22426	7.29568	8.86261	8.29842	8.24656	7.62016	4.07813	11.3965	7.93449	6.0397	6.15128	1.96574	3.76617	2.88518	9.87144	10.5353	4.03332	3.99994	4.05953
9ebc9efdf58fec9d790a89cf5f38a1d95da4766f9a0f28dd9d28913eee2b5698d7d995a84682206b42cfe94b539f7f7bb041ad61b3941dc46341b6e05020dbdc	5.85788	6.83038	8.16106	9.26271	6.30603	6.0721	3.58904	5.32326	7.43016	4.09422	8.36747	3.63965	3.63536	5.42231	7.29169	7.5207	2.78275	2.21333	4.68795	7.38428	4.55692	6.31093	6.86965	6.16974	10.1627	7.64901	10.8879	6.80348	10.4869	6.96675	6.20451	6.78714	6.57674	7.86489	7.22083	8.34791	3.98245	10.6701	6.63879	4.54493	6.07835	1.34312	3.80392	2.9619	10.0328	10.4518	3.53526	3.96553	2.64524
5fadbc4a67faf5920bbd96ccb33181e2ff96ea8872d1bce5ae8b0e2bac60d6e299792a06c79c2dbf262891a81e94ede3b59d93d6e39893c02b4a5c29765dad1b	6.29353	7.40533	6.91979	8.54061	6.74669	5.8921	3.95702	6.2233	7.13062	4.38255	8.63123	4.76931	3.28768	6.44705	7.70466	6.98521	2.57291	2.32256	4.44337	6.35557	4.13048	6.72144	8.43417	8.65459	9.31319	6.15387	11.1536	7.51137	10.1811	5.2869	5.16018	6.61246	6.37043	8.2272	6.73602	7.78526	4.07568	9.86969	5.57889	4.43604	6.12245	1.03437	3.70802	3.42616	10.2586	10.4648	3.25775	3.58691	3.02389
ae8fc3317f662aef038968d3e1d5c616491a68678b83dd05841f1a2987eac7c34f1b97efd3e8cdcb822182c26ddcc0219f006c07a7601a617ff7aec77e1e95c4	6.26325	6.75783	7.39994	8.36342	6.39144	6.10675	4.18604	5.55078	7.21262	4.17512	8.44322	4.23522	2.9993	6.53151	7.43022	6.70627	2.37841	2.86415	5.6875	7.78578	4.8975	6.92445	8.25835	9.27022	10.2977	5.80245	9.527	6.4236	8.34953	5.53777	6.54371	6.68727	6.20756	7.57662	7.32593	8.37394	4.03241	10.3057	7.12564	4.75585	6.01259	1.0927	3.50918	3.37103	10.2142	10.6471	3.83367	3.35777	3.27535
99f2cf87829657c29880702f9cbb7b60be7a1a2e388933e341521c15a8cf730b407f098e17f93b4dabed56d613b6dc1871c6e4ce9f5242251f957e8e0d2692c1	6.7257	7.20236	7.92015	9.25617	6.81512	6.60728	4.33312	5.86624	6.69586	5.01251	9.08631	3.41458	3.80875	7.96891	7.10844	7.11012	2.89635	2.97545	5.73138	8.76275	6.35392	6.71912	7.63837	6.8773	9.79385	6.58462	10.9453	7.93649	10.6692	5.81402	6.60791	7.34408	10.865	7.43062	7.95524	8.77326	4.74231	11.4059	7.97785	8.33881	6.63916	2.33052	3.78517	3.77912	10.871	10.6103	4.03757	3.70682	4.82486
18af5356a6b95db57835351b031679ebf68b7f3b2328195120e268f798c3c60d5485e863a6232cac4a14dfd99b8cf588d3d6a8a1bc29129dd30e90e6a58651af	6.37773	6.14756	7.27622	8.42701	6.23719	5.78657	3.923	5.28994	7.15353	6.27093	7.74933	2.25088	3.27351	5.50992	7.47383	8.41292	2.99767	2.44654	4.50933	7.29492	5.35636	5.87708	6.8444	5.68126	10.5717	5.24405	10.1256	5.40203	9.92015	4.59602	5.79434	6.70812	4.64624	6.91394	7.5353	7.86387	3.97601	10.8517	6.82791	4.06444	5.69432	1.19589	4.12298	2.82865	9.88575	9.75978	3.19001	3.08163	3.80654
5b3984b92b2f937c56b81364e77e5d61c2d2d6ea60f78e82242b37d353237a9b263ca6863102f8d8f07eceff83238f84d6afc395996d7442078122498b0210fa	6.54178	6.53168	6.87188	8.46831	6.34539	5.47246	4.16293	5.42173	6.80641	4.5167	9.10897	2.55373	3.81684	5.72322	7.3391	6.76158	2.83415	2.81113	5.3457	8.89324	6.00976	6.1605	7.68958	6.5994	9.82048	6.16842	10.1517	7.11668	9.60752	5.71766	6.61819	6.85383	6.10241	8.13155	7.45304	8.99215	4.20572	10.9685	6.90338	4.51015	6.26108	1.19769	4.15144	3.40933	10.9716	10.8899	3.73971	3.72977	2.84683
95781e39397aaa30a145c258eb25c8714ab77309c69c37c3cdd16377ba92cb10bc559588b0c0bbad9fc69cdb4e17d493b3d174f132e21b5dce3fd43ab2e22d46	6.12552	6.72117	7.69304	8.8488	6.4237	5.33874	3.42569	5.23084	6.8668	4.11148	8.23092	3.3744	3.69617	5.29423	7.14498	6.92005	2.2336	2.39378	5.07081	9.06373	5.30208	7.0985	8.532	6.9099	12.1015	5.77751	10.9837	5.92607	9.89594	4.43779	5.86823	6.41324	7.04177	6.96059	7.5945	8.67247	3.96491	11.3195	8.11117	4.71165	6.01261	1.11475	3.23589	2.98237	10.6134	9.95773	3.10189	3.17222	2.63939
47d4dbef51409a2ddaeec9f4b4f9fc3c484bfab5bf4622badba12e807d2a4c4dc33167ba34a1986cd12bcdc787a8dc703c545b3d0b4228d7dc175314419c31df	6.411	7.02624	7.50172	10.5032	7.26239	6.55491	4.06039	5.45926	7.13022	4.28142	9.0518	3.3235	3.9257	5.68936	6.95295	5.73227	2.20968	2.67244	4.81167	9.4228	6.07602	6.87543	7.84878	6.92129	11.1817	6.05534	10.753	7.38633	11.1357	6.32962	7.25573	7.55465	8.95754	8.46514	8.39335	8.62055	4.42592	11.6757	8.88748	6.38736	6.47621	1.50108	3.77228	3.66254	9.80702	10.9617	3.94568	4.49706	4.06956
6f250c9a94592dab0612c6eae489d8ac0d5cbc1b41bb722e93ad01b8c0cb7c226c8039cf8108369b6a99ff1217a4004d9a8fcd922e89a73442a1acc222c0128e	6.13454	7.08206	7.70745	6.81027	6.39373	5.80785	4.17535	5.97891	6.92098	4.11892	8.88887	2.89521	3.02242	5.90096	7.29716	7.14444	2.98335	3.05118	4.94458	5.45646	3.97582	6.30896	7.5037	8.67611	9.19297	5.97841	11.8137	9.6841	11.0024	6.269	5.78266	6.47887	3.84543	7.91735	6.97973	8.75226	4.38471	9.96464	4.82143	4.35931	6.47045	1.37066	3.86098	3.35846	10.376	10.7296	4.3196	3.77401	3.82337
127a1107877eae9577b45441cc278bc551d376e76e0a0ed151cda43055e7fa4a43f58945681d7f9f979abbf2fb3ca3501714217c5c93f25752c6c243e9c67f46	7.03882	7.54886	7.84069	8.82197	6.86027	6.17947	4.17294	5.81348	7.30314	3.41759	9.33744	2.87802	3.58218	5.62701	7.88739	6.52127	2.27883	2.73134	5.20117	8.20998	5.68692	7.51661	7.59584	6.53016	11.6801	6.99149	12.5568	8.82852	10.2081	5.10533	7.14086	7.64448	9.46744	8.83665	8.34913	9.34181	4.45211	11.642	8.2192	7.06464	8.0395	2.16716	4.57157	4.29444	10.6509	10.8118	3.70177	3.82278	4.54237
8bfc3d60e5f43e5723444017ecc80fd93277767d0a42751aaf639e3de25c2ab961798f530605ab5bc6066fd19a3deecf14b36c01a6cbedbce3a03ee546fe4120	7.64239	6.92721	7.24212	9.49556	6.85912	5.92681	3.97537	5.61265	6.38657	4.04102	8.70451	3.32679	3.80303	6.85187	7.66072	5.53669	3.14969	2.19454	4.34639	8.7359	6.28915	7.11012	8.06455	7.76802	12.1671	6.50455	10.8307	9.702	10.2065	5.50075	6.61036	7.48081	7.10109	8.60687	8.13942	8.83847	4.62069	11.7986	9.36668	4.9994	7.21908	1.31703	4.17254	2.97758	10.8128	10.5072	3.49262	3.64264	3.9591
1c6269aa774705350d321e4cdac6653eb172ed46d786589e34168c1846b1162cd95d111983fc64d7265d53af2200d175e5013997b6949562bab03df43f7bc2f6	6.64183	6.70054	7.63285	8.60591	6.53614	5.94559	4.25643	5.47129	7.556	3.37293	8.4456	3.40604	3.40034	6.63893	7.6145	6.26742	3.29199	2.47609	5.23794	8.25104	5.0815	6.47365	7.9525	6.30621	9.51492	6.14693	11.3388	6.97736	8.63987	4.9713	5.65321	6.68946	5.5544	7.93449	7.35642	8.76124	4.06301	10.8145	8.12474	4.29207	6.01269	1.06562	4.04927	3.0851	9.8827	10.5225	3.70673	3.22565	4.78466
99b83d8281818da74c107441817f0ee8e57aad50b3ba63cb3286ccf25133a6d663f150f5bc6ae1cfc159e17471e9b9ca52db0d1751371829cbe752ea4649eaaf	6.0503	6.78028	7.73606	8.65516	5.88834	5.53661	4.31214	5.8424	7.73281	3.70876	8.37428	2.04541	3.19734	5.73243	7.32162	5.77945	2.57708	2.74377	4.64107	7.86656	5.24538	6.55432	7.11779	7.14255	8.87978	6.20454	10.1431	8.38599	9.78624	7.33703	5.70961	6.28467	10.811	7.40114	7.61107	8.42535	3.91813	10.8175	6.23864	7.34759	5.8481	1.58452	3.45799	3.30286	10.3188	10.1866	4.04681	3.83673	3.59678
ac3660e525bed4d6d24e4fd59247c5b1c60cb2e2ed1d67490dca85008616f486af0d747f1f18759894820be7e99e5947978a47297358d434bba7fd3879c4a340	6.53185	7.20699	6.70209	7.94643	6.43838	4.94651	4.2357	5.95612	6.02438	6.43821	9.39808	3.72532	4.04249	5.7547	7.22608	8.92781	3.21951	2.24453	4.9347	8.39206	5.6871	5.8939	7.69565	6.24499	9.81197	5.92346	11.9075	7.2646	10.3076	5.26285	6.86787	6.86415	5.40556	8.6793	7.64037	7.99682	4.2789	11.0355	6.63413	4.2418	6.31018	1.25034	3.61517	3.62736	10.2785	10.4595	3.68437	3.52635	4.16405
09d6acd47e22998b82a7dbe663ce68e6d5e9f24aa13c5915db03c8a3f9e125992e351d3d77fd4aa2035b59368e2707c77d0bb97db0ed8762a518d19947698ff2	6.93381	6.71003	6.53274	10.0365	5.81933	6.00542	3.38429	5.26012	6.48528	4.36665	8.36139	2.78096	3.30565	5.65476	7.02671	6.9451	2.46049	2.72206	4.41194	9.39481	6.19209	5.96891	6.76245	5.63021	11.1514	6.32565	10.3627	6.67215	9.73599	5.32575	5.98421	7.24797	6.64525	7.70224	8.35105	8.59136	3.88468	11.6512	9.60443	4.90018	6.18098	0.78901	3.61001	3.73222	9.54687	10.2978	3.7728	2.81931	4.19091
c691b6ac434acd68d39c5f0f9ded2cd1fc32ab4ad5dee85e457da98141e3cf0e7f0cdd598cd0ee9b1769da7ae2e4a3f17ac4cfd547b447e1f8aef8e9e7a4adbf	8.04734	7.48583	7.55208	9.07703	7.34664	6.66228	4.07854	5.89699	6.52994	4.49537	9.22527	3.16987	4.5051	6.5995	7.84693	6.71439	2.20565	2.66824	5.06725	10.2957	6.47891	6.4764	7.81667	6.94597	10.0906	6.56102	11.953	7.98448	10.8342	3.74342	6.93637	7.05101	8.12628	9.21201	8.37246	9.28236	4.71298	11.4404	8.74142	5.48182	6.61842	1.74362	4.83489	4.60093	11.7993	11.4633	4.22877	4.48242	5.4457
7cae0a2a0c4ab8e87afb2820823d337b58c913cbd5a7191838ecae18ef0757ee159de64f7937d85b02629072654e718e6a1516864d343ae9966b93c0ad9ef960	6.84557	7.32255	7.21126	8.81905	6.58364	5.74995	3.96071	5.79336	6.67219	4.40944	9.31602	2.87267	4.36292	5.61832	7.10129	6.66415	4.27412	2.44472	4.47175	9.18508	5.44817	6.47685	8.14564	8.51384	10.1994	6.50706	10.1327	6.1577	9.57122	5.51145	12.7614	7.49516	5.64097	8.54985	7.96854	8.9604	4.33567	11.0424	8.03103	4.25434	6.54179	1.23625	3.86145	3.35409	10.9388	10.9819	3.65927	3.93703	3.42454
f6c9b9a4a4c0997aab7e01fc2e1d95ded25a31bb4656a142f4db49ae73c2d90518d53d76cdff2a76ad7b893c4738b26a4c88d418f74e0de3817e3bfbad6e7046	6.98306	7.11017	7.5252	10.1805	6.51367	6.5321	3.94464	5.48126	6.67462	3.39369	9.05807	3.41946	4.11826	6.05452	7.65189	6.44661	2.94065	2.6101	4.69647	10.109	6.52608	7.10871	8.87744	8.43481	10.755	7.37646	10.6567	7.63412	10.2253	5.90433	13.9418	7.39836	7.27083	8.12824	8.10393	9.15755	4.58748	12.2925	9.36124	5.26727	7.0157	1.74525	4.68053	3.69847	11.193	10.8069	4.14907	3.51068	2.97769
e17fdf1c69423b4a6e34ea4bb209a3f5fb2fcbf99a18f900f4b9668fe132e058bed6b9cbb8de39e367239ae4e6a30cd3fe43b8bf1dd7cd5bd93df2a8b26b158e	6.98903	7.00271	7.04633	9.75872	6.24317	5.36713	3.8937	5.44485	6.52995	3.10902	8.61095	3.36118	3.65722	5.74454	7.40996	5.34917	1.9442	3.03239	4.90015	9.29094	6.13489	6.76257	7.2055	6.10785	11.5981	6.43265	10.7867	8.35943	9.89881	6.08161	6.57574	7.39733	6.5041	7.25596	7.3071	8.77145	4.23241	11.8914	8.38589	4.50583	6.47905	1.19343	6.13546	3.10741	10.3421	10.4441	3.68217	3.74132	3.98489
54df97bc99aa7dd0371bd8416090d2331b65687b80c3e15763a7584f47f8ff72c23c9e548f193346321e1d85c530cc311fe432a2527c9e55645509a23e3356e5	6.42299	6.91176	7.35953	9.21436	6.57006	5.68495	3.70969	5.63999	6.89818	3.16427	8.40274	2.76573	3.4587	6.18854	7.27752	6.29526	2.24987	2.39221	4.38571	8.40966	5.37872	6.27836	7.0448	7.16447	10.1872	7.06191	12.4333	7.24815	9.9187	4.40141	6.72441	7.44191	7.54546	7.50708	6.84057	8.36574	3.78673	11.0765	7.66644	5.6033	6.09705	1.32525	4.04474	3.53766	8.83469	10.7954	3.50953	4.13337	3.02284
55a7b8d7d0041a55da01a60a30fe5cd0d15f945bf5981339bda6b36b0b6e39e48cf28b83836ab84aeb448d8ea2f2084288af05c6ce32675e4537214f4bda6c8c	6.51271	6.94128	6.49404	9.19786	6.1673	6.23019	4.41302	5.29781	7.03167	2.97303	8.39223	2.32054	3.20794	5.48877	7.37007	6.21215	2.59661	2.23643	4.13914	8.22235	5.06542	6.24717	7.44869	5.45856	10.2337	5.895	10.4322	6.1392	9.43242	4.0283	6.33798	6.20601	5.31374	7.57787	7.82393	8.18758	3.79484	10.9713	7.53129	3.80508	5.79933	0.82316	3.64626	2.77599	8.99754	10.5986	3.30719	3.23096	2.13625
aade99cee3520010bbd06da19734949f0a5b8e6b481501e4792fd9afa34da978371f4a1e3d09bd6a2bdac2873f0956e8098af42c01d682e75ea6a8e94d1f8273	6.00223	7.20967	7.50781	7.2203	5.73718	5.9178	3.7608	5.87149	6.45352	4.00115	8.64156	4.03471	3.37237	5.30642	7.32305	5.10432	2.2397	2.75225	4.33391	7.57944	4.88593	6.16502	8.29613	9.12872	8.36884	6.4396	12.649	6.62012	9.4402	6.03667	5.91971	6.68635	3.99651	7.261	6.95838	8.54508	4.21051	10.445	5.97622	5.01029	6.29786	1.32088	3.39566	3.26549	10.8687	10.8432	3.56369	3.5676	3.6955
f8968144b111b59a6a1387487f05f84f9eb4ddcb0af19b5ea935cea977ca87f7c80f21aa284b14683bd3b47588b0e44fdf301cba4fbd99e249feda0aebc3e989	7.15845	7.14306	7.37671	9.88021	6.7554	5.31664	4.09145	5.7662	6.80847	3.60359	8.73593	3.00197	3.63683	5.99846	7.44267	5.79906	2.52116	2.72438	4.77226	8.95687	6.67727	7.19147	7.62718	6.12105	11.1884	6.08449	10.3857	7.0528	10.5613	4.76782	6.76879	7.13331	6.51124	7.80054	8.72389	8.34556	4.11178	11.8827	8.98596	4.74457	6.12575	1.51347	3.92396	2.96037	9.69937	10.6252	3.61732	3.86012	3.33652
43e015ff644ded071445e8b38e2bff0163f9c60d3b34bab74fee499d461b9c591a21f61b61d92e1ba048ff94a2fc9319ac713bfb7bd23cc67ad785c5e9facb3a	6.88532	7.49678	7.22665	8.98975	7.10507	6.31057	3.92216	5.94482	6.56558	3.64759	9.27503	3.32174	4.2805	6.63131	7.89887	6.06383	4.37209	2.27289	5.42489	8.55073	5.70152	6.53288	8.37925	5.12931	12.307	6.15145	11.949	9.08258	9.57385	7.3156	7.87248	8.75355	8.15171	8.72334	7.81345	8.76144	4.76279	11.6081	8.0038	5.35737	6.46663	1.28252	3.7246	3.82266	10.9085	10.6316	3.897	4.54098	4.74604
8daf08f822532df6fa6b5f616b17e5ad4272d76dfa76c86d22c3c857fd86a4d2824fdf5fecd22f13373b640f6f9cb2cf6b8e21f307804f4c596852dd791ccfea	5.75894	6.59382	7.49008	8.37847	5.76492	5.91129	3.5682	5.0467	6.72018	4.88547	8.82932	3.20003	4.08602	6.22833	7.29882	7.57252	2.21939	2.51873	4.28028	7.71095	4.80235	6.47725	8.72195	6.24843	8.44235	6.13424	10.0733	6.62235	10.0166	6.41503	6.19531	6.5738	5.57359	7.62296	7.4319	8.90158	4.09058	10.9026	5.2957	4.33826	6.09204	1.21999	3.1741	2.92737	11.76	10.2501	3.77756	3.60294	3.44944
a0537bb3392abf7bbdd02686e3d3eab6265f1df9920a7b4b57e2fa47e31200488075b01420ef53cac7b093f6acc07a16c9b2fbdd43245ffebe755ed389aad9dd	7.38025	6.95419	7.21828	9.30658	6.20591	5.44999	3.46948	5.6777	7.26466	3.68856	8.66808	2.90454	4.56201	6.04164	7.01061	6.21965	2.7146	2.33103	6.65948	9.91333	6.29382	6.71506	8.2011	7.12721	11.9464	5.87093	10.7154	7.04114	9.46498	5.83115	6.47517	7.09517	9.01282	7.66605	8.44299	8.38553	4.08624	11.615	8.82863	6.21955	6.22671	1.5986	4.54497	3.068	10.3145	10.496	3.74095	3.79571	3.63617
128a0f7e9c2bd60d8168392c52280aec9155784fa56ee6ecd8fa785cb183349647fab8112537994db412276b1e4962ec339a2d2167e90d339261ec53965febf4	6.31733	6.95691	7.10991	9.22217	6.5037	6.10154	3.54832	5.60952	6.97065	3.90721	8.43359	2.49223	3.61648	5.50777	7.87039	6.48214	2.27616	2.68149	4.38277	8.90013	5.1426	6.87931	8.10825	7.2247	10.9407	6.96294	11.2539	8.57834	10.5027	5.55539	6.77825	6.93464	7.0084	8.08261	7.83381	8.07274	4.67209	10.9836	7.82147	4.39907	6.38932	1.31129	3.42914	3.64771	11.0682	10.1749	3.46487	3.83181	3.32879
1ed6da3098fbeec45ebdd9563d58ac6cf360a1d8da233586e85604d6e7e40ac46447754688ae0d19a21812122149325d4472368774d428ac9cdaaf1a25265a10	6.59102	6.4841	6.99283	8.95438	5.9174	5.33635	3.55943	5.45721	6.55878	4.39768	8.66861	3.448	3.78137	5.33079	6.5102	6.60042	2.25795	2.42762	4.05779	9.33484	6.21028	5.97525	7.4951	6.78364	10.2047	6.07219	10.8222	6.48928	10.7149	7.22416	5.6326	5.94784	5.49958	7.70486	7.81305	8.42978	3.82034	11.3615	8.14953	4.1011	7.1023	0.75176	3.49417	3.55582	10.81	10.24	3.38116	3.34628	4.2058
7e4c17dac528fd150076f6dc28ca331dfc3f2c442e45480f31699dc7fb0cd986cc33ca3c275ec05bc0b5327bbbb4af18a87b19da87831a0b1a04a1cb4c6c86e0	7.19937	6.97507	6.80051	8.42296	6.55401	6.25588	3.57436	5.14457	6.9533	3.74221	8.42395	2.75435	3.17492	5.59105	7.49769	5.9937	2.16365	2.72438	4.86842	8.58351	5.18708	6.48774	6.94533	6.40812	10.1588	5.64047	11.4155	6.86607	9.46749	4.13509	5.95983	6.71914	6.00926	7.41921	7.3796	8.08826	4.26024	10.9183	7.17602	4.72541	6.12414	1.18889	4.17959	3.64625	8.51681	10.8209	4.02424	4.14169	3.21113
2a103ad19cab721ff04f22debc208eeb1f2461c3992e2916a1669b37771d3df402477b66c3e1dc1a9cc0d09b256d07f134f396eaef6945bd5219609127ce2614	6.74244	7.35007	7.73546	9.77339	7.63765	6.47065	4.38251	5.59966	6.99754	4.79108	9.26857	3.10416	4.28389	6.25081	7.5617	6.84378	2.27825	2.85045	4.47145	10.3061	6.41407	6.8855	7.47655	6.90847	12.3632	6.4963	10.375	7.00014	11.1881	5.69949	6.68018	6.83523	7.54539	8.50194	8.32454	8.20139	4.71879	11.8477	9.47753	4.94271	6.85373	1.74028	4.06915	3.69329	11.2356	10.922	3.98276	4.06008	4.274
b195a36964e1280eeef00e1c7423ca6e7869d2e349d92dc2466ff89b2cebf29e48bf2d9fa4cb80a08c98a92c3f9992d181e2920c3b3cdfdcda3e0433602e6386	6.80743	7.24018	7.58566	9.80498	6.87568	5.81264	3.50274	5.48855	6.3212	3.44669	9.10798	3.117	4.41254	6.00056	7.60991	6.64295	2.89562	2.50755	6.57656	10.7327	6.22512	6.45207	8.39514	5.77958	11.2121	6.45319	13.5636	7.61265	10.8247	4.74311	8.19108	7.41518	6.54586	9.04807	7.69421	9.40813	4.68087	11.2468	7.79988	4.72238	7.11124	1.15627	4.22756	4.11057	11.3223	10.7004	3.43736	3.72736	3.30699
f220847d63a74d722ae4c0b498d7125638cb2f7bc1fdd9d79c4e25d37c8fd6204ef53eefdacb84336d31067d2d89765dff8040cfc9e6c50cef8843d1005956fe	6.07382	6.15372	7.01447	9.00894	6.79312	6.44917	3.39381	5.18092	7.09043	4.30604	8.17297	2.48885	3.23659	5.93224	7.07335	5.95242	2.28186	2.44995	5.68944	8.47627	5.17282	6.25982	7.69729	5.95336	9.87934	5.38446	10.2159	5.91695	9.89709	4.2311	6.86517	7.55533	6.99571	7.40819	7.47203	8.08159	3.8671	10.7501	7.04867	4.23004	5.49115	1.08679	4.2786	2.79746	8.84707	10.1901	3.61729	3.08644	5.39688
0e5de89b13726b6c05eaa098fe0c0dcbf8ddcbacc48f1f2756c632d13034b302f862636ddc24b8ed03b4eb60b8580327412c8d8816861b8309d3d900a1920bc1	6.6921	6.96806	7.81157	8.85445	6.39707	5.70862	3.75686	5.31451	7.32448	4.25718	8.00115	2.04756	3.31534	5.24642	7.15181	5.42317	2.05369	2.63454	4.84417	8.54102	5.08584	6.41824	8.24195	7.47542	11.8694	5.93522	10.1911	5.43711	9.08404	5.22479	5.57181	6.336	7.74759	6.5431	7.16682	7.62171	3.77674	11.0852	8.06885	4.77986	6.18991	0.92494	4.14227	2.78811	8.90145	9.9907	3.53408	3.16509	3.15775
8e506e971711ae88cd27d43c168569332111ed1e0f465d0e123b89c50ad7e86b7c1816d2a66b3e66e54f9184f69b3167aabbe4f8f02d89426cdd445029cfca85	6.16534	6.64522	7.98419	8.83979	5.94698	5.24963	3.63058	5.88932	6.35581	4.35271	8.50369	3.05177	3.54193	6.09415	8.2871	6.6254	3.99437	2.60541	4.79644	8.6757	5.22226	6.85174	8.58031	7.68533	10.2887	7.35821	10.7173	6.80347	9.97988	5.84809	6.63498	6.57974	6.30607	7.27661	6.5701	8.43832	4.20806	10.9723	7.95254	4.11573	6.21191	1.25287	3.31225	2.58365	10.5459	9.71395	3.26673	3.18537	3.69733
5f8c49dc9459a8c5c91c49c4b9edeee37501fe569e129e621846713ffbad111a8beef5b86fdfcdc526221f82ebaa17635a90d65f0427d1a643a99cc4960ed4be	5.90974	7.15279	7.32562	7.91988	6.09679	6.27934	4.3621	5.65757	7.59262	4.2068	8.78836	2.67062	4.05778	5.61635	6.94885	6.07856	2.08931	2.33014	5.59757	9.04576	4.75757	6.15853	7.36572	7.43117	9.96513	6.01246	11.6055	6.52061	11.0919	7.00499	6.80687	6.69953	6.68241	8.56145	6.75902	8.73759	4.21926	10.6819	6.63071	4.55307	6.04726	1.17575	4.21539	3.45042	10.566	10.8117	3.72243	3.67014	4.65866
995150da4fab5d61e3914ec44d36c3439aa90c262afcf6988779e08484e12004564674394e872ad394dc4d6e143854cd3836ad278ef37679af7bb4155d3351bd	8.13969	6.7628	6.84369	10.2957	6.49046	5.26949	3.47151	5.38133	6.83641	4.18473	8.19182	3.11778	4.77705	5.80464	7.09446	6.46645	2.011	2.57392	4.84381	11.0144	6.56971	5.92077	6.36627	6.89929	10.9387	5.4823	11.656	9.29725	9.55625	4.9285	7.5689	6.99385	8.29611	7.43633	9.36454	7.65018	3.75538	11.9495	9.56871	5.98965	6.26823	1.4634	3.61647	3.01805	9.14951	9.69745	2.71427	3.24762	3.68811
ccef413dea2c89f13b08dc6fca0da6bdc70dfab1e9c7f7df49b31f6e7f650fd958660731034a0f3a137bcad808f81719fc20a07b7dc9b39bfa1450ae4e8458ab	7.71593	7.19364	7.5305	9.81286	6.51549	5.60613	4.26958	5.64553	8.35724	3.52113	8.32373	3.21111	4.25843	9.1691	7.31695	6.01889	2.53572	2.96248	4.60307	10.6452	6.80476	7.10734	7.6991	6.59273	13.0275	7.96005	12.1361	7.68654	10.5746	5.35606	6.82762	7.20815	9.85255	7.76391	9.03581	8.58248	4.36575	12.0219	9.61025	7.47002	6.98419	2.68891	3.8318	3.31168	10.6674	10.5967	3.72376	3.56731	5.23444
dd45c20727c8a3d64acb51a23d81691891e4ed06fa99e090fc37d3a636030c468640289df2c9294afe930285a07e75105c11d8310d1b51841a9708c96f6d7922	6.60365	6.63895	7.05484	8.56508	6.32028	6.05679	3.37988	5.36839	6.49125	3.26087	8.71072	2.47508	3.42083	4.71366	6.92932	5.2439	1.87417	2.28942	4.91992	9.5551	5.51689	6.16779	7.78902	7.46766	10.1552	6.16956	10.7808	6.83844	9.80615	4.90567	6.04791	6.17626	8.38883	7.17693	7.32444	8.81605	3.96842	10.6365	7.88671	5.62144	6.35791	1.35991	3.5087	3.53901	10.3737	10.509	3.62667	3.26956	4.16956
93e7cb8dd452ac15a0c69d177a6752f8060f21e40465a3caf59f7f3e20afa16db7e8c7f0e70cb145500ca2bbed245d20ca6ff20dee9a842ab1b9044e6eab6359	6.73586	7.34657	7.03663	8.73562	6.45975	6.40257	4.35695	6.10256	7.24823	4.25962	9.18445	3.7455	3.79236	6.12603	7.31308	6.21311	2.43938	3.00859	5.82541	9.27401	5.40402	6.42531	9.6808	7.17145	10.4752	6.08629	10.0078	6.82073	10.8342	6.47337	6.16771	6.68771	5.8967	7.86371	7.48501	9.04717	4.63215	11.1471	7.65786	4.78959	6.29439	1.39155	4.5298	3.74813	10.9185	11.1119	4.28044	4.06948	4.17751
e028647ebe65c898722396405ec180ad8b9183a41ee3d5c4dbc1ca805052c04464704b1d7c96318d883ed73845982867cb34e6b95551f4e08374f68d2b16d1b6	7.02919	7.08699	8.1732	8.59544	6.76602	5.81539	3.09386	5.82401	7.67126	4.43463	8.91947	2.91109	3.87977	5.71447	7.22976	6.83054	2.74421	2.96631	5.22452	8.46952	5.48811	6.85572	8.50694	7.34052	10.8187	5.83661	11.2928	6.59246	11.1029	5.12177	6.47239	7.04476	7.67153	7.9087	7.55495	8.50079	4.52414	11.2532	7.48023	5.32972	6.07977	1.41428	4.13274	3.16556	10.5625	10.3872	3.61064	3.5078	3.95608
cf4b52b7d286af081f8f62399eb7f2ddd84f568d3b5f5b67f8e3dee0da6e481efe75946cd838e3262a167ffbccd4407c63cfc57c8b9695c388591a69c813f865	6.61042	7.47358	7.76112	9.67764	6.91474	5.63079	3.7427	5.42683	6.88895	3.62809	8.84043	3.09993	4.01037	6.0686	7.90549	6.53182	2.31904	2.56305	4.37132	9.3451	5.79617	7.12518	8.59705	7.59379	11.0297	6.01347	10.6536	6.31448	10.5239	5.00279	7.73294	7.99165	6.11467	8.00551	7.92838	8.64408	4.07896	11.5705	8.56774	4.64889	6.69542	1.09974	4.38492	3.33371	10.2955	10.7013	3.39665	3.81887	3.90067
7c57c6eb47aa8c62aded825ecd74b0987191e423305373144b5d3be48bffc5e4bfb6f29e6d961b9de117e0082fad8b20ae6392e5397bbb97721122142f8fdbbe	6.77764	7.23727	7.00075	8.19447	6.11671	6.64944	3.93863	5.68013	7.01071	3.37392	8.60805	2.82453	3.71644	5.78929	7.19648	6.2436	2.54265	2.95421	4.5772	8.43418	5.16595	7.13792	7.42515	7.31843	9.9808	6.77714	9.83648	6.33992	9.71618	5.64335	6.09643	6.60051	10.2024	8.12859	7.46913	8.2014	4.2177	10.7747	7.41857	6.8995	5.99194	1.58141	3.16892	3.05515	10.3428	10.5787	4.02054	3.45832	3.30791
cacfd9425b7edd6edf5413b76a41d1e43a3b88db43bcaee5b6c9ddd3a4c6cf8e379d979a71b27e5df9555fd65f5fd3350631cb2209471dc588e6e6cb60e83f83	5.49136	6.48507	6.62861	7.47653	5.87849	5.27847	4.01083	5.19094	7.02695	5.7074	8.3546	3.29885	3.44686	5.25522	7.03473	7.48827	2.66471	2.40822	4.65468	7.27794	4.8554	5.79771	6.70069	6.31126	8.1639	5.62258	10.1145	5.50028	9.68866	5.89105	5.06375	5.63309	7.98124	7.45152	6.75361	7.75806	3.71609	10.0104	5.88155	4.74959	5.71584	1.17803	3.30917	2.95868	8.71232	10.2439	3.32506	3.61228	3.86834
be650d567bc8e0d314213fb2ae137c0a15c46315744a26a0fe699d6fcc57cf311b9de65112c6b550c4b61223c26ac87539cedd62ca0f7e3ce3b69575b26827d7	6.34439	6.8051	7.98922	9.33966	6.06142	5.93893	4.09554	5.49393	6.79382	5.65522	8.78405	2.84851	3.95648	6.73929	7.77528	7.82803	3.03171	2.81547	5.99258	8.94461	6.0522	6.80838	7.95203	6.89671	10.9579	6.80433	10.703	7.12683	11.0337	5.583	6.27998	6.9487	9.33441	7.2126	8.70891	8.62488	4.75955	11.5216	8.2363	6.13727	5.9572	1.73564	3.42396	2.99082	10.1607	10.7888	3.58784	4.32075	3.32615
e8d19da8b1da6f6b5abc8c4b8e102714de3f2800d2d640fdd6635826723e148de42c015bd4eefb3b70acbf28a9aaa60f7d47cb63d64aa68ac270a49324a8ac92	6.26792	7.0213	8.09156	9.50969	6.76939	6.57404	3.96082	6.20674	7.75552	3.59368	8.713	2.80747	4.13799	6.55847	7.98402	6.41867	2.33729	2.56541	5.03248	8.37553	4.97909	6.00021	7.6368	8.37565	10.144	7.12076	10.2629	7.41164	11.0523	5.71745	6.13691	6.80763	6.09939	7.84361	7.18755	7.94273	4.49404	11.0951	5.93221	4.11999	5.83631	0.98261	4.29273	2.91884	10.4144	9.96217	3.8506	3.48033	5.25191
986f1ac13f7aedf6eb0ad775a1679ceab1066594370bb5571dd6da6487d35541849a16d098e007a20ba012a2ae84ccba80386c4d4bb552c0e6dfc3f44ccc5a7f	8.11894	7.08359	7.18846	10.1161	6.2733	6.22021	3.80086	6.06871	7.10319	4.64324	9.0258	4.59887	4.85747	7.10905	6.92787	7.63622	2.95723	2.65948	4.10491	10.216	6.83115	6.98129	7.27513	7.07056	11.7924	6.1963	11.9415	10.2212	9.74648	6.16045	7.85945	8.13931	8.12295	8.82065	9.98923	9.02077	4.37812	11.9934	9.76395	5.33005	7.54391	1.34458	3.68008	3.69296	10.887	10.627	3.89223	4.16053	4.59054
52d64bb6fb10514388106889f708f3b46c4041ccb1e593681eaf20bcc8559596739966421b091fde355b73350767f424cabcab40f0b88eba9684e4546c7503e0	6.54279	6.85706	7.36429	9.97119	6.14931	5.81312	3.92535	5.63654	6.63944	4.42329	8.89231	2.73791	3.74257	5.41654	7.10978	6.47137	2.6917	2.38818	6.43028	9.2295	6.75357	5.82379	7.0935	6.68608	10.7047	7.27336	10.8914	7.34969	9.72956	6.12989	6.52064	7.15303	10.4287	8.51451	7.98634	8.26299	4.37049	11.6136	8.79691	8.51966	6.58744	2.40727	3.60903	3.28385	10.8973	9.91848	3.71004	3.44261	4.35214
4f1affdf9d1b25d90b59f5ce260ca986be824ea6586281a2006bb8df1e4ab1a5524ac8c47c19886d5f0617a72e92f968553159d754de5c3fe6a7d3ec42e0edfe	6.2567	7.35682	7.32055	8.49768	6.38539	5.71554	3.75797	5.55273	7.03435	4.34848	8.87707	2.80248	4.0487	5.76201	7.1488	6.60789	2.61331	2.61648	4.99481	8.73648	5.23723	6.93183	7.40037	7.33158	9.24661	6.24432	11.6944	6.85786	10.2904	5.20089	5.79831	6.59429	6.16952	8.60499	7.72002	8.59605	4.57567	10.8145	7.33787	5.5094	6.34999	1.28707	3.47972	3.08962	9.83496	10.8582	3.71662	4.05006	2.98843
6402a306c5852f1fed0faf0454ba0ca0cca5776afb7467510807491471e7397e3289c0236ff230a041d91e5274f88078a45e669ed4ede151430bb7f44fe1a0f6	6.5104	6.95615	8.31237	9.57185	6.74244	5.3411	3.94725	5.56928	6.50499	3.85184	8.65934	3.45756	4.41062	6.02512	7.63928	6.295	2.57024	2.83455	4.25677	9.48747	5.95015	7.33534	7.75378	8.47616	10.3399	7.44685	11.4561	7.13891	9.68308	5.40425	7.13684	6.7408	10.0665	8.70753	8.19374	8.3311	4.03941	11.3077	8.06667	7.11936	6.1598	1.38793	3.76716	3.0272	10.877	10.4538	3.89882	4.29876	4.25766
99298e25885e970bcaae78701376f5b8a4499b5a2e0df064323a7ba69ae1245352e06d29aee0365b5186df1988a34442ad16f3ee9125da23288651cde500c3bf	7.03852	6.47462	6.57545	8.91866	6.19563	6.02172	3.68343	5.07085	6.53926	6.40062	8.4407	3.18034	3.62189	5.71462	6.84338	8.98104	3.39246	2.49581	5.35478	8.83856	5.89258	5.4429	7.73164	5.64511	11.0776	4.95689	10.4582	8.29383	9.5079	5.65523	6.89973	7.00232	6.61841	7.86984	7.81401	8.97221	3.84927	11.194	8.11529	4.6954	6.66632	1.19357	3.32119	3.34368	10.8081	10.3593	4.09656	3.91369	3.8163
9f138cee2872fbb90c85d16434c408e1e7902ed090823dc0db5ba3c7cc0a61093d995634306b5ef00e8d32aa5bcc3300f3294c596df8b43e0e7d5360085114ee	7.44321	6.98149	7.28099	9.32269	6.36365	5.56288	3.9304	5.51601	7.11865	3.92228	8.95954	3.83869	4.09869	5.79842	7.21827	6.35514	2.44717	2.67405	4.64784	9.3159	6.06784	6.86957	8.2454	8.70658	10.2456	7.12221	11.668	8.257	9.9882	6.88343	5.93999	6.19613	6.65328	8.73927	8.87626	9.43211	4.26476	11.4437	8.12611	4.5394	8.17758	1.26307	4.14204	3.91107	11.4651	10.3875	3.87157	3.8155	4.06825
64bd5ab438e80e3cb551f74f3c66f0c24b4f52c604157099c3132e6c32ddad599011e252743d56be0dbbd43497d7d85ada447660ae0dca6d6ad908918b2eb0f9	6.47275	6.88397	7.24792	8.98464	6.31548	5.68097	3.78086	5.83454	6.84203	6.10592	9.06119	3.50548	3.64088	5.47387	7.25809	9.3309	3.60164	2.64025	4.91198	7.45444	5.78714	6.60089	6.95401	6.87537	9.75874	5.61861	11.2627	6.61224	10.0122	4.68661	5.98925	7.12135	6.23742	8.24286	7.34628	8.33965	4.76909	10.2621	5.95065	4.47614	6.01156	2.00732	4.45576	3.32827	11.286	10.4903	3.65937	3.44154	2.98685
f7a3837ae964924019e4384f6f8d07d0e85fd996ada1871542c44f6d1f13400091b4d9ef16603a24bfcca4f3a0a76f871d6530cebc543cbdca90d28a7328aebd	6.69619	6.90009	7.59243	9.23489	6.02728	5.40626	3.8738	5.78949	6.92693	4.65805	9.20783	4.81017	3.79222	5.39827	7.40496	7.63671	2.49783	2.37828	5.41151	9.39976	6.19498	5.97231	7.58126	6.22909	10.4748	6.21018	10.639	7.67939	10.1174	6.14678	5.98087	6.08205	8.18178	8.36883	8.03264	8.46727	4.03393	11.0736	8.24626	5.82482	6.34841	1.47317	3.67188	3.187	10.7486	10.2905	3.7645	3.71659	3.62766
54579f4a9b43b9fdf2e32e04704a86d889626e4c56052b5f8341bead89ef3d2b9a116b41c9c3e652484665eba8006ab91e13ca44e64f5007e35e19be06b5cb5f	6.21359	6.64341	7.85341	8.93128	6.00831	6.24552	3.97702	5.24845	7.19403	3.74923	8.5502	2.71543	3.74564	5.12067	7.75953	6.98731	2.80164	2.66884	4.37857	8.84815	5.79145	6.50888	7.65523	7.24503	11.2574	5.95876	9.67284	6.48833	10.8191	5.73895	6.88319	7.21051	5.65012	7.28831	7.66281	8.26165	4.46511	11.1016	7.0427	4.1134	6.24275	1.35016	2.74113	2.84366	11.341	10.1442	3.69359	3.28223	3.29435
5dd63a29b3d04df60d711c6e37875d89244544dd4f2d00a81451b5ee365e87e97858c454c982bfda71e99f967f0688e1f801c3d6ba392d92d2ff2412ab9d5bb8	6.48379	7.07337	6.98271	9.31638	6.81487	6.75771	4.49467	5.62901	6.90473	5.36557	9.08219	4.78136	4.53334	6.41738	7.6861	7.81039	2.83417	2.71229	5.21264	10.0417	5.48297	6.37603	6.96783	6.30593	11.5274	6.25362	12.1497	6.04882	9.5732	6.81955	6.21504	9.17957	6.11054	8.90744	7.99741	7.96144	4.74665	11.1671	8.49524	4.49536	6.42904	1.22473	3.85343	3.4009	10.8015	10.9209	3.79592	3.80668	3.24766
1cbdc81774b90b45fe162105910241b1a25c31770081172ad31360e8f4428392a28e00aaa5d84e1d2888c54043b1c378d0cfd6fcc80d00fb4abfc03d1e4acf08	6.4674	6.66183	7.20489	9.91281	7.21042	6.05493	3.57404	5.55717	6.90089	3.75583	8.8758	2.98154	3.73408	5.7435	7.32973	6.00349	2.55308	2.73413	5.32554	9.76214	6.62549	6.9912	7.11669	6.1585	10.989	5.78089	10.2674	6.33319	11.0271	5.56668	6.32888	6.76747	6.40248	7.71138	8.08115	8.36291	3.94679	11.5148	9.23407	4.78623	6.2877	1.31743	3.45395	3.01641	9.98159	10.6678	3.54598	3.75951	3.44475
ad153afb6adb6db4dd17de1b8c138f22a8962203c5a389bc3e1edb5a3c3d3f4909d5517a35e3c626e465105c297170bd9cd5c28b0bf2a47987424bf9d2fb8eaa	6.26833	6.80408	7.09185	8.08654	6.09812	5.70181	4.07897	5.70923	7.01879	4.70834	8.61029	2.92907	4.51764	5.20276	6.90419	6.638	2.23259	2.58887	4.6834	9.69686	4.64012	5.64413	6.72122	6.45376	9.12676	6.19559	10.5766	5.17145	9.81036	4.89584	5.33233	6.04569	6.73985	7.56409	7.26436	7.83792	4.05203	10.9138	6.63585	4.60416	5.91219	1.18037	4.0154	2.95522	8.96351	10.4341	3.41404	3.62901	3.55605
6761b8f637d65562c98626b543137ea3810cf8684dbc3688461825e8e1cc5f12442d0622e01c6e842c1c8d250a4008ab6a1c0d2cc2e5c1aa64f7d619e80ce132	6.95454	7.12049	7.10448	9.32486	6.90935	5.89988	3.95253	6.45938	6.78257	6.41616	8.90798	3.2013	4.5099	5.28937	7.55621	10.4061	3.32757	2.47848	4.19786	9.62561	6.65746	6.68595	7.12749	6.04338	10.7045	6.65458	11.2656	6.84657	10.3061	6.85126	6.65188	6.8751	6.51947	8.03302	7.64937	8.20457	4.1994	11.3762	7.65908	4.56828	6.88275	1.47791	3.30434	3.43286	10.3173	10.1508	3.74345	3.53013	5.11022
199be352095c43887cca6b2408a4abaf3e9566089eab5d08ef515923b2a3e095aab66caa294a64e1cac260454fe6015b868d9777a0f262922d53bde78a6e5a89	6.454	7.23303	6.96602	9.96435	6.79568	6.37317	4.59703	5.85647	6.84883	4.14049	8.74732	3.17331	3.50791	6.26995	7.40346	6.08828	2.28111	2.79762	4.89993	8.76013	5.94874	6.06565	7.2682	6.60378	11.068	5.59191	12.9175	9.4825	10.2144	5.50676	6.00213	6.35993	6.32368	8.39651	8.14233	8.07097	3.89658	11.3772	8.11008	4.54493	6.096	1.13568	4.22684	3.56331	10.1958	10.7754	3.79854	3.9434	3.88879
17353ffb9a480fed0d9328beb787383dbc2e980cc1729c790904421a241db08bc244fce3a33059ef718d6b92785837df3b22d8acfefe2bafd46ba266ccc9d00a	6.6956	6.95263	7.73257	9.27644	6.78636	6.31084	4.11209	5.77593	6.26884	4.77817	8.80427	2.27777	3.98878	5.82281	7.19065	7.13082	2.83179	2.41534	5.08125	9.475	6.05823	6.18274	7.63864	7.90773	9.5375	5.77947	11.3439	8.24877	10.7001	4.3229	6.30229	6.52951	6.85167	8.16167	8.0534	8.66356	4.09368	11.573	8.15043	4.90554	6.45797	1.32191	4.39308	3.53852	10.2769	10.7928	3.79139	3.87178	3.70485
ef703be902ed8b9a327ddc9573a1d1aa489500e35e7cdaf984e59d0cf7429f042481e24adb78fbe5ee0a96ee14e81a7caa7e23592c2486631bc760f0719eb8bf	5.87356	7.12122	6.87177	9.09243	5.83963	5.18362	3.99598	5.89921	7.29565	3.68416	8.55041	3.01637	4.44114	5.46842	7.30044	6.02664	2.35518	2.64257	5.52423	10.1723	5.13103	5.45084	7.22969	6.64194	9.96336	5.80832	11.0663	6.90979	10.3099	6.59097	6.27956	6.58065	10.9706	8.43282	7.57559	7.78335	4.02194	10.9537	7.98263	7.44977	6.19341	1.55764	3.92219	3.34109	8.8296	10.3978	3.79573	4.14358	3.80003
df0bb7ccaf5929302930c2bcf9cfc68fd5e39426b257247c1ddbcfc81c09ad22f4eb93df8be3c0e7af3ce0c923beb1711ff0b730b8ba934742015d1f2236d8ac	5.97579	6.6947	6.5602	9.40455	6.56577	5.55197	3.86709	5.38186	6.52411	5.28522	8.53252	3.03586	3.5708	6.05362	6.97425	6.60149	2.56337	2.20118	4.76991	8.15584	5.39855	6.28959	7.2516	6.90908	9.76254	5.65387	10.2961	5.70223	9.52863	6.49773	6.21976	6.76268	5.4804	7.5258	7.53487	8.07763	3.91433	10.9458	7.53866	4.03015	6.01778	1.24618	3.71217	3.36697	10.4197	10.5876	3.84297	3.40713	3.83149
2a3ae10b3faf1739cc5f066bb711b559d1b49ec61cb9e04ea97aab815fb459662b7bdab78a4669966e6fcf10ac93af33ef3397f259fe1cd9aad3cd15e226b61e	6.1978	7.27613	7.70335	7.76404	6.67307	5.82464	4.25466	6.12959	6.6661	3.58874	9.1797	2.85415	4.32925	5.62257	7.25833	6.20186	2.35174	2.75895	5.95432	9.60942	5.0906	6.09134	9.03326	7.39981	9.87578	5.75736	10.5397	7.21217	10.6889	5.37054	6.36744	7.28179	5.73247	7.78762	7.4886	8.56556	4.69311	10.9861	7.14337	4.40669	5.89282	1.19923	3.42142	3.00971	10.0181	11.0489	4.11741	4.01252	4.83748
692ca6e7952296ecb8878707468b62f9b95cd9fb3f6f0d62a6037602d0121924dfa9ce0e351858af08f13b146fb18cc27675ce6a3f751a57c6bbc71a32ed3e68	5.70599	6.86869	6.77242	7.11073	6.04471	5.18385	3.85363	5.67755	6.71643	3.81123	8.67414	3.30621	3.75731	5.80279	7.31066	6.3687	3.11116	2.33351	4.76545	5.36275	3.9553	5.60917	7.82439	6.48995	7.55576	5.95196	11.2774	6.64113	9.29032	4.83763	5.28342	6.04107	4.09524	6.90632	6.52548	8.38249	3.65341	9.65377	2.8228	3.84408	5.84575	1.01875	3.17867	2.64088	9.57461	10.6774	3.23457	3.21043	3.55453
0df0bc870a61f76f1931f25914b5c1c895adf315d6ef0c87ab88df4bab4e96661095bdad472986a72f7509442b6a4c34d1a5d9f8a5dd3ceab10c24c62fe0fd19	6.82507	7.49799	7.24938	9.27499	6.95714	6.29987	3.73066	6.01827	6.51111	2.94566	9.30522	3.03407	3.81873	6.1051	7.64793	5.09377	2.00928	2.45144	5.94772	8.79749	5.45764	6.80229	7.32642	7.34556	11.2097	7.11313	11.5762	8.14351	10.4885	5.0114	7.33453	7.44627	8.86568	9.31249	8.28764	8.66641	4.17786	11.8553	8.37385	6.10434	6.66451	1.38225	4.2411	3.78087	10.887	10.7822	3.53743	3.95868	3.28472
cca2c12c71fcf2012df04f78b254da18efcc357bd91773771749846ca8cdfd0452224475f6630663115db02a5ae1cb3fcfb8e095a164d499767ad05aa89b8e3b	7.0245	6.59725	6.96712	9.4955	5.99096	5.3424	4.01606	5.63211	6.57493	4.57812	8.78405	3.04085	3.84874	5.76025	7.08395	6.08597	2.56641	2.50543	4.69717	8.60209	6.11912	5.77296	7.2085	6.93449	10.7568	4.93494	9.50125	6.1188	9.67319	6.27523	6.17489	7.10633	8.13995	8.50988	7.46046	7.83771	4.20897	11.3741	8.39353	5.60532	6.17027	1.13352	3.40391	2.83222	10.246	10.4154	3.34044	3.36508	4.03835
da1c0df1a9d1fdb637bd2fdc8d64498c65bb8651d6da16065025920ee4cd88279a70e9bb973563d6621b7fc86325b5eea3ccf31c5ecd4c895f5b6ffe2e10de22	6.08395	7.06145	7.37722	8.28161	6.03441	5.28123	3.88478	5.72811	6.76222	4.92589	8.69494	3.87618	3.87873	5.29515	7.23979	7.41837	2.5592	2.62155	5.13296	8.47735	5.08565	5.74045	7.66194	7.21876	9.83196	6.25486	10.6982	10.243	10.2889	7.2723	6.02273	6.38386	5.81602	7.59812	6.96275	8.32643	4.34748	10.7988	7.40167	4.25806	6.25115	1.03005	3.77335	3.48772	11.1363	10.4972	3.97595	4.30247	3.43125
66d40e3b4cdb3a3a4db98b6b0c68664903d01ca38683254ba4c0225065e4228b94188b67ebbfdba0302c86ad613241c489eb9ead55183ce20f16f1b123176053	6.1384	6.95647	8.69662	8.7198	6.99008	5.92137	3.70924	5.64063	6.3464	3.91279	8.78579	3.53475	3.65197	6.81999	7.40513	6.65139	2.42004	2.78799	5.02969	8.74062	5.35497	5.65248	7.25779	6.73933	10.1579	9.14817	10.4437	8.09626	10.6178	6.4199	5.32052	6.24246	8.21989	8.18102	7.36191	8.80414	3.84011	11.2051	7.74925	5.8263	6.07869	1.87898	3.42169	2.81055	9.28921	10.3673	4.55709	3.55719	3.48504
c38fd40ba578cb411162e96abc88028287a0f945021bef28743f0b5cb5924ba923a4b211c70eabdf8a8c6ccd02d14de1ae273094f0eb5558b1855f8af9e59f37	7.01896	6.97943	7.36126	10.1293	6.37689	5.51791	4.17881	5.86365	6.59146	5.04316	8.78081	2.73147	4.0412	6.80509	7.35951	6.44384	2.69572	2.41315	4.35522	10.4292	5.8073	6.40814	7.30227	7.09241	10.6186	6.11226	10.7213	7.52098	10.0243	7.32457	6.59191	7.86015	7.20489	8.42704	8.25731	9.01509	4.39372	11.5865	8.81207	4.67216	6.61551	1.06301	4.51293	3.49268	9.8869	10.6053	3.95693	3.61837	4.24825
d4e3ab19c7e570ad0be18995f2d521dbb135327e60dd5d8338fa3a0b256b9e0b7e5bcbb5bc78f4a6372582b3ca4cdbf6f9acacd9f8f3e0de1197bc04e13b22cf	6.62071	6.98781	7.32227	8.82693	5.80444	5.21597	4.08151	5.59604	7.05882	4.43007	8.90276	2.53588	4.10657	5.30396	7.1646	7.13245	2.19458	2.49634	4.19744	8.6145	5.65138	5.88019	7.10599	6.7225	10.2935	5.84791	11.9726	8.38697	10.5503	5.28051	6.35251	7.4934	5.79442	7.1982	7.42784	7.83296	4.21835	11.1561	7.79488	4.43325	6.2776	1.24103	3.50884	2.96821	10.294	10.6976	3.69127	3.78735	3.67282
25e0a4f38ae927ff0606e301ee64f6faa1027f018ab29ba2edf0da0717b2c0dc1d3a8400509536cc88a4e30d87dcda2c203960507074bc385d1e521df753e4b2	6.56842	7.84636	6.65065	7.93846	7.63837	6.57347	4.43227	5.86211	6.62415	4.52483	9.3148	3.45602	3.07035	6.23434	7.27752	6.6731	2.85967	2.48739	6.12697	7.31375	5.37335	6.11589	7.7185	8.84604	10.0155	6.42841	12.8331	9.32199	10.9459	6.19603	7.63682	8.40869	5.60316	8.38297	8.10588	9.62538	4.83927	11.1922	7.56175	4.79531	7.13573	1.58686	4.39226	4.55462	12.6513	11.4309	4.24884	4.29616	3.16727
477244ce36b080db621b6accb152c9eb56218d8f4d1cca93ed27c37db0d4be713f0c546621b1d4ca29fe7c30f6379966745337fe8c617a45c35802531f07d391	6.69721	7.23596	7.63577	9.26293	6.67966	6.5532	3.89555	5.35666	7.16667	4.19261	9.03754	3.572	4.19201	5.70373	7.35233	7.16335	2.81187	2.6508	4.55372	9.28208	6.29666	6.2358	7.72987	7.31496	11.574	6.29252	11.5342	6.70202	10.8382	4.71764	6.47632	7.19639	6.90392	7.98179	8.13951	8.62463	4.51678	10.9761	9.16667	4.76556	6.4331	1.25129	3.18563	3.63048	11.3071	10.7922	3.92017	4.19195	4.25145
f007eabef5074b3b4453dfcdcef95b7390d9af350d902cbc9a66f4d8c35a76e96edb88ef79b14a6e4b7dd527e82547933767678d5efb6466586d716d1aac9bc3	5.58524	6.90388	7.65242	7.89713	6.17494	5.83755	4.16569	5.68632	7.2838	4.47215	8.6742	2.9587	3.32229	6.09333	7.73511	7.00792	2.96196	2.72923	4.69768	7.45501	4.0167	6.83962	8.23182	7.01632	9.85252	5.88683	10.1826	6.25976	10.0382	6.79558	5.36266	6.58515	6.16641	7.47884	6.92054	8.05916	3.82421	10.146	6.15609	4.43644	5.92896	1.31177	3.48985	2.66435	10.1411	10.9005	3.52102	3.79258	4.2157
a5e4cbee576949ddbdb4d022ac9037791df540d2d7847e405dabe35bcb3322796938c2a0bb78ce1dec35657f67b2d148e58d3dc425ecae0735f00199fb09ae44	6.1409	7.0642	7.14325	9.02433	6.39144	5.87522	4.4272	5.68603	6.90126	4.17817	9.07322	2.98101	3.72417	5.34612	7.28759	7.29305	2.69062	2.63717	4.86842	7.90139	4.71189	6.59235	7.10152	5.80401	11.4466	5.90343	10.1709	5.49844	10.0205	5.72774	6.29356	6.85554	7.17479	8.32007	7.51455	7.98737	4.11994	10.8643	7.34553	4.53558	6.21529	1.45297	4.05758	3.37894	11.0464	10.9589	3.58302	4.28642	2.88952
eb4ea293094cb9dfc1f2e4091f3f39d4757844e8361fbd3deb08ec3eac5799e240d69265817fe56f1823b71e916d4cd14ab7ca7dcffadbfcec0043a2f5500256	6.09918	7.04765	8.00247	8.92396	6.42464	5.89613	3.87283	5.85193	7.41688	4.12244	8.94903	4.47555	4.13274	5.6308	7.43402	7.23275	2.54566	2.65578	4.87421	8.87163	5.63798	6.79985	9.0278	6.86086	9.51849	5.85285	11.6231	8.87489	11.2969	5.11294	6.7578	7.35098	7.92017	7.78835	7.99058	8.5404	4.14666	11.5887	8.28261	5.40113	6.28908	1.2739	3.32066	3.13759	11.4751	10.077	3.452	3.52537	3.56072
59dac2d6051dcfb0991aaf41e01e222aff977b00c61ce8ebc70ce41dd2ec1ba8944632ba35d8fc240687180bbd4eff166ed2b4aa3066200983d8a4f4723c3db3	7.23185	6.78473	8.01232	9.5757	6.99777	5.69515	3.73746	5.57096	6.93466	3.20319	8.48663	2.81439	3.90107	6.1496	7.78474	6.44934	2.30191	2.82965	4.86842	10.1325	6.11875	7.24067	7.56618	8.16351	11.2739	6.23834	10.9825	6.52011	11.8516	5.40436	6.83435	6.52604	9.46502	7.79356	7.85795	8.98102	4.35165	12.0865	9.48894	6.21522	6.56205	1.53469	3.62021	3.2495	11.4135	10.3015	3.56625	3.38929	3.37133
b554913adba0c6eaba779e279096b008c0ea8387f327ebee250e18524608229b21e2b6407d14d8bcd4a276444aed4fd8b463997d94d44baac88a5963dcb27f4f	6.71471	6.77944	7.37276	9.11919	6.36104	6.4098	3.81285	5.44659	6.95397	5.98681	8.54653	2.76501	3.86736	5.98067	7.32182	9.26157	4.53678	2.62657	4.91676	8.81043	5.91104	6.83471	7.20324	6.68106	11.101	6.3744	10.2362	7.00842	9.6662	4.69592	6.90681	7.0278	8.38416	7.24158	7.75318	8.03022	4.4106	10.9486	8.01916	5.34047	6.28251	1.48966	4.13272	2.93055	10.9569	10.6279	4.18035	3.53833	3.74667
45eabe8e1a2a6ea077c53c0834998b2bc2edd12efed72bd58d5473d698bc4bbeb9fe2200cfd4d19f8cd13f27fe279f483badf50d70fd2b5c4ed0a0505f07fad2	6.47272	6.98244	7.78194	9.32383	7.14781	5.7962	4.17718	5.94756	6.80957	4.54752	8.42002	4.41768	3.4784	5.91098	6.59841	6.52908	2.26937	2.74822	4.6592	8.60315	5.50988	6.98666	7.89261	6.85215	11.9039	5.66981	9.8153	7.36534	10.4832	4.92562	6.30701	6.8188	7.18023	8.81774	8.33043	8.26406	4.29294	11.0108	7.86033	4.83092	5.98206	1.35698	3.84545	2.66737	9.73836	9.62008	3.13004	3.23658	2.69786
4167118e36bcf0da0162369c9283e764048e1824b493bf7e6d4b5834b3c0278fdf7b04d8e9463fbe3caedf72cc435d3c6550f0c6ce06776388821d3335fa7059	6.72352	7.07402	8.09595	9.22785	6.87057	5.36116	3.6523	5.42391	6.93087	2.82813	8.08549	2.38913	3.49179	5.49447	7.13576	6.06809	2.19277	2.39339	5.59053	8.2929	5.55247	6.38079	7.05411	5.71444	12.1914	7.16982	11.35	6.77024	9.64643	4.61998	6.49976	6.81515	8.68133	7.68389	8.32398	8.53844	4.3673	11.3784	8.73883	6.06541	6.82912	1.18693	3.30306	3.15909	9.97306	10.5457	3.79612	3.56063	3.51536
9c0874183bf46657b0a196d5d5169087e4a75910edb51f369ae99b242ecd72b2534249d0cd100efea5c620e06e01251c686a7bb20415d3207c7a6d848ffc8a60	6.42304	7.19131	7.16077	9.41265	6.9645	6.79654	4.24591	6.08858	6.33394	4.62816	9.11383	2.74218	3.60271	6.18726	7.15043	7.09078	2.78598	2.73661	5.20932	8.80784	4.86065	6.57074	7.58706	8.01948	11.1782	5.14573	12.4904	6.82719	10.3439	4.76423	6.08094	7.00829	7.22884	8.39281	7.68704	8.80889	4.17182	10.8145	7.67713	4.44794	6.63979	1.4329	4.00545	3.64936	11.1504	11.1409	4.14677	3.82249	5.12077
2f871e2f25e5dae6ad8edf7f75f2f9cd16cda27d7ba18173313ae00e246769ef0b387bc61a26abceab4acbe879b44d8fe17bbb704d898dfb78df8b24ec98d241	6.80739	7.1756	7.92469	9.82269	6.01608	5.78289	4.17974	5.56379	6.59284	4.14678	8.69152	3.45549	3.67387	6.89053	6.98348	7.30235	2.7758	2.73708	5.03489	9.06327	6.22759	7.0988	7.76309	6.45158	11.2853	6.36391	11.4285	7.17773	9.61532	5.1375	6.38953	9.28542	9.21692	8.5361	8.43546	8.32614	4.60359	11.7717	9.39761	6.62858	6.77807	1.81939	3.70703	3.30418	10.2543	10.5817	4.02162	3.71695	3.77788
d8cb68c243ee36262da33ae97e28441764a1e3e4c3d0e7883add3b954b620c9b6e99d71bdf7fc1bd7ef7c7ba8b47aac4d7dba2ba80b1c6723160a192f1993f83	6.56256	6.92539	7.20961	9.42466	6.83786	6.23296	4.41221	5.76288	6.80942	4.70979	8.82637	2.97971	3.83195	5.6308	6.86981	6.6012	2.21249	2.53865	4.55933	8.84874	6.10636	6.10875	7.23683	6.82766	12.0711	5.66666	10.7458	7.12134	10.1445	6.09026	5.87971	6.73547	6.59459	7.42157	8.1815	8.39021	4.34366	11.6022	8.43122	4.81707	6.02822	1.24904	3.73589	3.14618	9.70272	10.6247	3.4246	3.65265	3.35168
92e778eb979de4c269c3b897102421e9f4ad452accbb05c5aeb10d89b474dd1fa245987a61bec53565d227ac0a1934d9aa40f3fcae5970ca2212c45b97f2c8be	7.38935	7.09421	7.97317	9.67118	6.09588	5.7819	3.83004	5.47056	7.43672	3.76676	9.00608	3.09171	5.05792	6.16626	7.34428	6.47041	2.82784	2.49137	3.71506	11.0168	6.04381	6.24262	7.16149	8.35631	10.2643	6.71684	10.8012	9.70727	9.72306	4.29114	12.7338	7.03273	9.9968	7.10014	8.75859	7.83322	4.10645	11.5758	8.80154	7.6022	6.4602	2.09125	3.32794	3.14976	10.152	10.5549	3.89615	4.19969	3.42588
dcef12c81216c82a7527c29f378abfbc4c4cd5fb13eb338f005d8081c2697334c2149e0aeaca97e34ae4d99fc06ac63cb9589c0221c4f8d1c4b1a1eaa6a19aba	6.57379	5.99536	6.62319	9.68113	5.81789	4.59127	3.55911	5.02169	6.06472	3.92299	8.23737	3.07303	4.07467	5.40736	6.03344	6.11064	1.82004	1.72251	3.65572	10.5271	6.04856	5.75809	7.12192	6.52875	10.8971	5.89603	10.1229	8.16034	8.87299	5.32296	5.54793	5.81064	10.4933	7.42466	7.78008	8.13096	3.70152	11.7434	9.12221	7.1667	5.9496	1.25843	3.65909	2.6081	10.4888	9.81492	3.25246	3.03008	3.80499
d6f1477aaa2d053cb76f8148a65f6d5e88ebd56f9b75f9e367fc2a2dca434aab172fa866e52e5ff2ca906568f4ebc53ea75bcc4819fa49f85aed4f44f5540f26	6.65381	6.94795	7.47673	10.5324	6.61706	5.38513	4.05712	5.68973	6.76038	5.09816	8.41537	3.26859	4.12558	5.79983	7.49075	7.26503	3.04925	2.60623	4.75161	9.70901	5.84719	6.7882	7.23171	7.60901	10.9469	6.47196	11.0206	7.73767	10.5991	4.99014	6.5647	7.69879	6.6318	8.67307	7.53568	8.44667	3.88216	11.0303	8.48196	4.54917	6.09418	1.21324	4.02326	2.89857	10.5421	10.2832	3.75716	3.97848	3.44954
92cdac3caaeeb15574fdfcddecf82e331d772a4bc1ea498934df7916633584e8557f7de90b71b639d7d3e1a50aa7ac8a87b3bab38ac5efe16fa41318c88b98a6	7.89018	7.00869	6.86852	10.3934	6.44243	5.06001	3.87363	5.85663	6.9525	3.63408	8.58687	3.3157	4.09811	5.55956	7.02038	5.49026	2.71774	2.23384	4.57532	9.68689	7.286	6.19814	8.78898	8.2771	12.1721	5.32985	10.3757	8.3006	10.1052	4.09942	7.03275	7.60912	6.65645	7.68165	9.08915	7.38529	3.73087	11.812	10.1857	4.35974	6.11171	0.74355	4.39764	2.83258	11.1165	10.4096	3.07083	3.4205	3.24957
[truncated: 206 more columns]
