# Supplementary material for: Statin-dependent and -independent pathways are associated with major adverse cardiovascular events in people with HIV
Source: J Clin Invest. 2025 Sep 9;135(22):e196021. doi: 10.1172/JCI196021 (PMC12618077; doi:10.1172/JCI196021)
Supplement: Supporting data values [file jci-135-196021-s119.xlsx]

## Sheet: Fig. 1A
Assay	estimate
ADA	1.77958
ALCAM	2.26614
ANG	0.687218
ANGPT1	1.44544
ANGPT2	4.02341
AOC3	0.973141
AP-N	0.785422
APOM	0.417764
ARG1	0.844635
AXL	1.00721
AZU1	1.3095
BLM HYDROLASE	1.11448
C1QTNF1	0.995414
C2	1.21335
CA1	0.974908
CA3	1.15497
CA4	0.826528
CAIX	1.02556
CASP-3	1.22229
CASP-8	1.45553
CCL14	1.42704
CCL15	1.17394
CCL16	1.12105
CCL17	1.3798
CCL18	1.42627
CCL19	1.48411
CCL20	1.08052
CCL23	1.47317
CCL24	0.824118
CCL3	1.25107
CCL4	1.29488
CCL5	1.18673
CD163	1.11295
CD244	1.48436
CD27	2.89026
CD4	1.41573
CD40	2.01315
CD40-L	1.29038
CD46	1.2343
CD5	2.22532
CD59	1.09661
CD70	2.63457
CD83	2.68555
CD8A	1.22923
CD93	1.79224
CDH1	1.35026
CDH5	1.01899
CES1	1.03074
CFHR5	1.09871
CHI3L1	1.24792
CHIT1	0.909415
CHL1	1.18317
CNDP1	0.783105
CNTN1	0.508201
COL18A1	1.51586
COL1A1	2.89234
COMP	0.8994
CPA1	1.08326
CPB1	1.10863
CR2	1.05898
CRTAC1	0.581014
CRTAM	1.65704
CSF-1	9.20398
CST3	2.00652
CSTB	1.69734
CTSD	1.41192
CTSZ	1.80557
CX3CL1	1.82658
CXCL1	1.2855
CXCL10	1.29867
CXCL11	1.2108
CXCL12	3.06508
CXCL13	1.58115
CXCL16	2.3152
CXCL5	1.39007
CXCL9	1.30179
DCN	0.924678
DLK-1	1.30585
DPP4	0.609305
EFEMP1	2.73255
EGF	1.23988
EGFR	0.393493
ENG	1.30821
EP-CAM	0.918917
EPHB4	2.2792
F11	0.673633
F7	1.10134
FABP4	2.0951
FAS	1.56954
FASLG	1.05036
FCGR2A	1.22949
FCGR3B	1.54936
FCN2	1.01139
FETUB	0.96805
FGF2	1.47308
GAL-1	1.29576
GAL-3	1.18446
GAL-4	1.07924
GAL-9	3.86584
GAS6	2.36836
GDF-15	1.79611
GNLY	0.89191
GP1BA	1.23827
GP6	1.36905
GRN	4.1122
GZMA	1.3327
GZMB	1.19117
GZMH	1.16603
HGF	2.6064
HO-1	0.665606
ICAM-2	1.16859
ICAM1	2.91482
ICAM3	1.34362
ICOSLG	0.298368
IFN-GAMMA	1.21748
IGFBP-1	1.02285
IGFBP-2	1.56915
IGFBP-7	2.61861
IGFBP3	0.760521
IGFBP6	0.816448
IGLC2	1.80882
IL-17RA	0.986322
IL-18BP	2.54347
IL-1RT1	1.25834
IL-1RT2	0.5646
IL-6RA	2.99218
IL10	1.03775
IL12	1.3933
IL12RB1	1.56583
IL15	1.79985
IL18	1.71165
IL2-RA	2.02978
IL6	1.70178
IL7	1.48728
IL7R	0.290183
IL8	1.61191
ITGB2	1.53486
JAM-A	1.26553
KIR3DL1	1.32605
KIT	0.913851
KLK6	0.856553
KLRD1	1.02918
LAG3	1.59799
LAMP3	2.21321
LAP TGF-BETA-1	1.70363
LDL RECEPTOR	0.766797
LILRB1	1.54887
LILRB2	1.43542
LILRB5	1.06915
LTBR	1.47234
LYVE1	0.843238
MB	1.44601
MCP-1	1.68269
MCP-2	2.04117
MCP-3	2.07779
MCP-4	1.66729
MEGF9	0.678652
MEPE	0.673634
MET	1.77901
MFAP5	1.18164
MMP-2	1.4329
MMP-3	0.714548
MMP-9	1.09131
MMP12	1.27223
MMP7	1.935
MPO	0.786925
MUC-16	0.813538
NCAM1	0.357599
NCR1	2.23424
NID1	1.31969
NOS3	2.21939
NOTCH 3	1.80291
NOTCH1	1.59519
NT-PROBNP	1.98869
OPG	1.98468
OPN	1.92306
OSMR	5.38481
PAI	1.34653
PAM	1.61966
PCSK9	2.0224
PD-L1	1.98533
PD-L2	1.13533
PDCD1	2.30002
PDGF SUBUNIT A	1.41917
PDGF SUBUNIT B	1.60834
PECAM-1	1.39182
PGF	1.60205
PGLYRP1	1.45375
PI3	0.928582
PLC	1.61971
PLTP	0.757027
PLXNB2	1.60682
PON3	0.44784
PROC	0.401001
PRSS2	1.17719
PRTN3	1.40507
PSP-D	1.29179
PTPRS	2.25993
RARRES2	3.55785
REG1A	1.1022
RETN	1.50385
SAA4	1.1089
SCGB3A2	1.43498
SELE	1.26268
SELL	1.45669
SELP	1.38823
SERPINA5	0.703625
SERPINA7	1.17667
SHPS-1	3.74743
SOD1	1.25364
SPARCL1	1.24279
ST2	0.866683
ST6GAL1	1.24615
T-PA	1.04065
TCN2	2.67615
TFF3	1.46949
TGFBI	0.848336
TGFBR3	1.63362
THBS4	1.25639
TIE1	0.662612
TIE2	0.424445
TIMD4	1.65702
TIMP1	1.41421
TIMP4	1.27047
TLT-2	1.92963
TNC	1.70451
TNF	1.66538
TNF-R1	3.04343
TNF-R2	1.17284
TNFRSF10C	1.28502
TNFRSF12A	2.31353
TNFRSF14	2.13459
TNFRSF21	2.78139
TNFRSF4	1.97525
TNFRSF9	2.34943
TNFSF13B	3.33359
TNFSF14	1.6421
TNXB	1.74188
TR	1.57773
TR-AP	0.839558
TWEAK	0.681201
U-PAR	2.67853
UPA	1.1695
VASN	1.08307
VCAM1	3.0281
VEGFA	3.44653
VEGFR-2	0.681695
VWF	1.73009

## Sheet: Fig. 1B
Assay	estimate
ADA	1.79293
ALCAM	2.14088
ANG	0.959285
ANGPT1	1.78956
ANGPT2	2.98001
AOC3	0.854945
AP-N	0.361821
APOM	0.548505
ARG1	0.975648
AXL	1.38181
AZU1	1.39965
BLM HYDROLASE	1.35426
C1QTNF1	0.876742
C2	2.25286
CA1	1.08475
CA3	1.28923
CA4	1.58845
CAIX	1.46997
CASP-3	1.3428
CASP-8	1.64125
CCL14	2.03875
CCL15	1.17414
CCL16	1.03281
CCL17	1.32528
CCL18	1.3303
CCL19	1.44124
CCL20	0.916665
CCL23	2.21784
CCL24	0.700406
CCL3	1.23082
CCL4	0.95974
CCL5	1.29077
CD163	0.838868
CD244	1.52688
CD27	3.55945
CD4	1.48345
CD40	2.56373
CD40-L	1.40787
CD46	1.35609
CD5	1.79286
CD59	1.4909
CD70	3.16386
CD83	2.62839
CD8A	1.18854
CD93	2.24101
CDH1	1.89409
CDH5	0.838565
CES1	1.05418
CFHR5	1.60017
CHI3L1	1.17149
CHIT1	0.844518
CHL1	1.63141
CNDP1	0.929721
CNTN1	0.304275
COL18A1	2.12851
COL1A1	2.5816
COMP	0.849806
CPA1	1.4175
CPB1	1.51086
CR2	0.54181
CRTAC1	0.55392
CRTAM	1.32923
CSF-1	19.9209
CST3	2.99909
CSTB	1.80538
CTSD	1.09692
CTSZ	2.7417
CX3CL1	2.92628
CXCL1	1.38283
CXCL10	1.28163
CXCL11	1.19687
CXCL12	2.70132
CXCL13	1.64627
CXCL16	5.99727
CXCL5	1.36283
CXCL9	1.21548
DCN	0.956721
DLK-1	1.49243
DPP4	0.356333
EFEMP1	3.56692
EGF	1.40975
EGFR	0.40671
ENG	1.28346
EP-CAM	0.96361
EPHB4	3.48017
F11	0.980527
F7	3.67602
FABP4	2.55238
FAS	1.91679
FASLG	0.953193
FCGR2A	0.834504
FCGR3B	1.46614
FCN2	1.87647
FETUB	1.14033
FGF2	1.6236
GAL-1	2.69765
GAL-3	1.79514
GAL-4	1.26912
GAL-9	5.78056
GAS6	3.41371
GDF-15	1.78177
GNLY	0.916213
GP1BA	1.44047
GP6	1.62999
GRN	6.3845
GZMA	1.29475
GZMB	1.09167
GZMH	1.08944
HGF	2.5234
HO-1	0.681272
ICAM-2	0.967018
ICAM1	2.0613
ICAM3	1.25551
ICOSLG	0.181772
IFN-GAMMA	1.36735
IGFBP-1	0.950843
IGFBP-2	1.53979
IGFBP-7	1.49743
IGFBP3	1.31802
IGFBP6	2.20654
IGLC2	1.92438
IL-17RA	0.978336
IL-18BP	2.54888
IL-1RT1	1.09086
IL-1RT2	0.747302
IL-6RA	4.15488
IL10	1.08989
IL12	1.38687
IL12RB1	1.58606
IL15	3.39953
IL18	1.25724
IL2-RA	2.1789
IL6	1.9301
IL7	1.49596
IL7R	0.654413
IL8	1.56352
ITGB2	0.766908
JAM-A	1.40275
KIR3DL1	1.75735
KIT	1.34792
KLK6	1.37975
KLRD1	1.02493
LAG3	1.45272
LAMP3	2.05847
LAP TGF-BETA-1	1.69917
LDL RECEPTOR	1.13821
LILRB1	1.45789
LILRB2	1.46151
LILRB5	1.41337
LTBR	2.61373
LYVE1	1.07241
MB	1.47436
MCP-1	3.19417
MCP-2	2.36939
MCP-3	2.19347
MCP-4	1.70333
MEGF9	1.1451
MEPE	1.52002
MET	6.27505
MFAP5	1.95372
MMP-2	1.37152
MMP-3	0.746121
MMP-9	1.23431
MMP12	1.08233
MMP7	1.90217
MPO	0.667945
MUC-16	1.12251
NCAM1	1.08228
NCR1	3.4135
NID1	1.462
NOS3	2.17564
NOTCH 3	1.38062
NOTCH1	4.20197
NT-PROBNP	1.97128
OPG	2.52581
OPN	2.20516
OSMR	8.9863
PAI	1.60701
PAM	2.3257
PCSK9	3.75013
PD-L1	2.38996
PD-L2	1.25809
PDCD1	2.10454
PDGF SUBUNIT A	1.61523
PDGF SUBUNIT B	2.39053
PECAM-1	1.55769
PGF	2.05969
PGLYRP1	1.8517
PI3	1.02846
PLC	2.75689
PLTP	1.98585
PLXNB2	1.65926
PON3	0.48375
PROC	0.814674
PRSS2	1.8591
PRTN3	1.40437
PSP-D	1.48942
PTPRS	4.57243
RARRES2	8.95653
REG1A	1.37838
RETN	2.09843
SAA4	0.881515
SCGB3A2	1.31681
SELE	1.39074
SELL	2.03631
SELP	1.60908
SERPINA5	1.24286
SERPINA7	1.02481
SHPS-1	2.56248
SOD1	1.41448
SPARCL1	3.26595
ST2	0.90774
ST6GAL1	1.38204
T-PA	1.37111
TCN2	3.44142
TFF3	1.69949
TGFBI	0.800922
TGFBR3	2.95272
THBS4	1.356
TIE1	0.278829
TIE2	0.273011
TIMD4	1.51042
TIMP1	1.49572
TIMP4	1.53478
TLT-2	2.48754
TNC	1.73481
TNF	1.73295
TNF-R1	5.11612
TNF-R2	3.09705
TNFRSF10C	1.37318
TNFRSF12A	2.14126
TNFRSF14	2.65721
TNFRSF21	7.94078
TNFRSF4	1.93801
TNFRSF9	2.1076
TNFSF13B	3.54914
TNFSF14	1.80281
TNXB	0.985675
TR	1.45773
TR-AP	2.33579
TWEAK	1.36113
U-PAR	2.80552
UPA	0.822105
VASN	4.30703
VCAM1	2.79363
VEGFA	4.11697
VEGFR-2	2.15454
VWF	2.04435

## Sheet: Fig. 2
Biological Process (Gene Ontology) enrichment
GO-term	description	count in network	strength	signal	false discovery rate
GO:0002690	Positive regulation of leukocyte chemotaxis	7 of 99	1.7	2.31	1.12e-07
GO:0002687	Positive regulation of leukocyte migration	8 of 151	1.57	2.22	5.77e-08
GO:0050920	Regulation of chemotaxis	8 of 227	1.39	1.79	4.93e-07
GO:0097529	Myeloid leukocyte migration	7 of 138	1.55	1.97	5.44e-07
GO:0030335	Positive regulation of cell migration	12 of 529	1.2	1.71	1.28e-08
GO:0022409	Positive regulation of cell-cell adhesion	9 of 322	1.29	1.68	2.98e-07
GO:0006959	Humoral immune response	8 of 268	1.32	1.62	1.24e-06
GO:0019221	Cytokine-mediated signaling pathway	9 of 369	1.23	1.54	6.91e-07
GO:0045765	Regulation of angiogenesis	8 of 288	1.29	1.54	2.04e-06
GO:0032733	Positive regulation of interleukin-10 production	4 of 40	1.85	1.54	8.41e-05
Molecular Function (Gene Ontology) enrichment
GO-term	description	count in network	strength	signal	false discovery rate
GO:0005125	Cytokine activity	10 of 234	1.48	2.42	9.28e-10
GO:0005126	Cytokine receptor binding	8 of 270	1.32	1.55	2.81e-06
GO:0048018	Receptor ligand activity	13 of 499	1.26	2.02	2.7e-10
GO:0098772	Molecular function regulator activity	14 of 1960	0.7	0.68	7.03e-05
GO:0008009	Chemokine activity	4 of 48	1.77	1.25	0.00052
GO:0008201	Heparin binding	5 of 173	1.31	0.91	0.0019
GO:0005102	Signaling receptor binding	17 of 1499	0.9	1.2	9.77e-10
GO:0008083	Growth factor activity	5 of 162	1.34	0.94	0.0017
GO:0048020	CCR chemokine receptor binding	3 of 47	1.65	0.7	0.0158
GO:0005515	Protein binding	23 of 7242	0.35	0.36	0.00064
Reactome Pathways enrichment
pathway	description	count in network	strength	signal	false discovery rate
HSA-5669034	TNFs bind their physiological receptors	3 of 28	1.88	0.83	0.0085
HSA-1280215	Cytokine Signaling in Immune system	9 of 706	0.95	0.82	0.00044
HSA-6783783	Interleukin-10 signaling	3 of 45	1.67	0.66	0.0214
HSA-168256	Immune System	14 of 1979	0.7	0.64	0.00026
HSA-380108	Chemokine receptors bind chemokines	3 of 57	1.57	0.59	0.0316
HSA-449147	Signaling by Interleukins	6 of 453	0.97	0.52	0.0214

## Sheet: Fig. 3A
time	value	model
1	0.67667	Statin+ASCVD+Proteomics
1.5	0.659233	Statin+ASCVD+Proteomics
2	0.699855	Statin+ASCVD+Proteomics
2.5	0.712125	Statin+ASCVD+Proteomics
3	0.711594	Statin+ASCVD+Proteomics
3.5	0.676256	Statin+ASCVD+Proteomics
4	0.678952	Statin+ASCVD+Proteomics
4.5	0.680672	Statin+ASCVD+Proteomics
5	0.701638	Statin+ASCVD+Proteomics
5.5	0.71955	Statin+ASCVD+Proteomics
6	0.69857370	Statin+ASCVD+Proteomics
6.5	0.72446	Statin+ASCVD+Proteomics
7	0.769039	Statin+ASCVD+Proteomics
1	0.68177563	Proteomics
1.5	0.67851417	Proteomics
2	0.72474663	Proteomics
2.5	0.74008421	Proteomics
3	0.72674839	Proteomics
3.5	0.68883765	Proteomics
4	0.68701427	Proteomics
4.5	0.68856276	Proteomics
5	0.71110462	Proteomics
5.5	0.72788395	Proteomics
6	0.70419064	Proteomics
6.5	0.72358108	Proteomics
7	0.75402814	Proteomics
1	0.5803271	Statin+ASCVD
1.5	0.57261476	Statin+ASCVD
2	0.55313021	Statin+ASCVD
2.5	0.56700796	Statin+ASCVD
3	0.54728422	Statin+ASCVD
3.5	0.57400688	Statin+ASCVD
4	0.58688357	Statin+ASCVD
4.5	0.58853721	Statin+ASCVD
5	0.6048838	Statin+ASCVD
5.5	0.621198	Statin+ASCVD
6	0.62266371	Statin+ASCVD
6.5	0.64816681	Statin+ASCVD
7	0.66526385	Statin+ASCVD

## Sheet: Fig. 3B
feature	Model: Statin+ASCVD	Model: Proteomics	Model: Statin+ASCVD+Proteomics
PON3		0.632406	0.679918
IL7R		0.792229	0.887196
VEGFA		0.992798	1
Statin	1		0.997277
IL8		1.00088	1
NT-PROBNP		1.00164	1
CD83		1.00023	1.00354
PDCD1		1	1.00455
IL6		1.00323	1.00212
MCP-2		1.00728	1.00392
SHPS-1		1.02342	1.00477
GRN		1.02883	1.01335
CD70		1.03167	1.0234
U-PAR		1.02803	1.03961
TCN2		1.05641	1.01234
TNFRSF9		1.03024	1.04312
MCP-3		1.05685	1.0453
ANGPT2		1.0831	1.07106
NOS3		1.11807	1.0633
CXCL13		1.15605	1.1378
ASCVD	1.12616		1.1709
FABP4		1.19838	1.12336
LAMP3		1.362	1.25207

## Sheet: Supp Fig. 3A
Assay	estimate
ADA	1.75607
ALCAM	2.4128
ANG	0.685844
ANGPT1	1.43349
ANGPT2	4.1333
AOC3	0.981801
AP-N	0.80832
APOM	0.387383
ARG1	0.842624
AXL	1.02418
AZU1	1.30142
BLM HYDROLASE	1.10038
C1QTNF1	0.995171
C2	1.21589
CA1	0.964453
CA3	1.12973
CA4	0.831771
CAIX	1.03879
CASP-3	1.21718
CASP-8	1.43795
CCL14	1.427
CCL15	1.18466
CCL16	1.1165
CCL17	1.38097
CCL18	1.44527
CCL19	1.49076
CCL20	1.08509
CCL23	1.49397
CCL24	0.830494
CCL3	1.23957
CCL4	1.2994
CCL5	1.18393
CD163	1.13282
CD244	1.46619
CD27	3.04475
CD4	1.43648
CD40	1.98734
CD40-L	1.28283
CD46	1.23031
CD5	2.25524
CD59	1.09702
CD70	2.61255
CD83	2.82139
CD8A	1.24367
CD93	1.86676
CDH1	1.37904
CDH5	1.02463
CES1	1.022
CFHR5	1.09411
CHI3L1	1.26718
CHIT1	0.914195
CHL1	1.16069
CNDP1	0.760307
CNTN1	0.503526
COL18A1	1.57175
COL1A1	2.96632
COMP	0.889389
CPA1	1.09298
CPB1	1.12355
CR2	1.07135
CRTAC1	0.55717
CRTAM	1.65861
CSF-1	9.88545
CST3	2.03873
CSTB	1.71247
CTSD	1.44242
CTSZ	1.83626
CX3CL1	1.85429
CXCL1	1.28138
CXCL10	1.30133
CXCL11	1.20548
CXCL12	3.07612
CXCL13	1.56606
CXCL16	2.41915
CXCL5	1.38473
CXCL9	1.31884
DCN	0.908731
DLK-1	1.30914
DPP4	0.608079
EFEMP1	2.80533
EGF	1.23309
EGFR	0.385124
ENG	1.31124
EP-CAM	0.917019
EPHB4	2.37036
F11	0.654159
F7	1.09948
FABP4	2.13711
FAS	1.54917
FASLG	1.05829
FCGR2A	1.22851
FCGR3B	1.55421
FCN2	1.00733
FETUB	0.969743
FGF2	1.4649
GAL-1	1.29833
GAL-3	1.21638
GAL-4	1.11383
GAL-9	4.02807
GAS6	2.37532
GDF-15	1.82451
GNLY	0.889017
GP1BA	1.23387
GP6	1.35736
GRN	4.17147
GZMA	1.32756
GZMB	1.18611
GZMH	1.16126
HGF	2.67175
HO-1	0.678366
ICAM-2	1.17665
ICAM1	3.01317
ICAM3	1.31882
ICOSLG	0.301036
IFN-GAMMA	1.22382
IGFBP-1	1.02951
IGFBP-2	1.58067
IGFBP-7	2.65732
IGFBP3	0.746742
IGFBP6	0.818951
IGLC2	1.83946
IL-17RA	0.992552
IL-18BP	2.72045
IL-1RT1	1.25987
IL-1RT2	0.567507
IL-6RA	3.03091
IL10	1.04969
IL12	1.42649
IL12RB1	1.61479
IL15	1.79621
IL18	1.73833
IL2-RA	2.11318
IL6	1.6987
IL7	1.47554
IL7R	0.285996
IL8	1.63013
ITGB2	1.52752
JAM-A	1.26093
KIR3DL1	1.34099
KIT	0.882261
KLK6	0.870201
KLRD1	1.03748
LAG3	1.61873
LAMP3	2.25254
LAP TGF-BETA-1	1.68346
LDL RECEPTOR	0.763659
LILRB1	1.5327
LILRB2	1.42621
LILRB5	1.04358
LTBR	1.50353
LYVE1	0.849358
MB	1.43584
MCP-1	1.75063
MCP-2	1.97783
MCP-3	2.13507
MCP-4	1.65055
MEGF9	0.65425
MEPE	0.67296
MET	1.78373
MFAP5	1.17874
MMP-2	1.43959
MMP-3	0.722032
MMP-9	1.10471
MMP12	1.28713
MMP7	1.96088
MPO	0.798874
MUC-16	0.811632
NCAM1	0.342748
NCR1	2.35063
NID1	1.31249
NOS3	2.19964
NOTCH 3	1.79033
NOTCH1	1.58808
NT-PROBNP	1.99199
OPG	2.02338
OPN	1.98218
OSMR	5.62815
PAI	1.3424
PAM	1.61863
PCSK9	2.1027
PD-L1	2.00291
PD-L2	1.16917
PDCD1	2.29494
PDGF SUBUNIT A	1.41221
PDGF SUBUNIT B	1.59149
PECAM-1	1.3834
PGF	1.63965
PGLYRP1	1.43258
PI3	0.93149
PLC	1.66803
PLTP	0.755788
PLXNB2	1.60427
PON3	0.425189
PROC	0.389048
PRSS2	1.20176
PRTN3	1.40599
PSP-D	1.29876
PTPRS	2.23289
RARRES2	3.52604
REG1A	1.12402
RETN	1.50365
SAA4	1.10755
SCGB3A2	1.43996
SELE	1.27113
SELL	1.40617
SELP	1.37785
SERPINA5	0.690376
SERPINA7	1.19432
SHPS-1	4.16094
SOD1	1.24672
SPARCL1	1.19768
ST2	0.87554
ST6GAL1	1.24603
T-PA	1.04285
TCN2	2.6367
TFF3	1.47866
TGFBI	0.85309
TGFBR3	1.64854
THBS4	1.2514
TIE1	0.658629
TIE2	0.427983
TIMD4	1.64764
TIMP1	1.42135
TIMP4	1.25247
TLT-2	1.93699
TNC	1.71386
TNF	1.69112
TNF-R1	3.30491
TNF-R2	1.2184
TNFRSF10C	1.27168
TNFRSF12A	2.37217
TNFRSF14	2.15359
TNFRSF21	2.94189
TNFRSF4	2.04286
TNFRSF9	2.40558
TNFSF13B	3.45517
TNFSF14	1.62972
TNXB	1.65675
TR	1.56185
TR-AP	0.873011
TWEAK	0.68339
U-PAR	2.889
UPA	1.16897
VASN	1.08634
VCAM1	3.11712
VEGFA	3.37742
VEGFR-2	0.683185
VWF	1.74343

## Sheet: Supp Fig. 3B
Assay	estimate
ADA	1.77672
ALCAM	2.23449
ANG	0.961849
ANGPT1	1.77323
ANGPT2	3.02779
AOC3	0.858231
AP-N	0.369992
APOM	0.517771
ARG1	0.972116
AXL	1.40066
AZU1	1.39232
BLM HYDROLASE	1.33976
C1QTNF1	0.876028
C2	2.26257
CA1	1.07592
CA3	1.26731
CA4	1.57192
CAIX	1.48875
CASP-3	1.33862
CASP-8	1.62375
CCL14	2.04423
CCL15	1.18451
CCL16	1.0317
CCL17	1.32494
CCL18	1.33642
CCL19	1.44554
CCL20	0.919465
CCL23	2.24334
CCL24	0.704291
CCL3	1.22245
CCL4	0.95939
CCL5	1.28906
CD163	0.844661
CD244	1.51228
CD27	3.72678
CD4	1.50221
CD40	2.54099
CD40-L	1.40274
CD46	1.3527
CD5	1.81367
CD59	1.48864
CD70	3.14752
CD83	2.71415
CD8A	1.19885
CD93	2.32019
CDH1	1.93992
CDH5	0.835938
CES1	1.04845
CFHR5	1.59763
CHI3L1	1.18569
CHIT1	0.847373
CHL1	1.60184
CNDP1	0.906641
CNTN1	0.301313
COL18A1	2.19158
COL1A1	2.62313
COMP	0.840867
CPA1	1.42914
CPB1	1.53587
CR2	0.542201
CRTAC1	0.536363
CRTAM	1.32481
CSF-1	21.6367
CST3	3.03504
CSTB	1.80625
CTSD	1.11385
CTSZ	2.79903
CX3CL1	2.95749
CXCL1	1.37915
CXCL10	1.28254
CXCL11	1.19114
CXCL12	2.68216
CXCL13	1.63291
CXCL16	6.32169
CXCL5	1.35809
CXCL9	1.22867
DCN	0.944841
DLK-1	1.49267
DPP4	0.349938
EFEMP1	3.61891
EGF	1.40237
EGFR	0.399687
ENG	1.28122
EP-CAM	0.963247
EPHB4	3.63206
F11	0.959704
F7	3.68849
FABP4	2.61569
FAS	1.88822
FASLG	0.957212
FCGR2A	0.833392
FCGR3B	1.46572
FCN2	1.86968
FETUB	1.13992
FGF2	1.61209
GAL-1	2.68751
GAL-3	1.83432
GAL-4	1.3092
GAL-9	5.97815
GAS6	3.38266
GDF-15	1.80915
GNLY	0.912606
GP1BA	1.43726
GP6	1.61627
GRN	6.53556
GZMA	1.28795
GZMB	1.08813
GZMH	1.08488
HGF	2.58108
HO-1	0.689593
ICAM-2	0.965885
ICAM1	2.11226
ICAM3	1.23917
ICOSLG	0.181933
IFN-GAMMA	1.37385
IGFBP-1	0.954958
IGFBP-2	1.55005
IGFBP-7	1.52015
IGFBP3	1.30198
IGFBP6	2.23764
IGLC2	1.94731
IL-17RA	0.981051
IL-18BP	2.69445
IL-1RT1	1.08884
IL-1RT2	0.74961
IL-6RA	4.19596
IL10	1.1004
IL12	1.41192
IL12RB1	1.6241
IL15	3.37918
IL18	1.25922
IL2-RA	2.25637
IL6	1.92022
IL7	1.48689
IL7R	0.650472
IL8	1.57678
ITGB2	0.756497
JAM-A	1.399
KIR3DL1	1.78143
KIT	1.30902
KLK6	1.4092
KLRD1	1.02869
LAG3	1.4645
LAMP3	2.07887
LAP TGF-BETA-1	1.68356
LDL RECEPTOR	1.13327
LILRB1	1.44845
LILRB2	1.45699
LILRB5	1.3921
LTBR	2.69216
LYVE1	1.07951
MB	1.46802
MCP-1	3.29096
MCP-2	2.30083
MCP-3	2.24183
MCP-4	1.68701
MEGF9	1.11537
MEPE	1.51922
MET	6.19736
MFAP5	1.93793
MMP-2	1.3796
MMP-3	0.752224
MMP-9	1.24434
MMP12	1.09369
MMP7	1.91941
MPO	0.675309
MUC-16	1.12345
NCAM1	1.05201
NCR1	3.58758
NID1	1.4554
NOS3	2.17205
NOTCH 3	1.37226
NOTCH1	4.15198
NT-PROBNP	1.96954
OPG	2.57054
OPN	2.26875
OSMR	9.41579
PAI	1.60097
PAM	2.32499
PCSK9	3.88302
PD-L1	2.40461
PD-L2	1.28356
PDCD1	2.1126
PDGF SUBUNIT A	1.60401
PDGF SUBUNIT B	2.37047
PECAM-1	1.55228
PGF	2.09826
PGLYRP1	1.82881
PI3	1.03303
PLC	2.84427
PLTP	1.94786
PLXNB2	1.65356
PON3	0.467385
PROC	0.807361
PRSS2	1.89661
PRTN3	1.40707
PSP-D	1.489
PTPRS	4.43891
RARRES2	8.79304
REG1A	1.39967
RETN	2.1001
SAA4	0.877783
SCGB3A2	1.31672
SELE	1.39663
SELL	1.97591
SELP	1.603
SERPINA5	1.23309
SERPINA7	1.03355
SHPS-1	2.70241
SOD1	1.40834
SPARCL1	3.21618
ST2	0.916443
ST6GAL1	1.38156
T-PA	1.37306
TCN2	3.38899
TFF3	1.70425
TGFBI	0.800655
TGFBR3	2.97098
THBS4	1.34813
TIE1	0.272048
TIE2	0.274242
TIMD4	1.49983
TIMP1	1.50047
TIMP4	1.51278
TLT-2	2.48669
TNC	1.74065
TNF	1.74699
TNF-R1	5.57695
TNF-R2	3.31326
TNFRSF10C	1.36313
TNFRSF12A	2.18547
TNFRSF14	2.66522
TNFRSF21	8.38337
TNFRSF4	1.98887
TNFRSF9	2.15811
TNFSF13B	3.63234
TNFSF14	1.79033
TNXB	0.947755
TR	1.44584
TR-AP	2.403
TWEAK	1.35128
U-PAR	2.9623
UPA	0.826385
VASN	4.41353
VCAM1	2.85258
VEGFA	4.05388
VEGFR-2	2.12332
VWF	2.05001

## Sheet: Supp Fig. 4A
Assay	Model	estimate	conf.low	conf.high
ANGPT2	Unadjusted	3.64849	2.04756	6.50116
CD27	Unadjusted	3.24779	1.4788	7.13291
CD70	Unadjusted	2.83275	1.54813	5.18334
CD83	Unadjusted	2.54525	1.44476	4.48402
CSF-1	Unadjusted	11.1287	2.80459	44.1591
CSTB	Unadjusted	1.71018	1.19	2.45776
CXCL12	Unadjusted	3.57743	1.52565	8.38856
CXCL13	Unadjusted	1.59306	1.211	2.09566
EFEMP1	Unadjusted	2.95363	1.48285	5.88322
FABP4	Unadjusted	1.99171	1.30473	3.0404
GAL-9	Unadjusted	3.85763	1.76126	8.44926
GDF-15	Unadjusted	1.93835	1.26072	2.98019
GRN	Unadjusted	5.08895	1.97892	13.0867
HGF	Unadjusted	2.59389	1.54599	4.35208
ICAM1	Unadjusted	3.11927	1.40307	6.93471
IL6	Unadjusted	1.77075	1.30433	2.40395
IL7R	Unadjusted	0.249468	0.111655	0.557379
IL8	Unadjusted	1.70815	1.2308	2.37064
LAMP3	Unadjusted	2.40894	1.59073	3.64801
LAP TGF-BETA-1	Unadjusted	1.74967	1.16328	2.63165
MCP-2	Unadjusted	2.10035	1.37962	3.1976
MCP-3	Unadjusted	2.27843	1.53301	3.38633
MCP-4	Unadjusted	1.67453	1.15159	2.43493
NOS3	Unadjusted	2.3707	1.42791	3.93599
NT-PROBNP	Unadjusted	1.99917	1.38269	2.89053
OPN	Unadjusted	1.76269	1.14915	2.70379
PDCD1	Unadjusted	2.16369	1.32097	3.54401
PON3	Unadjusted	0.424312	0.285896	0.62974
RARRES2	Unadjusted	3.95347	1.52636	10.24
SCGB3A2	Unadjusted	1.45907	1.12428	1.89355
SHPS-1	Unadjusted	3.93685	1.69548	9.14121
TCN2	Unadjusted	2.55368	1.35128	4.82599
TNF-R1	Unadjusted	3.44408	1.42232	8.33967
TNFRSF9	Unadjusted	2.29253	1.30288	4.03391
TNFSF13B	Unadjusted	3.28926	1.87309	5.77616
U-PAR	Unadjusted	2.61361	1.66993	4.09056
VEGFA	Unadjusted	4.00401	2.17392	7.37472
ANGPT2	Statin+ASCVD	4.02341	2.10743	7.68131
CD27	Statin+ASCVD	2.89026	1.30449	6.40372
CD70	Statin+ASCVD	2.63457	1.43558	4.83493
CD83	Statin+ASCVD	2.68555	1.4715	4.90124
CSF-1	Statin+ASCVD	9.20398	2.36595	35.8052
CSTB	Statin+ASCVD	1.69734	1.14946	2.50636
CXCL12	Statin+ASCVD	3.06508	1.38853	6.76592
CXCL13	Statin+ASCVD	1.58115	1.20403	2.07639
EFEMP1	Statin+ASCVD	2.73255	1.32515	5.63471
FABP4	Statin+ASCVD	2.0951	1.3543	3.24111
GAL-9	Statin+ASCVD	3.86584	1.70385	8.77114
GDF-15	Statin+ASCVD	1.79611	1.10164	2.92836
GRN	Statin+ASCVD	4.1122	1.64021	10.3098
HGF	Statin+ASCVD	2.6064	1.4554	4.66766
ICAM1	Statin+ASCVD	2.91482	1.27564	6.66032
IL6	Statin+ASCVD	1.70178	1.24016	2.33523
IL7R	Statin+ASCVD	0.290183	0.129496	0.650257
IL8	Statin+ASCVD	1.61191	1.15702	2.24562
LAMP3	Statin+ASCVD	2.21321	1.45118	3.37538
LAP TGF-BETA-1	Statin+ASCVD	1.70363	1.12018	2.59096
MCP-2	Statin+ASCVD	2.04117	1.32351	3.14798
MCP-3	Statin+ASCVD	2.07779	1.36789	3.15613
MCP-4	Statin+ASCVD	1.66729	1.13725	2.44436
NOS3	Statin+ASCVD	2.21939	1.297	3.79775
NT-PROBNP	Statin+ASCVD	1.98869	1.35525	2.91818
OPN	Statin+ASCVD	1.92306	1.22364	3.02226
PDCD1	Statin+ASCVD	2.30002	1.42809	3.70429
PON3	Statin+ASCVD	0.44784	0.294232	0.681641
RARRES2	Statin+ASCVD	3.55785	1.33236	9.50061
SCGB3A2	Statin+ASCVD	1.43498	1.0979	1.87555
SHPS-1	Statin+ASCVD	3.74743	1.57322	8.92645
TCN2	Statin+ASCVD	2.67615	1.34582	5.32152
TNF-R1	Statin+ASCVD	3.04343	1.22213	7.57894
TNFRSF9	Statin+ASCVD	2.34943	1.32944	4.15198
TNFSF13B	Statin+ASCVD	3.33359	1.84534	6.02209
U-PAR	Statin+ASCVD	2.67853	1.64678	4.35669
VEGFA	Statin+ASCVD	3.44653	1.83074	6.48839
ANGPT2	Statin+ASCVD+LDLc	3.54987	1.77506	7.09925
CD27	Statin+ASCVD+LDLc	2.40325	1.04959	5.5027
CD70	Statin+ASCVD+LDLc	2.47612	1.33654	4.58733
CD83	Statin+ASCVD+LDLc	2.42338	1.27667	4.60007
CSF-1	Statin+ASCVD+LDLc	7.94807	2.00407	31.5217
CSTB	Statin+ASCVD+LDLc	1.67168	1.12658	2.48054
CXCL12	Statin+ASCVD+LDLc	2.85424	1.30114	6.26117
CXCL13	Statin+ASCVD+LDLc	1.5422	1.16678	2.03842
EFEMP1	Statin+ASCVD+LDLc	2.30097	1.07237	4.93713
FABP4	Statin+ASCVD+LDLc	2.04096	1.31943	3.15708
GAL-9	Statin+ASCVD+LDLc	3.65111	1.60419	8.30983
GDF-15	Statin+ASCVD+LDLc	1.5747	0.932931	2.65794
GRN	Statin+ASCVD+LDLc	3.74052	1.47947	9.45706
HGF	Statin+ASCVD+LDLc	2.42334	1.31728	4.45809
ICAM1	Statin+ASCVD+LDLc	2.44986	1.04078	5.76667
IL6	Statin+ASCVD+LDLc	1.63343	1.17069	2.27908
IL7R	Statin+ASCVD+LDLc	0.318328	0.140541	0.72102
IL8	Statin+ASCVD+LDLc	1.52614	1.08445	2.14774
LAMP3	Statin+ASCVD+LDLc	2.04409	1.32222	3.16006
LAP TGF-BETA-1	Statin+ASCVD+LDLc	1.76443	1.14995	2.70727
MCP-2	Statin+ASCVD+LDLc	2.04985	1.33526	3.14687
MCP-3	Statin+ASCVD+LDLc	2.12322	1.40442	3.20989
MCP-4	Statin+ASCVD+LDLc	1.73002	1.17071	2.55656
NOS3	Statin+ASCVD+LDLc	2.23371	1.30208	3.83192
NT-PROBNP	Statin+ASCVD+LDLc	1.86049	1.25338	2.76166
OPN	Statin+ASCVD+LDLc	1.85187	1.15972	2.95713
PDCD1	Statin+ASCVD+LDLc	2.05937	1.25722	3.37332
PON3	Statin+ASCVD+LDLc	0.437392	0.283716	0.674307
RARRES2	Statin+ASCVD+LDLc	4.20102	1.54594	11.416
SCGB3A2	Statin+ASCVD+LDLc	1.36883	1.02779	1.82303
SHPS-1	Statin+ASCVD+LDLc	3.22139	1.32645	7.82342
TCN2	Statin+ASCVD+LDLc	2.59519	1.29437	5.20332
TNF-R1	Statin+ASCVD+LDLc	2.49735	0.98597	6.3255
TNFRSF9	Statin+ASCVD+LDLc	2.09384	1.15743	3.78785
TNFSF13B	Statin+ASCVD+LDLc	2.97111	1.62165	5.4435
U-PAR	Statin+ASCVD+LDLc	2.47846	1.47116	4.17546
VEGFA	Statin+ASCVD+LDLc	3.3946	1.78916	6.44062
ANGPT2	Statin+ASCVD+Trig.	3.78017	1.90315	7.50842
CD27	Statin+ASCVD+Trig.	2.49362	1.09858	5.66018
CD70	Statin+ASCVD+Trig.	2.5363	1.35945	4.73195
CD83	Statin+ASCVD+Trig.	2.46351	1.28867	4.7094
CSF-1	Statin+ASCVD+Trig.	8.24962	2.07122	32.8581
CSTB	Statin+ASCVD+Trig.	1.68724	1.11627	2.55027
CXCL12	Statin+ASCVD+Trig.	2.98977	1.32962	6.72276
CXCL13	Statin+ASCVD+Trig.	1.54942	1.17169	2.04893
EFEMP1	Statin+ASCVD+Trig.	2.37142	1.09637	5.12932
FABP4	Statin+ASCVD+Trig.	2.10023	1.34578	3.27763
GAL-9	Statin+ASCVD+Trig.	3.83501	1.663	8.84386
GDF-15	Statin+ASCVD+Trig.	1.64141	0.970975	2.77477
GRN	Statin+ASCVD+Trig.	4.00389	1.5787	10.1546
HGF	Statin+ASCVD+Trig.	2.4922	1.33914	4.63807
ICAM1	Statin+ASCVD+Trig.	2.57982	1.09071	6.10198
IL6	Statin+ASCVD+Trig.	1.64254	1.1828	2.28098
IL7R	Statin+ASCVD+Trig.	0.310262	0.136326	0.70612
IL8	Statin+ASCVD+Trig.	1.5461	1.09014	2.19277
LAMP3	Statin+ASCVD+Trig.	2.07142	1.34091	3.1999
LAP TGF-BETA-1	Statin+ASCVD+Trig.	1.6991	1.10997	2.60092
MCP-2	Statin+ASCVD+Trig.	2.05283	1.32607	3.17789
MCP-3	Statin+ASCVD+Trig.	2.13344	1.39701	3.25806
MCP-4	Statin+ASCVD+Trig.	1.66833	1.13174	2.45931
NOS3	Statin+ASCVD+Trig.	2.29187	1.34044	3.91864
NT-PROBNP	Statin+ASCVD+Trig.	1.88858	1.2734	2.80094
OPN	Statin+ASCVD+Trig.	1.89171	1.18553	3.01855
PDCD1	Statin+ASCVD+Trig.	2.11555	1.28007	3.49634
PON3	Statin+ASCVD+Trig.	0.429642	0.281464	0.655829
RARRES2	Statin+ASCVD+Trig.	4.02937	1.47909	10.9769
SCGB3A2	Statin+ASCVD+Trig.	1.40276	1.05553	1.86422
SHPS-1	Statin+ASCVD+Trig.	3.33478	1.36323	8.15761
TCN2	Statin+ASCVD+Trig.	2.6518	1.31584	5.34413
TNF-R1	Statin+ASCVD+Trig.	2.58383	1.00053	6.67267
TNFRSF9	Statin+ASCVD+Trig.	2.15045	1.18639	3.8979
TNFSF13B	Statin+ASCVD+Trig.	3.13424	1.68091	5.84412
U-PAR	Statin+ASCVD+Trig.	2.63083	1.52646	4.5342
VEGFA	Statin+ASCVD+Trig.	3.28783	1.72862	6.25344
ANGPT2	Statin+ASCVD+LDLc+Trig.	3.59678	1.79062	7.22477
CD27	Statin+ASCVD+LDLc+Trig.	2.39931	1.04571	5.50501
CD70	Statin+ASCVD+LDLc+Trig.	2.49745	1.34251	4.64595
CD83	Statin+ASCVD+LDLc+Trig.	2.42168	1.26985	4.61829
CSF-1	Statin+ASCVD+LDLc+Trig.	7.95566	1.99968	31.6514
CSTB	Statin+ASCVD+LDLc+Trig.	1.67902	1.11944	2.51833
CXCL12	Statin+ASCVD+LDLc+Trig.	2.84525	1.29534	6.24965
CXCL13	Statin+ASCVD+LDLc+Trig.	1.54941	1.16899	2.05362
EFEMP1	Statin+ASCVD+LDLc+Trig.	2.31346	1.07421	4.98234
FABP4	Statin+ASCVD+LDLc+Trig.	2.0663	1.32912	3.21234
GAL-9	Statin+ASCVD+LDLc+Trig.	3.67937	1.60577	8.43067
GDF-15	Statin+ASCVD+LDLc+Trig.	1.57008	0.929967	2.65079
GRN	Statin+ASCVD+LDLc+Trig.	3.73099	1.47231	9.45472
HGF	Statin+ASCVD+LDLc+Trig.	2.45787	1.32846	4.54747
ICAM1	Statin+ASCVD+LDLc+Trig.	2.44309	1.03427	5.77093
IL6	Statin+ASCVD+LDLc+Trig.	1.63663	1.17092	2.28757
IL7R	Statin+ASCVD+LDLc+Trig.	0.319311	0.140756	0.724375
IL8	Statin+ASCVD+LDLc+Trig.	1.5239	1.08197	2.14634
LAMP3	Statin+ASCVD+LDLc+Trig.	2.04193	1.31997	3.15875
LAP TGF-BETA-1	Statin+ASCVD+LDLc+Trig.	1.76296	1.14802	2.70729
MCP-2	Statin+ASCVD+LDLc+Trig.	2.04827	1.3338	3.14546
MCP-3	Statin+ASCVD+LDLc+Trig.	2.11854	1.39675	3.21331
MCP-4	Statin+ASCVD+LDLc+Trig.	1.72814	1.16832	2.5562
NOS3	Statin+ASCVD+LDLc+Trig.	2.23828	1.30092	3.85105
NT-PROBNP	Statin+ASCVD+LDLc+Trig.	1.87918	1.26547	2.7905
OPN	Statin+ASCVD+LDLc+Trig.	1.84532	1.1602	2.93502
PDCD1	Statin+ASCVD+LDLc+Trig.	2.06534	1.25765	3.39174
PON3	Statin+ASCVD+LDLc+Trig.	0.437266	0.283723	0.673903
RARRES2	Statin+ASCVD+LDLc+Trig.	4.33408	1.58068	11.8837
SCGB3A2	Statin+ASCVD+LDLc+Trig.	1.37122	1.03258	1.82093
SHPS-1	Statin+ASCVD+LDLc+Trig.	3.20858	1.31996	7.79945
TCN2	Statin+ASCVD+LDLc+Trig.	2.6662	1.31611	5.40123
TNF-R1	Statin+ASCVD+LDLc+Trig.	2.49134	0.977067	6.35245
TNFRSF9	Statin+ASCVD+LDLc+Trig.	2.09418	1.15546	3.79552
TNFSF13B	Statin+ASCVD+LDLc+Trig.	2.96685	1.61723	5.44276
U-PAR	Statin+ASCVD+LDLc+Trig.	2.51932	1.45626	4.35842
VEGFA	Statin+ASCVD+LDLc+Trig.	3.39626	1.78749	6.45294

## Sheet: Supp Fig. 4B
Assay	Model	estimate	conf.low	conf.high
ANGPT2	Unadjusted	2.86799	1.28268	6.41265
CD27	Unadjusted	3.98846	1.48787	10.6917
CD70	Unadjusted	3.38261	1.66511	6.87167
CD83	Unadjusted	2.49626	1.19991	5.19315
CSF-1	Unadjusted	25.2125	4.70624	135.07
CSTB	Unadjusted	1.8048	1.16709	2.79096
CXCL12	Unadjusted	2.98876	0.940553	9.49728
CXCL13	Unadjusted	1.6565	1.164	2.35736
EFEMP1	Unadjusted	3.81003	1.75411	8.27563
FABP4	Unadjusted	2.38914	1.41927	4.02177
GAL-9	Unadjusted	5.5755	2.18095	14.2535
GDF-15	Unadjusted	1.97179	1.09575	3.54819
GRN	Unadjusted	8.21425	2.53864	26.5788
HGF	Unadjusted	2.62788	1.21617	5.67828
ICAM1	Unadjusted	2.27673	0.778257	6.66038
IL6	Unadjusted	2.0005	1.42242	2.81351
IL7R	Unadjusted	0.562566	0.196961	1.60682
IL8	Unadjusted	1.65378	1.0798	2.53286
LAMP3	Unadjusted	2.2648	1.31557	3.89893
LAP TGF-BETA-1	Unadjusted	1.73629	1.03923	2.9009
MCP-2	Unadjusted	2.38174	1.4101	4.0229
MCP-3	Unadjusted	2.42453	1.49592	3.92958
MCP-4	Unadjusted	1.69931	1.05738	2.73094
NOS3	Unadjusted	2.32874	1.1965	4.53238
NT-PROBNP	Unadjusted	1.98685	1.26931	3.10999
OPN	Unadjusted	2.01096	1.25084	3.23301
PDCD1	Unadjusted	1.92814	0.974749	3.81402
PON3	Unadjusted	0.450297	0.269667	0.751919
RARRES2	Unadjusted	9.2492	2.87087	29.7985
SCGB3A2	Unadjusted	1.34463	0.926924	1.95056
SHPS-1	Unadjusted	2.74911	0.890103	8.49074
TCN2	Unadjusted	3.21862	1.43148	7.2369
TNF-R1	Unadjusted	5.69802	1.92505	16.8658
TNFRSF9	Unadjusted	2.05589	0.965515	4.37766
TNFSF13B	Unadjusted	3.61741	1.65301	7.91624
U-PAR	Unadjusted	2.72706	1.56742	4.74464
VEGFA	Unadjusted	4.69182	2.16235	10.1802
ANGPT2	Statin+ASCVD	2.98001	1.21619	7.30189
CD27	Statin+ASCVD	3.55945	1.32171	9.58587
CD70	Statin+ASCVD	3.16386	1.54736	6.46909
CD83	Statin+ASCVD	2.62839	1.20466	5.73477
CSF-1	Statin+ASCVD	19.9209	3.76528	105.395
CSTB	Statin+ASCVD	1.80538	1.12989	2.8847
CXCL12	Statin+ASCVD	2.70132	0.895934	8.14469
CXCL13	Statin+ASCVD	1.64627	1.1574	2.34165
EFEMP1	Statin+ASCVD	3.56692	1.58238	8.04035
FABP4	Statin+ASCVD	2.55238	1.48026	4.40102
GAL-9	Statin+ASCVD	5.78056	2.15135	15.5321
GDF-15	Statin+ASCVD	1.78177	0.925687	3.42957
GRN	Statin+ASCVD	6.3845	1.99652	20.4164
HGF	Statin+ASCVD	2.5234	1.07033	5.94914
ICAM1	Statin+ASCVD	2.0613	0.685777	6.19581
IL6	Statin+ASCVD	1.9301	1.35928	2.74063
IL7R	Statin+ASCVD	0.654413	0.233354	1.83522
IL8	Statin+ASCVD	1.56352	1.01422	2.41032
LAMP3	Statin+ASCVD	2.05847	1.18608	3.57251
LAP TGF-BETA-1	Statin+ASCVD	1.69917	1.00105	2.88416
MCP-2	Statin+ASCVD	2.36939	1.37174	4.09259
MCP-3	Statin+ASCVD	2.19347	1.3151	3.65852
MCP-4	Statin+ASCVD	1.70333	1.04567	2.77462
NOS3	Statin+ASCVD	2.17564	1.07234	4.41411
NT-PROBNP	Statin+ASCVD	1.97128	1.24036	3.13293
OPN	Statin+ASCVD	2.20516	1.33297	3.64802
PDCD1	Statin+ASCVD	2.10454	1.07201	4.13157
PON3	Statin+ASCVD	0.48375	0.281343	0.831775
RARRES2	Statin+ASCVD	8.95653	2.59329	30.9335
SCGB3A2	Statin+ASCVD	1.31681	0.897791	1.9314
SHPS-1	Statin+ASCVD	2.56248	0.816934	8.03775
TCN2	Statin+ASCVD	3.44142	1.4418	8.2143
TNF-R1	Statin+ASCVD	5.11612	1.65221	15.8422
TNFRSF9	Statin+ASCVD	2.1076	0.97432	4.55905
TNFSF13B	Statin+ASCVD	3.54914	1.57905	7.97721
U-PAR	Statin+ASCVD	2.80552	1.53418	5.13037
VEGFA	Statin+ASCVD	4.11697	1.84653	9.17911
ANGPT2	Statin+ASCVD+LDLc	2.86821	1.16825	7.04184
CD27	Statin+ASCVD+LDLc	3.55463	1.3043	9.68744
CD70	Statin+ASCVD+LDLc	3.07106	1.51577	6.2222
CD83	Statin+ASCVD+LDLc	2.64702	1.22537	5.71804
CSF-1	Statin+ASCVD+LDLc	19.1744	3.66131	100.418
CSTB	Statin+ASCVD+LDLc	1.81718	1.15321	2.86343
CXCL12	Statin+ASCVD+LDLc	2.6329	0.907744	7.63671
CXCL13	Statin+ASCVD+LDLc	1.63561	1.15041	2.32543
EFEMP1	Statin+ASCVD+LDLc	3.45809	1.55476	7.69146
FABP4	Statin+ASCVD+LDLc	2.55212	1.49241	4.36429
GAL-9	Statin+ASCVD+LDLc	5.56597	2.10108	14.7448
GDF-15	Statin+ASCVD+LDLc	1.73058	0.900959	3.32412
GRN	Statin+ASCVD+LDLc	5.90194	1.84775	18.8515
HGF	Statin+ASCVD+LDLc	2.59602	1.12016	6.01637
ICAM1	Statin+ASCVD+LDLc	2.00474	0.669314	6.00461
IL6	Statin+ASCVD+LDLc	1.94136	1.35738	2.7766
IL7R	Statin+ASCVD+LDLc	0.660792	0.238968	1.82721
IL8	Statin+ASCVD+LDLc	1.55154	1.01989	2.36035
LAMP3	Statin+ASCVD+LDLc	2.05997	1.18291	3.58733
LAP TGF-BETA-1	Statin+ASCVD+LDLc	1.76875	1.04009	3.00789
MCP-2	Statin+ASCVD+LDLc	2.35491	1.38124	4.01494
MCP-3	Statin+ASCVD+LDLc	2.20793	1.33439	3.65332
MCP-4	Statin+ASCVD+LDLc	1.77863	1.09087	2.89998
NOS3	Statin+ASCVD+LDLc	2.09341	1.02477	4.27645
NT-PROBNP	Statin+ASCVD+LDLc	1.96965	1.23262	3.14737
OPN	Statin+ASCVD+LDLc	2.15494	1.30273	3.56463
PDCD1	Statin+ASCVD+LDLc	2.09181	1.07562	4.06807
PON3	Statin+ASCVD+LDLc	0.499	0.286884	0.867952
RARRES2	Statin+ASCVD+LDLc	10.2778	2.96634	35.6109
SCGB3A2	Statin+ASCVD+LDLc	1.28611	0.880194	1.87921
SHPS-1	Statin+ASCVD+LDLc	2.52614	0.808245	7.89535
TCN2	Statin+ASCVD+LDLc	3.38483	1.42659	8.03111
TNF-R1	Statin+ASCVD+LDLc	5.09794	1.66662	15.5938
TNFRSF9	Statin+ASCVD+LDLc	2.07844	0.960698	4.49666
TNFSF13B	Statin+ASCVD+LDLc	3.41594	1.57103	7.4274
U-PAR	Statin+ASCVD+LDLc	2.7423	1.50187	5.00722
VEGFA	Statin+ASCVD+LDLc	4.42091	1.97571	9.89237
ANGPT2	Statin+ASCVD+Trig.	3.04695	1.23814	7.49829
CD27	Statin+ASCVD+Trig.	3.64358	1.34375	9.87951
CD70	Statin+ASCVD+Trig.	3.20241	1.55779	6.58332
CD83	Statin+ASCVD+Trig.	2.64431	1.21448	5.75752
CSF-1	Statin+ASCVD+Trig.	20.2749	3.81711	107.692
CSTB	Statin+ASCVD+Trig.	1.81008	1.12631	2.90894
CXCL12	Statin+ASCVD+Trig.	2.71284	0.899337	8.18327
CXCL13	Statin+ASCVD+Trig.	1.65439	1.15997	2.35955
EFEMP1	Statin+ASCVD+Trig.	3.67577	1.62286	8.32562
FABP4	Statin+ASCVD+Trig.	2.59017	1.502	4.46668
GAL-9	Statin+ASCVD+Trig.	5.78282	2.14962	15.5567
GDF-15	Statin+ASCVD+Trig.	1.79418	0.932459	3.45223
GRN	Statin+ASCVD+Trig.	6.3765	1.99626	20.368
HGF	Statin+ASCVD+Trig.	2.61102	1.09849	6.20616
ICAM1	Statin+ASCVD+Trig.	2.08348	0.683431	6.35161
IL6	Statin+ASCVD+Trig.	1.94216	1.36405	2.76528
IL7R	Statin+ASCVD+Trig.	0.655512	0.233884	1.83721
IL8	Statin+ASCVD+Trig.	1.57444	1.02178	2.42603
LAMP3	Statin+ASCVD+Trig.	2.07523	1.19098	3.61599
LAP TGF-BETA-1	Statin+ASCVD+Trig.	1.69448	0.997618	2.8781
MCP-2	Statin+ASCVD+Trig.	2.35982	1.36847	4.06932
MCP-3	Statin+ASCVD+Trig.	2.18394	1.31088	3.63847
MCP-4	Statin+ASCVD+Trig.	1.70126	1.04557	2.76814
NOS3	Statin+ASCVD+Trig.	2.18885	1.07179	4.47018
NT-PROBNP	Statin+ASCVD+Trig.	1.99043	1.25216	3.16399
OPN	Statin+ASCVD+Trig.	2.19471	1.33412	3.61045
PDCD1	Statin+ASCVD+Trig.	2.14745	1.08801	4.23853
PON3	Statin+ASCVD+Trig.	0.484841	0.281479	0.835127
RARRES2	Statin+ASCVD+Trig.	9.16538	2.6788	31.3589
SCGB3A2	Statin+ASCVD+Trig.	1.32381	0.908587	1.92879
SHPS-1	Statin+ASCVD+Trig.	2.57543	0.81985	8.09029
TCN2	Statin+ASCVD+Trig.	3.52422	1.46379	8.48493
TNF-R1	Statin+ASCVD+Trig.	5.2816	1.68276	16.5771
TNFRSF9	Statin+ASCVD+Trig.	2.13385	0.982977	4.63218
TNFSF13B	Statin+ASCVD+Trig.	3.582	1.59751	8.03172
U-PAR	Statin+ASCVD+Trig.	2.83864	1.52053	5.29937
VEGFA	Statin+ASCVD+Trig.	4.11811	1.84204	9.20657
ANGPT2	Statin+ASCVD+LDLc+Trig.	2.82575	1.13359	7.04387
CD27	Statin+ASCVD+LDLc+Trig.	3.55443	1.29274	9.77303
CD70	Statin+ASCVD+LDLc+Trig.	3.15938	1.54215	6.47257
CD83	Statin+ASCVD+LDLc+Trig.	2.60775	1.20177	5.65859
CSF-1	Statin+ASCVD+LDLc+Trig.	19.5361	3.69193	103.377
CSTB	Statin+ASCVD+LDLc+Trig.	1.79585	1.12695	2.86177
CXCL12	Statin+ASCVD+LDLc+Trig.	2.61258	0.897576	7.60448
CXCL13	Statin+ASCVD+LDLc+Trig.	1.66211	1.15954	2.38249
EFEMP1	Statin+ASCVD+LDLc+Trig.	3.55749	1.57775	8.02137
FABP4	Statin+ASCVD+LDLc+Trig.	2.56274	1.4875	4.41522
GAL-9	Statin+ASCVD+LDLc+Trig.	5.51674	2.06533	14.7359
GDF-15	Statin+ASCVD+LDLc+Trig.	1.71627	0.893962	3.29498
GRN	Statin+ASCVD+LDLc+Trig.	5.81696	1.8113	18.6811
HGF	Statin+ASCVD+LDLc+Trig.	2.56158	1.08297	6.059
ICAM1	Statin+ASCVD+LDLc+Trig.	1.96795	0.648452	5.97239
IL6	Statin+ASCVD+LDLc+Trig.	1.96467	1.36541	2.82693
IL7R	Statin+ASCVD+LDLc+Trig.	0.673433	0.243595	1.86175
IL8	Statin+ASCVD+LDLc+Trig.	1.55011	1.01625	2.36441
LAMP3	Statin+ASCVD+LDLc+Trig.	2.05164	1.17589	3.57963
LAP TGF-BETA-1	Statin+ASCVD+LDLc+Trig.	1.7627	1.03294	3.00804
MCP-2	Statin+ASCVD+LDLc+Trig.	2.34178	1.37346	3.9928
MCP-3	Statin+ASCVD+LDLc+Trig.	2.17831	1.31886	3.59781
MCP-4	Statin+ASCVD+LDLc+Trig.	1.76469	1.08132	2.87992
NOS3	Statin+ASCVD+LDLc+Trig.	2.10611	1.02126	4.34337
NT-PROBNP	Statin+ASCVD+LDLc+Trig.	2.00434	1.25431	3.20288
OPN	Statin+ASCVD+LDLc+Trig.	2.13113	1.2992	3.49579
PDCD1	Statin+ASCVD+LDLc+Trig.	2.10567	1.07576	4.12159
PON3	Statin+ASCVD+LDLc+Trig.	0.501358	0.286669	0.876829
RARRES2	Statin+ASCVD+LDLc+Trig.	10.3794	2.98804	36.0544
SCGB3A2	Statin+ASCVD+LDLc+Trig.	1.29067	0.891218	1.86916
SHPS-1	Statin+ASCVD+LDLc+Trig.	2.4937	0.797742	7.79517
TCN2	Statin+ASCVD+LDLc+Trig.	3.59016	1.48593	8.67421
TNF-R1	Statin+ASCVD+LDLc+Trig.	5.00504	1.62531	15.4128
TNFRSF9	Statin+ASCVD+LDLc+Trig.	2.07824	0.954867	4.52322
TNFSF13B	Statin+ASCVD+LDLc+Trig.	3.38896	1.55152	7.40243
U-PAR	Statin+ASCVD+LDLc+Trig.	2.70554	1.44269	5.07379
VEGFA	Statin+ASCVD+LDLc+Trig.	4.44858	1.97056	10.0427
